# Supplementary material for: A De Novo Transcriptome Analysis Identifies Cold-Responsive Genes in the Seeds of Taxillus chinensis (DC.) Danser
Source: Biomed Res Int. 2022 Jul 6;2022:9247169. doi: 10.1155/2022/9247169 (PMC9279050; doi:10.1155/2022/9247169)
Supplement: Supplementary Materials — Table S1: primer sequences used for the qRT-PCR experiment. Table S2: gene expression profiles of T. chinensis seeds treated by cold for 0 h, 12 h, 24 h, and 36 h. Table S3: differentially expressed genes identified in the T. chinensis seeds under cold stress. [file 9247169.f1.zip]

Archive with 4 entries (4 files):
- Table S1 (1).txt
- Table S2 (1).txt
- Table S3 (1).txt
- Table S3 (2).txt
