# Supplementary material for: A De Novo Transcriptome Analysis Identifies Cold-Responsive Genes in the Seeds of Taxillus chinensis (DC.) Danser
Source: Biomed Res Int. 2022 Jul 6;2022:9247169. doi: 10.1155/2022/9247169 (PMC9279050; doi:10.1155/2022/9247169)
Supplement: Supplementary Materials — Table S1: primer sequences used for the qRT-PCR experiment. Table S2: gene expression profiles of T. chinensis seeds treated by cold for 0 h, 12 h, 24 h, and 36 h. Table S3: differentially expressed genes identified in the T. chinensis seeds under cold stress. [file 9247169.f1.zip › Table S1 (1).txt]

Table S1. Primer sequences used for the qRT-PCR experiment.
Target	Forward	Reverse	Product size	Description
TR117820|c0_g1	CGAAGTCGCTCTGCAACG	AAAATCTCCTTCTGTCGCCG	151	GATA transcription factor 4 [Jatropha curcas]
TR16191|c0_g1	ACGCACTAAAAGAGAACCGC	GGCGTGTCTCATGGAACTTC	213	CRT/DRE binding factor 1 [Morus alba var. multicaulis]
TR22911|c0_g1	CTCCATCCCACCGCTAGATT	GCCCCATAGCTCATTTCGTG	157	transcription factor MYB44-like [Cucumis melo]
TR26296|c0_g1	CCGACGACTTCCACAACTTC	CCCCGGTCTCCTCCTTATTG	189	Ethylene-responsive element binding factor 13, putative [Theobroma cacao]
TR33038|c0_g1	TACCTTCACACCAGCCAGAG	AACTTGAGCGTCTGGTGGTA	203	leucine-rich repeat receptor-like serine/threonine/tyrosine-protein kinase SOBIR1 [Fragaria vesca subsp. vesca]
TR39356|c0_g1	CGGAGTTCTTGGCGATGAAG	GAACTAAAAGCCCGGTCAGC	228	cold-regulated 413 plasma membrane protein 2-like [Ziziphus jujuba]
TR40856|c0_g1	GAATTCGGGGAAGTTGAGGC	TGAGTCAGCTGAGCCATGAA	233	ethylene-responsive transcription factor ERF010-like [Solanum tuberosum]
TR41875|c0_g1	GGTCTACACAGCCAAGGACT	TCGGCTCTCTCCTCTAACCT	156	stearoyl-[acyl-carrier-protein] 9-desaturase, chloroplastic [Citrus sinensis]
TR42461|c0_g1	ATAGGGAAAACGCCGAGGAA	AAGAGGGAGAGGTCTACGGT	190	histone H1-like [Nicotiana sylvestris]
TR45222|c3_g1	CAAAGAGACGACAACCCACG	TGTAGTTACGCGTGTTGGAC	194	zinc finger protein ZAT10 [Citrus sinensis]
TR45222|c4_g3	ACTTCAAATCCTAGGCGGCT	GCAACTTCGACCTCAACCTC	150	zinc finger protein ZAT10 [Ricinus communis]
18s rRNA	CAACCATAAACGATGCCGA	AGCCTTGCGACCATACTCC	112	Internal control
