# Supplementary material for: A De Novo Transcriptome Analysis Identifies Cold-Responsive Genes in the Seeds of Taxillus chinensis (DC.) Danser
Source: Biomed Res Int. 2022 Jul 6;2022:9247169. doi: 10.1155/2022/9247169 (PMC9279050; doi:10.1155/2022/9247169)
Supplement: Supplementary Materials — Table S1: primer sequences used for the qRT-PCR experiment. Table S2: gene expression profiles of T. chinensis seeds treated by cold for 0 h, 12 h, 24 h, and 36 h. Table S3: differentially expressed genes identified in the T. chinensis seeds under cold stress. [file 9247169.f1.zip › Table S2 (1).txt]

Table S2. Gene expression profiles of loranthus seeds under cold stress at 0 h, 12 h and 36h.
gene_id	A0_R1	A0_R2	A0_R3	A1_R1	A1_R2	A1_R3	A2_R1	A2_R2	A2_R3	A3_R1	A3_R2	A3_R3	A0	A1	A2	A3	accessionID	description
TR18427|c0_g2	164172.82	309891.58	206059.9	212580.41	126481.19	264363.09	198369.52	184563.84	228600.75	188956.58	161105.18	197585.94	226708.10	201141.56	203844.70	182549.23
TR117342|c4_g11	144120.33	255954.18	169240.96	172949.74	103366.67	222741.14	163883.85	153409.25	193958.38	175055.12	137363.69	172207.54	189771.82	166352.52	170417.16	161542.12
TR152948|c1_g4	50420.82	93041.63	59461.44	62539.32	37991.87	70631.98	59000.04	54435.95	62928.33	55635.07	43973.33	55219.98	67641.30	57054.39	58788.11	51609.46	gi|302834022|ref|XP_002948574.1|	hypothetical protein VOLCADRAFT_116833 [Volvox carteri f. nagariensis]
TR96165|c3_g1	43628.15	86972.11	58476.84	57301.32	32968.67	75584.16	53284.84	49087.02	63545.64	55458.82	45414.66	50012.23	63025.70	55284.72	55305.83	50295.24
TR44322|c3_g1	32609.56	23497.1	27523.59	39321.36	40291.49	33250	37349.33	31960.32	25322.28	19407.87	27103.78	13102.67	27876.75	37620.95	31543.98	19871.44	gi|38607299|gb|AAR25548.1|	lectin precursor [Viscum album]
TR43075|c3_g1	18794.18	4216.4	9745.63	10106.45	21039.93	6094.53	12637.31	12470.03	7417.3	14522.77	7166.79	7559.85	10918.74	12413.64	10841.55	9749.80	gi|209572858|sp|B3F051.1|DEF_LENCC	Defensin Lc-def; Flags: Precursor
TR49323|c2_g3	17040.84	39696.14	17934.75	14033.55	12780.91	26226.03	14484.39	19307.14	23469.57	3686.26	12207.38	23385.11	24890.58	17680.16	19087.03	13092.92	gi|674951071|emb|CDX82381.1|	BnaA03g34400D [Brassica napus]
TR36565|c1_g1	14423.21	7741.32	7468.14	7906.43	17085.42	10415.23	9789.55	12586.2	11344.65	7287.88	10175.38	15191.79	9877.56	11802.36	11240.13	10885.02	gi|345104229|gb|AEN70936.1|	lipid transfer protein [Gossypium gossypioides]
TR48121|c1_g1	11918.93	15263.82	10283.67	19536.8	10131.53	24381.53	17281.5	13852.27	15978.99	12083.11	17696.73	8818.05	12488.81	18016.62	15704.25	12865.96	gi|672180675|ref|XP_008810536.1|	chlorophyll a-b binding protein 5, chloroplastic [Phoenix dactylifera]
TR14024|c3_g1	11834.67	9341.65	7252.11	9104.8	12825.39	5829.01	9908.16	9513.71	5208.63	4995.88	5595.43	2869.25	9476.14	9253.07	8210.17	4486.85	gi|18146788|dbj|BAB82453.1|	PDF1 [Vigna radiata]
TR39023|c1_g1	8024.13	4552.59	9396.6	1188.99	4274.71	2980.32	3196.99	3590.19	5358.17	15278.11	2198.3	5730.71	7324.44	2814.67	4048.45	7735.71	gi|743903485|ref|XP_011045095.1|	gibberellin-regulated protein 1-like [Populus euphratica]
TR50621|c2_g12	7881.68	14172.9	11128.03	7145.53	8829.01	9728.03	7339.87	8995.16	11077.61	6195.78	5829.34	12891.78	11060.87	8567.52	9137.55	8305.63
TR40823|c1_g1	7877.7	15737.87	10694.33	11705.29	6713.25	14667.16	10611.45	9597.32	13023.01	10672.23	9322.86	12583.42	11436.63	11028.57	11077.26	10859.50
TR29340|c3_g35	5926.05	5754.04	5580.35	2519.86	3922.53	11372.9	3430.3	5348.42	8671.3	9190.39	6726.95	7804.73	5753.48	5938.43	5816.67	7907.36
TR39022|c3_g3	4569.43	4920.52	5431.16	3058.09	4709.39	6249.61	3524.06	4454.88	5223.3	3772.79	3841.07	3671.5	4973.70	4672.36	4400.75	3761.79	gi|702481352|ref|XP_010033257.1|	gibberellin-regulated protein 14-like [Eucalyptus grandis]
TR41423|c2_g1	4080.6	2073.18	2067.2	4442.27	5900.78	3496.08	4336.35	3703.73	2531.84	2772.87	2042.26	1574.65	2740.33	4613.04	3523.97	2129.93	gi|802563729|ref|XP_012067048.1|	inhibitor of trypsin and hageman factor-like [Jatropha curcas]
TR39923|c1_g1	4045.82	4971.09	2711.87	4204.8	3234.83	4613.43	4162.49	4014.36	3257.56	2612.23	4288.25	1866.59	3909.59	4017.69	3811.47	2922.36	gi|802596137|ref|XP_012072080.1|	chlorophyll a-b binding protein of LHCII type 1 [Jatropha curcas]
TR49121|c4_g16	3582.45	3774.48	3603.51	5553.85	4262.78	6549.23	4962.36	6217.16	5824.21	5695.21	10286.1	6434.85	3653.48	5455.29	5667.91	7472.05	gi|985453395|ref|XP_015386824.1|	ubiquitin-like, partial [Citrus sinensis]
TR51521|c3_g1	3494.98	3494.28	2439.61	3400.12	2436.71	4121.91	3416.08	3091.19	2932.51	1710.17	3689.88	1672.76	3142.96	3319.58	3146.59	2357.60	gi|229554825|gb|ACQ76787.1|	lipoxygenase [Camellia sinensis]
TR36665|c1_g1	3171.69	4366.89	2835.03	3882.11	6392.48	3456.93	3667.81	5297.59	3222.87	3411.93	4540.77	3220.4	3457.87	4577.17	4062.76	3724.37	gi|401555298|gb|AFP93964.1|	metallothionein type 2 [Ilex paraguariensis]
TR34052|c1_g6	3126.99	7672.01	3442.34	3033.43	2441.67	5433.96	3039.11	3702.08	4776.99	864.38	2442.26	4877.07	4747.11	3636.35	3839.39	2727.90
TR67450|c2_g2	3059.97	4090.49	3084.98	3133.18	2502.27	4925.68	3162.94	3262.02	3887.96	3432.97	3521.53	2773.84	3411.81	3520.38	3437.64	3242.78	gi|397789258|gb|AFO67218.1|	putative ribulose-1,5-bisphosphate carboxylase/oxygenase small subunit [Aralia elata]
TR32408|c2_g1	3032.43	1157.82	1537.8	1817.71	4225.55	999.53	2171.04	2341.27	1496.5	2035.38	759.25	2170.12	1909.35	2347.60	2002.94	1654.92	gi|255581827|ref|XP_002531714.1|	metallothionein-like protein type 3 [Ricinus communis]
TR46761|c4_g1	2662.03	4087.82	2052.74	3044.25	1977.08	2921.95	2925.13	2826.06	2203.83	1737.88	3080.51	1382.08	2934.20	2647.76	2651.67	2066.82	gi|18803|emb|CAA40323.1|	polyubiquitin protein [Helianthus annuus]
TR36728|c0_g12	2585.6	3476.79	3247.23	2524.02	2694.19	3226.48	2528.53	2466.42	2703.97	2725.77	1533.04	1643.25	3103.21	2814.90	2566.31	1967.35	gi|357477959|ref|XP_003609265.1|	early nodulin 93 [Medicago truncatula]
TR43436|c2_g1	2485.15	5060.57	3350.78	1840.78	1751.9	2562.36	2031.39	2839.45	2713.61	1615.22	2758.46	2477.98	3632.17	2051.68	2528.15	2283.89	gi|848871036|ref|XP_012836099.1|	fructose-bisphosphate aldolase cytoplasmic isozyme [Erythranthe guttata]
TR131861|c0_g1	2406.44	4140.55	4043.24	2661.4	5278.36	4739.8	2600.14	5459.62	6223.53	4736.86	6573.45	9520.77	3530.08	4226.52	4761.10	6943.69	gi|971574534|ref|XP_015170489.1|	17.4 kDa class I heat shock protein-like isoform X2 [Solanum tuberosum]
TR39723|c3_g33	2399.39	3006.78	2305.66	2011.37	1392.52	1585.43	2123.12	1614.41	1651.19	2237.4	970.71	1253.47	2570.61	1663.11	1796.24	1487.19	gi|731404417|ref|XP_003632964.2|	stem-specific protein TSJT1-like [Vitis vinifera]
TR18040|c0_g1	2325.16	2588.31	2458.64	2104.43	2790.26	3955.42	2159.2	3045.55	3984.72	3504	3680.02	5099.78	2457.37	2950.04	3063.16	4094.60	gi|698497458|ref|XP_009794705.1|	17.3 kDa class II heat shock protein-like [Nicotiana sylvestris]
TR46721|c5_g1	2188.35	4127.19	3356.74	3621.23	4071.17	3863.43	3208.92	3850.72	3497.97	2852.85	3413.93	3124.98	3224.09	3851.94	3519.20	3130.59	gi|527189545|gb|EPS61158.1|	hypothetical protein M569_13641, partial [Genlisea aurea]
TR38945|c0_g1	1973.87	801.54	1727.33	1151.55	3468.3	1379.69	1315.1	2395.11	2645.11	2908.01	2059.11	4992.57	1500.91	1999.85	2118.44	3319.90	gi|721652166|ref|XP_010233732.1|	peptidyl-prolyl cis-trans isomerase [Brachypodium distachyon]
TR44321|c1_g1	1837.07	2141.75	1304.47	1171.66	2819.96	1621.91	1368.52	1983.61	1385.59	1811.47	764.96	1127.28	1761.10	1871.18	1579.24	1234.57	gi|255545390|ref|XP_002513755.1|	defensin Ec-AMP-D2 [Ricinus communis]
TR46761|c0_g1	1692.94	2801.29	1368.52	2061.57	1224.66	1987.99	1943.15	1899.91	1448.7	1017.98	1998.16	771.39	1954.25	1758.07	1763.92	1262.51	gi|659078892|ref|XP_008439961.1|	polyubiquitin-like [Cucumis melo]
TR39423|c1_g3	1659.02	1739.74	1503.66	2461	2416.84	3024.36	2231.53	2456.14	2351.6	2053.72	3011.86	2053.19	1634.14	2634.07	2346.42	2372.92	gi|720049975|ref|XP_010271616.1|	ubiquitin-60S ribosomal protein L40-like [Nelumbo nucifera]
TR49323|c4_g1	1623.15	3892.88	1850.93	1521.58	1363.06	2931.1	1557.17	1954.55	2675.56	550.56	1434.03	2886.13	2455.65	1938.58	2062.43	1623.57	gi|148807183|gb|ABR13301.1|	putative proline-rich cell wall protein [Prunus dulcis]
TR26716|c0_g1	1514.38	2571.78	1888.8	1821	1969.65	2300.13	1732.64	2352.38	2170.6	1985.75	2759.89	2198.66	1991.65	2030.26	2085.21	2314.77	gi|225464063|ref|XP_002269289.1|	uncharacterized protein C6C3.02c [Vitis vinifera]
TR51917|c8_g43	1448.5	732.67	968.59	878.07	1262.08	1293.7	1040.25	1087.23	1080.02	1986.82	1123.31	872.35	1049.92	1144.62	1069.17	1327.49	gi|147791341|emb|CAN61840.1|	hypothetical protein VITISV_018859 [Vitis vinifera]
TR30208|c1_g1	1418.85	1607.83	1916.45	838.37	1268.44	1011.77	1001.49	1290.32	1262.92	1636.18	1114.47	1143.92	1647.71	1039.53	1184.91	1298.19	gi|590573222|ref|XP_007012061.1|	Aspartate aminotransferase 3 [Theobroma cacao]
TR46022|c0_g1	1357.98	1263.92	1356.55	807.7	1350.06	727.95	965.81	1071.56	946.13	1368.6	606.86	956.76	1326.15	961.90	994.50	977.41	gi|731396196|ref|XP_010652413.1|	uncharacterized protein LOC100254834 isoform X1 [Vitis vinifera]
TR30206|c1_g1	1335.34	401.61	506.78	289.36	702.46	427.24	601.92	428.57	509.1	1441.84	147.95	565.3	747.91	473.02	513.20	718.36	gi|731439589|ref|XP_010647461.1|	uncharacterized protein LOC104878589, partial [Vitis vinifera]
TR46077|c1_g1	1308.83	1398.64	2527.55	3164.94	1873.76	1949.71	2619.34	1660.67	1973.86	3716.7	1551.21	1664.85	1745.01	2329.47	2084.62	2310.92
TR49121|c4_g14	1280.01	3085.77	1324.69	802.14	1285.87	1425.24	953.66	1596.43	1179.15	683.3	1109.26	673.12	1896.82	1171.08	1243.08	821.89	gi|556797770|gb|AGZ80457.1|	ubiquitin-like protein, partial [Phaseolus vulgaris]
TR43071|c0_g1	1271.19	1972.09	2353.77	1417.17	2142.68	2251.47	1360.96	1976.61	2058.27	1562.03	1741.31	1605.9	1865.68	1937.11	1798.61	1636.41	gi|262284455|gb|ACY41032.1|	polygalacturonase inhibiting protein [Prunus salicina]
TR39239|c1_g1	1249.65	1166.33	876.33	1355.53	596.64	1828.52	1316.28	934.19	1069.84	1351.82	1195.93	152.06	1097.44	1260.23	1106.77	899.94	gi|332002898|gb|CP002688.1|	Arabidopsis thaliana chromosome 5 sequence
TR39239|c1_g2	1249.65	1166.33	876.33	1355.53	596.64	1828.52	1316.28	934.19	1069.84	1351.82	1195.93	152.06	1097.44	1260.23	1106.77	899.94	gi|332002898|gb|CP002688.1|	Arabidopsis thaliana chromosome 5 sequence
TR18016|c0_g1	1236.24	1615.48	1439.27	1258.31	1090.67	1198.48	1239.83	1630.87	1331	1331.46	2244.38	1458.32	1430.33	1182.49	1400.57	1678.05	gi|147819216|emb|AM430297.2|	Vitis vinifera contig VV78X120137.25, whole genome shotgun sequence
TR47052|c12_g1	1229.35	1887.39	1537.21	2222.86	2210.28	1793.79	1925.1	2654.68	2340.51	2433.18	3595.72	3595.27	1551.32	2075.64	2306.76	3208.06
TR48474|c3_g1	1208.2	1979.06	1592.73	1146.95	454.46	916.11	1172.86	1276.11	1184.91	979.51	1844.59	1256.82	1593.33	839.17	1211.29	1360.31	gi|1009158369|ref|XP_015897253.1|	pyruvate decarboxylase 2 [Ziziphus jujuba]
TR40530|c1_g1	1177.51	1291.21	1119.16	964.31	1688.16	1699.44	1028.46	1488.06	1732.28	2011.68	1362.3	2211.85	1195.96	1450.64	1416.27	1861.94	gi|1021027178|gb|KZM84965.1|	hypothetical protein DCAR_027613 [Daucus carota subsp. sativus]
TR44220|c2_g1	1161	347.99	1133.64	332.31	656.5	360.61	568.33	824.55	916.42	936.84	1317.77	1543.53	880.88	449.81	769.77	1266.05	gi|702382379|ref|XM_010065550.1|	Eucalyptus grandis uncharacterized protein AFUA_6G14090-like (LOC104450845), mRNA
TR9875|c0_g1	1124.4	1286.75	705.97	1259.65	895.31	1223.93	1226.03	1071.2	881.81	743.66	1148.86	552.36	1039.04	1126.30	1059.68	814.96	gi|305377032|dbj|BAJ15879.1|	chlorophyll a/b binding protein-like protein [Torenia fournieri]
TR38945|c1_g1	1120.38	1169.58	1262.85	1616.14	1877.48	1661.69	1453.7	2025.94	1954.32	1313.85	2765.56	2876.56	1184.27	1718.44	1811.32	2318.66	gi|590684706|ref|XP_007041920.1|	Cyclophilin-like peptidyl-prolyl cis-trans isomerase family protein [Theobroma cacao]
TR39235|c0_g1	1110.35	1340.59	1178.59	1180.2	1063.89	1444.16	1166.43	1298.39	1234.94	1006.83	1575.86	981.56	1209.84	1229.42	1233.25	1188.08	gi|1009115703|ref|XP_015874373.1|	elongation factor 1-alpha [Ziziphus jujuba]
TR7899|c0_g1	1100.62	1644.89	1499.51	1274.98	1253.95	1403.25	1223.3	1471.45	1467.56	1518.68	1635.34	1517.88	1415.01	1310.73	1387.44	1557.30	gi|567853205|ref|XP_006419766.1|	hypothetical protein CICLE_v10005717mg [Citrus clementina]
TR23416|c0_g1	1094.88	1070.77	1001.25	1281.94	1595.41	1429.23	1238.69	1462.86	1194.08	1151.52	1504.29	1065.42	1055.63	1435.53	1298.54	1240.41	gi|659495387|gb|AID66749.1|	elongation factor 1 alpha, partial [Robinia pseudoacacia]
TR24386|c1_g1	1073.64	932.62	959.9	1045.45	1371.17	1721.05	1049.83	1559.78	1220.57	836.57	2197.82	758.86	988.72	1379.22	1276.73	1264.42	gi|29124983|gb|AAO63781.1|	alpha-tubulin 1 [Populus tremuloides]
TR11527|c0_g1	1066.14	481.43	569.96	849.76	921.35	675.99	932.39	763.85	702.74	1055.41	734.13	898.43	705.84	815.70	799.66	895.99	gi|674933094|emb|CDY00254.1|	BnaA06g21550D [Brassica napus]
TR33049|c0_g1	1062.2	552.22	1221.29	1549.77	1573.79	1160.78	1408.31	1052.62	1578.83	1044.49	736.06	2386.75	945.24	1428.11	1346.59	1389.10	gi|566187770|ref|XP_006379274.1|	PROLINE-RICH protein 4 [Populus trichocarpa]
TR67447|c0_g1	1051.5	1489.51	1209.05	990.97	806.12	1322.34	1027.57	1222.02	1105.43	818.23	1493.22	766.22	1250.02	1039.81	1118.34	1025.89	gi|148807175|gb|ABR13297.1|	putative elongation factor 1-alpha [Prunus dulcis]
TR47521|c1_g1	1050.58	984.1	1321.3	819.28	981.99	818.68	886.53	882.32	1007.64	1199.9	692.6	1049.36	1118.66	873.32	925.50	980.62	gi|459649445|gb|AGG76001.1|	annexin AnxGb5 [Gossypium barbadense]
TR24081|c1_g1	1047.56	444.74	1277.39	506.72	527.91	394.98	665.57	386.62	641.84	1298.7	160.5	534.51	923.23	476.54	564.68	664.57	gi|823231293|ref|XP_012448354.1|	gibberellin-regulated protein 1-like [Gossypium raimondii]
TR19530|c0_g1	1041.28	883.66	859.44	1094.13	1227.5	949.27	1061.77	926.3	796.97	504.06	639.74	530.79	928.13	1090.30	928.35	558.20	gi|663673442|emb|HG975443.1|	Solanum pennellii chromosome ch04, complete genome
TR46761|c1_g3	1011.76	435.29	612	785.78	972.73	644.21	871.24	769.84	703.96	989.3	724.73	802.83	686.35	800.91	781.68	838.95	gi|899115|gb|AAA96951.1|	polyubiquitin, partial [Solanum tuberosum]
TR43533|c2_g2	1005.9	1207.87	760.66	1031.05	1312.27	1124.67	1039.74	1439.87	968.35	806.31	1703.12	899.44	991.48	1156.00	1149.32	1136.29	gi|90265701|dbj|BAE91897.1|	glycine-rich RNA-binding protein [Lolium perenne]
TR37865|c1_g1	987.31	1254.42	889.56	1289.73	1350.26	1918.4	1206.88	1319.54	1529.82	1226.75	1341.44	1483.29	1043.76	1519.46	1352.08	1350.49	gi|224085748|ref|XP_002307687.1|	thioredoxin h family protein [Populus trichocarpa]
TR50320|c0_g1	970.13	990.94	741.79	760.1	812.08	980.26	814.36	865.86	816.93	624.39	834.02	638.7	900.95	850.81	832.38	699.04	gi|658000815|ref|XP_008392865.1|	60S ribosomal protein L26-1 [Malus domestica]
TR49121|c4_g36	968.79	2359.3	1042.92	648.52	943.17	1212.24	735.36	1239.01	978.34	522.96	958.47	552.46	1457.00	934.64	984.24	677.96	gi|284927592|gb|ADC29516.1|	polyubiquitin, partial [Citrus sinensis]
TR44159|c1_g1	935.07	987.51	861.55	956.01	880.92	987.78	949.19	984.51	898.38	916.2	1143.46	802.54	928.04	941.57	944.03	954.07	gi|657964428|ref|XP_008373839.1|	40S ribosomal protein S16-like [Malus domestica]
TR45736|c0_g1	926.3	1350.06	1014.29	973.64	1028.01	1353.01	1006.1	1403.56	1305.7	1056.24	1762.52	1250.55	1096.88	1118.22	1238.45	1356.44	gi|296082250|emb|CBI21255.3|	unnamed protein product [Vitis vinifera]
TR41523|c6_g1	919.25	1102.03	1119.05	1058.63	816.96	913.79	1031.32	1266.82	1090.39	1007.98	1851.35	1322.5	1046.78	929.79	1129.51	1393.94	gi|147819216|emb|AM430297.2|	Vitis vinifera contig VV78X120137.25, whole genome shotgun sequence
TR38241|c2_g4	915.88	2014.84	1310.09	1786.69	810.71	1244.79	1528.03	1445.13	1371.23	1496.7	1802.83	1586.93	1413.60	1280.73	1448.13	1628.82	gi|802607720|ref|XP_012073952.1|	peroxidase 12-like [Jatropha curcas]
TR46636|c2_g1	913.05	857.92	818.8	963.89	1114.8	949.99	944.96	1002.09	872.8	760.46	978.56	827.5	863.26	1009.56	939.95	855.51	gi|703110048|ref|XP_010099476.1|	Eukaryotic translation initiation factor 1A [Morus notabilis]
TR41623|c0_g1	912.6	875.06	975.41	896.73	881.77	1034.43	906.11	908.07	1102.06	1203.51	960.6	1288.09	921.02	937.64	972.08	1150.73	gi|226231578|gb|ACO39782.1|	cysteine inhibitor 1, partial [Populus balsamifera]
TR6689|c0_g1	887.78	722.82	945.79	755.85	1039.41	637.8	798.62	905.65	956.23	1192.14	873.07	1361.8	852.13	811.02	886.83	1142.34	gi|827092213|gb|AKJ66815.1|	glutathione peroxidase [Populus euphratica]
TR32193|c0_g9	886.15	805.46	895.33	1242.51	701.12	1109.54	1144	899.65	1020.85	689.67	1195.46	989.04	862.31	1017.72	1021.50	958.06	gi|703101043|ref|XP_010097083.1|	NADH dehydrogenase [ubiquinone] iron-sulfur protein 7 [Morus notabilis]
TR45121|c1_g1	873.29	1616.02	810.71	784.72	867.94	915.98	813.16	1059.19	1028.54	1022.42	923.94	1320.06	1100.01	856.21	966.96	1088.81	gi|225441339|ref|XP_002276510.1|	protein EARLY RESPONSIVE TO DEHYDRATION 15 [Vitis vinifera]
TR40126|c0_g1	867.16	500.89	548.63	597	1260.26	666.21	673.74	816.86	831.93	1209.02	458.63	1309.05	638.89	841.16	774.18	992.23	gi|729364937|ref|XP_010546728.1|	translationally-controlled tumor protein homolog [Tarenaya hassleriana]
TR42722|c4_g1	853.21	782.78	839.79	684.86	1021.11	759.61	727.19	836.35	869.97	1004.34	641.46	1071.17	825.26	821.86	811.17	905.66	gi|823182632|ref|XP_012488575.1|	ubiquitin-conjugating enzyme E2 10 [Gossypium raimondii]
TR50221|c1_g2	848.02	805.3	816.71	734.74	1047.05	823.03	770.45	873.6	856.14	982.1	694.49	912.03	823.34	868.27	833.40	862.87	gi|356874568|dbj|BAL14664.1|	actin [Chrysanthemum seticuspe f. boreale]
TR48020|c2_g1	841.19	1748.96	1414.53	731.86	2274.34	1472.03	754.12	3305.05	1792.1	931.24	5660.37	2517.96	1334.89	1492.74	1950.42	3036.52	gi|720013565|ref|XP_010260222.1|	pistil-specific extensin-like protein [Nelumbo nucifera]
TR44940|c2_g1	837.45	746.64	692.95	730.06	1088.74	799.7	760.24	906.32	794.19	880.77	779.85	865.04	759.01	872.83	820.25	841.89	gi|351721559|ref|NP_001238237.1|	calmodulin [Glycine max]
TR26909|c1_g1	824.04	418.91	548.87	672.38	847.38	837.6	715.32	650.26	849.87	1018.07	571.93	1081.63	597.27	785.79	738.48	890.54	gi|719970282|ref|XP_010270935.1|	uncharacterized protein LOC104607111 isoform X1 [Nelumbo nucifera]
TR35742|c0_g13	823.46	868.95	744.37	504.42	685.37	478.63	599.56	769.79	497.17	577.8	802.71	340.26	812.26	556.14	622.17	573.59	gi|380293138|gb|AFD50219.1|	histone H3, partial [Mentha sp. MC-2012]
TR43921|c0_g1	823.01	553.3	763.61	948.12	995.77	853.46	913.78	909.42	812.6	903.18	1054.53	739.04	713.31	932.45	878.60	898.92	gi|950961044|ref|XP_014497797.1|	ubiquitin-40S ribosomal protein S27a-like [Vigna radiata var. radiata]
TR45022|c1_g1	808.87	265.51	534.31	666.21	702.48	631.23	709.29	550.99	796.46	1191.94	548.75	1179.86	536.23	666.64	685.58	973.52	gi|526118247|ref|NP_001267970.1|	rd22-c protein precursor [Vitis vinifera]
TR47452|c12_g1	798.62	2355.6	1812.88	1231.86	1261.78	2325.79	1108.28	2221.47	2082.99	969.61	3384.13	1950.24	1655.70	1606.48	1804.25	2101.33	gi|947068961|gb|KRH17852.1|	hypothetical protein GLYMA_13G021700, partial [Glycine max]
TR39321|c0_g1	798.54	922.34	631.86	673.96	1152.23	838.48	697.53	1014.5	1583.4	780.27	863.09	3254.16	784.25	888.22	1098.48	1632.51	gi|965668308|dbj|AP015037.1|	Vigna angularis var. angularis DNA, chromosome 4, almost complete sequence, cultivar: Shumari
TR49121|c4_g2	794.48	1075.56	705.67	604.28	962.55	995.72	657.38	1624.96	1181	926.88	2673.72	1827.87	858.57	854.18	1154.45	1809.49	gi|763782693|gb|KJB49764.1|	hypothetical protein B456_008G136200, partial [Gossypium raimondii]
TR34245|c0_g2	790.18	605.28	746.85	547.24	935.99	1009.02	614.12	826.83	909.08	886.8	841.75	891.73	714.10	830.75	783.34	873.43	gi|255545650|ref|XP_002513885.1|	pollen-specific protein C13 [Ricinus communis]
TR50621|c2_g5	776.34	1268.25	1322.81	607.09	738.35	1179.83	672.15	717.53	1160.77	664.43	282.87	1056.81	1122.47	841.76	850.15	668.04
TR47546|c1_g2	763.14	745.07	566.53	627.71	583.18	506.04	673.45	572.14	726.78	1113.58	462.25	1138.43	691.58	572.31	657.46	904.75	gi|778479143|gb|AJY59881.1|	C-repeat binding factor 17 [Gossypium hirsutum]
TR27984|c0_g2	751.49	843.45	898.84	785.71	774.83	767.01	774.39	867.08	871.49	1037.48	985.93	996.96	831.26	775.85	837.65	1006.79	gi|604335844|gb|EYU39732.1|	hypothetical protein MIMGU_mgv1a016440mg [Erythranthe guttata]
TR43925|c1_g5	747.79	691.81	694.72	732.09	471.55	717.28	725.36	521.22	681.67	832.52	491.52	593.09	711.44	640.31	642.75	639.04	gi|225440674|ref|XP_002279834.1|	chlorophyll a-b binding protein CP29.1, chloroplastic [Vitis vinifera]
TR45122|c2_g1	739.74	671.5	784.56	706.94	747.82	842.22	718.15	796.32	747.25	1092.77	943.1	589.51	731.93	765.66	753.91	875.13	gi|702371445|ref|XP_010061721.1|	low-temperature-induced cysteine proteinase [Eucalyptus grandis]
TR48021|c0_g1	731.25	1065.83	984.24	762.53	1213.08	1038.35	749.44	1259.15	1402.01	1288.4	1446.16	2189.63	927.11	1004.65	1136.87	1641.40	gi|697186647|ref|XP_009602359.1|	alpha-xylosidase 1-like [Nicotiana tomentosiformis]
TR24910|c1_g1	725.65	855	696.97	367.24	579.03	486.29	455.52	539.04	486.28	438.37	263.8	339.13	759.21	477.52	493.61	347.10	gi|702377930|ref|XP_010062912.1|	uncharacterized protein LOC104450167 [Eucalyptus grandis]
TR90884|c0_g1	715.05	403.63	577.65	481.09	615.36	560.29	539.69	592.24	510.34	580.85	721.97	389.04	565.44	552.25	547.42	563.95	gi|351727411|ref|NP_001236136.1|	uncharacterized protein LOC100306513 [Glycine max]
TR50533|c2_g2	702.71	692.23	665.18	644.42	844.72	988.67	659.11	820.64	770.95	705.48	872.23	558.74	686.71	825.94	750.23	712.15	gi|661885227|emb|CDP11183.1|	unnamed protein product [Coffea canephora]
TR17053|c0_g1	697.92	833.52	815.83	480.02	659.54	917.48	546.87	874.47	794.36	611.83	1185.4	625.76	782.42	685.68	738.57	807.66	gi|848894340|ref|XP_012847206.1|	GTP-binding nuclear protein Ran-3 [Erythranthe guttata]
TR78331|c0_g1	690.42	602.51	629.72	587.52	1014.2	762.38	621.42	785.54	776.96	890.27	632.02	877.05	640.88	788.03	727.97	799.78	gi|197306754|gb|ACH59728.1|	calmodulin, partial [Pseudotsuga menziesii]
TR12060|c0_g1	677.34	535.87	654.29	696.17	868.51	720.74	703.75	728.18	726.69	776.94	703.3	736.55	622.50	761.81	719.54	738.93	gi|586658132|ref|XP_006829382.1|	60S ribosomal protein L29-1 [Amborella trichopoda]
TR131778|c0_g20	669.78	767.48	763.23	722	801.27	937.41	699.54	906.83	1048.48	957.05	1093.94	1336.45	733.50	820.23	884.95	1129.15	gi|920700635|gb|KOM43860.1|	hypothetical protein LR48_Vigan05g146500 [Vigna angularis]
TR43422|c1_g1	669.21	803.41	696.79	705.42	718.65	731.51	692.59	803.14	677.01	643.1	890.9	590.66	723.14	718.53	724.25	708.22	gi|313586505|gb|ADR71263.1|	60S ribosomal protein L13aA [Hevea brasiliensis]
TR114629|c0_g1	667.28	781.93	766.79	760.29	613.86	842.67	739.38	839.31	746.32	530.44	1145.37	630.69	738.67	738.94	775.00	768.83	gi|1012319656|gb|KYP32630.1|	40S ribosomal protein S17-2, partial [Cajanus cajan]
TR35977|c0_g1	663.16	1001.13	899.13	742.43	708.54	935.86	728.13	944.5	898.79	828.86	1166.15	847.84	854.47	795.61	857.14	947.62	gi|720069099|ref|XP_010277330.1|	uncharacterized protein LOC104611804 [Nelumbo nucifera]
TR30696|c0_g1	661.91	511.89	532.3	539.95	850.96	507.05	583.17	605.85	513.45	734.76	377.66	529.95	568.70	632.65	567.49	547.46	gi|449446287|ref|XP_004140903.1|	40S ribosomal protein S25-2 [Cucumis sativus]
TR46732|c2_g1	656.11	1018.72	694.19	768.91	732.79	997.52	739.71	919.79	862.64	735.43	1086.96	790.96	789.67	833.07	840.71	871.12	gi|743843491|ref|XP_011026963.1|	reticulon-like protein B2 [Populus euphratica]
TR44421|c0_g1	653.63	774.89	829.64	625.97	639.94	610.18	639.67	718.77	677.73	667.96	766.88	661.27	752.72	625.36	678.72	698.70	gi|566146555|ref|XP_006368290.1|	60S ribosomal protein L13 [Populus trichocarpa]
TR49026|c1_g1	648.25	551.35	572.01	737.06	596.46	665.6	702.76	664.39	607.86	507.81	791.24	565.29	590.54	666.37	658.34	621.45	gi|802599689|ref|XP_012072542.1|	guanine nucleotide-binding protein subunit beta-like protein [Jatropha curcas]
TR39322|c0_g1	648.02	739.67	749.09	661.6	665.53	826.79	653.04	729.38	750.87	678.25	798.06	656.53	712.26	717.97	711.10	710.95	gi|802573800|ref|XP_012068495.1|	60S ribosomal protein L8 [Jatropha curcas]
TR41423|c2_g2	644.14	550.14	570.53	790.94	835.69	723.56	740.9	658.63	554.4	322.62	496.87	356.31	588.27	783.40	651.31	391.93	gi|763775110|gb|KJB42233.1|	hypothetical protein B456_007G143500 [Gossypium raimondii]
TR42140|c1_g2	638.5	1151.21	550.76	358.87	437.33	329.9	448.43	617.13	531.87	430.64	470.33	769.69	780.16	375.37	532.48	556.89	gi|672183902|ref|XP_008812248.1|	uncharacterized protein LOC103723190 [Phoenix dactylifera]
TR49369|c1_g3	633.83	661.82	622.88	628.9	764.57	632.31	627.6	734.81	570.18	767.49	753.82	463.22	639.51	675.26	644.20	661.51	gi|645230887|ref|XP_008222138.1|	60S ribosomal protein L17-2 [Prunus mume]
TR29439|c2_g2	632.93	346.76	382.25	409.71	813.72	353.73	480.58	563.36	444.63	770.19	432.63	607.03	453.98	525.72	496.19	603.28	gi|702500363|ref|XP_010038207.1|	universal stress protein A-like protein [Eucalyptus grandis]
TR43943|c0_g1	629.28	1033.12	775.16	490.73	727.76	763.85	526.33	826.29	765.11	693.94	799.34	775.7	812.52	660.78	705.91	756.33	gi|747088479|ref|XP_011091829.1|	aspartic proteinase nepenthesin-1 [Sesamum indicum]
TR41226|c0_g1	628.88	511.32	896.97	801.88	1242.12	1384.8	746.55	798.49	1714.42	2429.19	417.81	2671.22	679.06	1142.93	1086.49	1839.41	gi|567891867|ref|XP_006438454.1|	hypothetical protein CICLE_v10032973mg [Citrus clementina]
TR34268|c0_g3	625.78	733.65	536.93	629.68	653.4	762.52	629.09	697.16	656.48	720.45	738.08	587.84	632.12	681.87	660.91	682.12	gi|595804800|ref|XP_007202212.1|	hypothetical protein PRUPE_ppa008420mg [Prunus persica]
TR25851|c0_g1	622.64	550.39	500.35	175.85	274.65	606.24	305.71	329.66	404.08	965.85	260.58	61.3	557.79	352.25	346.48	429.24	gi|225463319|ref|XP_002267838.1|	brassinosteroid-regulated protein BRU1 [Vitis vinifera]
TR41823|c0_g1	619.37	223.28	309.7	388.89	603.11	203.71	458.07	432.98	294.64	492.69	355.85	400.79	384.12	398.57	395.23	416.44	gi|661880982|emb|CDP15367.1|	unnamed protein product [Coffea canephora]
TR67615|c0_g1	618.29	307.38	378.92	541.4	530.62	402.83	563.47	465.29	444.55	646.62	482.06	549.61	434.86	491.62	491.10	559.43	gi|556797770|gb|AGZ80457.1|	ubiquitin-like protein, partial [Phaseolus vulgaris]
TR33648|c0_g1	614.06	662.55	539.26	907.88	724.96	864.71	817.04	829.65	762.87	542.7	1059.82	786.53	605.29	832.52	803.19	796.35	gi|947077021|gb|KRH25861.1|	hypothetical protein GLYMA_12G135000 [Glycine max]
TR23417|c0_g1	613.86	652.14	591.15	911.17	777.9	1147.41	816.71	865.55	912.71	734.12	1121.47	804.79	619.05	945.49	864.99	886.79	gi|674917973|emb|CDY15165.1|	BnaC05g00440D [Brassica napus]
TR49028|c1_g4	609.56	655.95	715.23	371.08	556.76	286.83	448.45	458.61	343.84	219.4	244.23	133.6	660.25	404.89	416.97	199.08	gi|225447649|ref|XP_002274919.1|	uncharacterized protein LOC100261290 [Vitis vinifera]
TR29919|c0_g2	607.16	747.25	467.51	235.9	291.46	388.88	345.21	371.74	438.65	271.3	234.83	481.62	607.31	305.41	385.20	329.25	gi|729425424|ref|XM_010560743.1|	Tarenaya hassleriana ARGOS-like protein (LOC104827562), mRNA
TR34547|c2_g3	604.28	513.34	508.38	731.35	756.52	836.51	705.95	656.18	644.36	604.52	635.66	491.7	542.00	774.79	668.83	577.29	gi|470104403|ref|XP_004288594.1|	glutamine synthetase nodule isozyme [Fragaria vesca subsp. vesca]
TR47722|c5_g3	600.35	490.66	467.37	572.09	446.18	420.68	578.31	474.12	421.25	486.46	502.04	380.73	519.46	479.65	491.23	456.41	gi|470103062|ref|XP_004287964.1|	linolenate hydroperoxide lyase, chloroplastic [Fragaria vesca subsp. vesca]
TR39647|c1_g1	596.54	1308.89	773.07	730.17	523.05	951.52	686.17	696.46	860.03	559.05	530.89	799.3	892.83	734.91	747.55	629.75	gi|1009134641|ref|XP_015884557.1|	3-ketoacyl-CoA synthase 10 [Ziziphus jujuba]
TR48978|c0_g1	582.1	571.86	556.29	477.37	637.62	589.58	513.07	569.91	589.63	647.05	487.23	604.59	570.08	568.19	557.54	579.62	gi|703076114|ref|XP_010090259.1|	40S ribosomal protein S3a [Morus notabilis]
TR38261|c0_g3	574.64	589.58	502.18	240.07	592.69	450.04	333.88	447.89	390.4	254.37	194.9	235.15	555.47	427.60	390.72	228.14	gi|970005650|ref|XP_015063665.1|	chaperone protein dnaJ 11, chloroplastic-like [Solanum pennellii]
TR45021|c1_g1	574.45	578.66	637.02	452.24	731.86	539.28	489.76	648.95	618.27	572.84	582.4	699.29	596.71	574.46	585.66	618.18	gi|823143042|ref|XP_012471321.1|	triosephosphate isomerase, cytosolic [Gossypium raimondii]
TR42722|c4_g2	566.64	488.17	577.3	320.34	630.15	467.69	394.29	545.3	618.3	766.54	474.79	816.29	544.04	472.73	519.30	685.87	gi|351726353|ref|NP_001235332.1|	uncharacterized protein LOC100305945 [Glycine max]
TR20827|c0_g1	558.83	416.35	607.38	383.58	407.42	294.37	435.95	327.62	297.72	243.98	166.76	111.55	527.52	361.79	353.76	174.10	gi|747094835|ref|XP_011095272.1|	uncharacterized protein LOC105174782 [Sesamum indicum]
TR29766|c0_g1	553.92	627.36	591.59	642.81	493.5	676.07	620.18	669.04	593.94	437.25	920.89	498.37	590.96	604.13	627.72	618.84	gi|951019625|ref|XP_014512181.1|	40S ribosomal protein S17-like [Vigna radiata var. radiata]
TR36344|c0_g1	553.7	1192.8	932.51	1257.66	504.99	997.36	1062.55	1514.73	1474.38	731.22	2976.44	2507.16	893.00	920.00	1350.55	2071.61
TR43022|c0_g1	537.59	778.42	744.43	557.1	546.38	772.73	545.45	669.85	790.35	596.91	780.32	845.6	686.81	625.40	668.55	740.94	gi|802761376|ref|XP_012089770.1|	macrophage migration inhibitory factor homolog isoform X2 [Jatropha curcas]
TR42023|c0_g1	536.53	536.92	527.8	702.55	888.54	712.31	653.52	567.39	613.13	970.62	198.09	557.86	533.75	767.80	611.35	575.52	gi|743920441|ref|XP_011004269.1|	protein ECERIFERUM 26-like [Populus euphratica]
TR51446|c7_g13	533.94	473.1	392.74	410.37	233.63	525.44	445.73	303.9	435.97	472.46	305.5	358.95	466.59	389.81	395.20	378.97	gi|359476986|ref|XP_003631925.1|	catalase isozyme 1-like [Vitis vinifera]
TR50862|c2_g1	532.85	863.01	556.5	413.89	362.73	454.63	450.65	438.62	391.14	223.54	246.58	168.22	650.79	410.42	426.80	212.78	gi|1021036743|gb|KZM94526.1|	hypothetical protein DCAR_017769 [Daucus carota subsp. sativus]
TR42722|c6_g1	529.61	484.34	512.88	480.16	720.18	432.04	504.58	599.07	513.87	668.64	469.72	649.53	508.94	544.13	539.17	595.96	gi|351726353|ref|NP_001235332.1|	uncharacterized protein LOC100305945 [Glycine max]
TR77940|c0_g1	528.29	202.13	263.09	384.8	470.19	368.24	417.39	358.53	281.13	319.39	328.62	177.16	331.17	407.74	352.35	275.06	gi|695028802|ref|XP_009401792.1|	fructose-bisphosphate aldolase 1, chloroplastic [Musa acuminata subsp. malaccensis]
TR47874|c1_g1	528.14	383.51	531.3	368.75	292.06	354.63	421.12	407.06	521.88	584.63	562.13	718.42	480.98	338.48	450.02	621.73	gi|147782603|emb|CAN66038.1|	hypothetical protein VITISV_010455 [Vitis vinifera]
TR100782|c0_g1	518.25	230.43	254.48	284.71	687.42	111.96	348.56	396.23	221.85	235.5	173.18	354.56	334.39	361.36	322.21	254.41	gi|160958451|emb|CU227125.1|	Populus EST from severe drought-stressed leaves
TR45321|c0_g1	517.53	354.58	456.98	403.03	574.4	326.29	429.45	488.63	401.37	593.14	434.98	467.59	443.03	434.57	439.82	498.57	gi|593705925|ref|XP_007153319.1|	hypothetical protein PHAVU_003G025200g [Phaseolus vulgaris]
TR44219|c1_g2	512.64	404.67	510.24	472.59	518.79	506.92	496.21	540.52	545.78	724.33	679.21	591.6	475.85	499.43	527.50	665.05	gi|802683305|ref|XP_012082302.1|	elongation factor 1-alpha [Jatropha curcas]
TR39523|c1_g2	511.64	525.1	629.98	523.45	491.24	690.67	519.28	543.97	702.85	587.14	612.32	791.72	555.57	568.45	588.70	663.73	gi|1021585393|ref|XP_016182032.1|	peptidyl-prolyl cis-trans isomerase FKBP12 [Arachis ipaensis]
TR49028|c2_g3	510.36	463.31	475.45	237.95	350.19	328.16	317.69	298.96	283.81	194.58	106.54	90.31	483.04	305.43	300.15	130.48	gi|567910155|ref|XP_006447391.1|	hypothetical protein CICLE_v10017298mg [Citrus clementina]
TR36532|c0_g1	507.91	539.11	540.87	573.47	623.58	675.2	551.63	665.3	574.98	554.21	800.22	454.24	529.30	624.08	597.30	602.89	gi|747060567|ref|XP_011076719.1|	60S acidic ribosomal protein P0 [Sesamum indicum]
TR39021|c0_g1	507.6	622.37	549.56	683.94	384.21	674.63	631.06	542.43	572.3	354.53	672.09	484.49	559.84	580.93	581.93	503.70
TR33548|c1_g1	507.28	438.08	406.91	350.42	294.38	357.99	394.37	348.72	398.03	328.61	360.54	448.34	450.76	334.26	380.37	379.16	gi|645262766|ref|XP_008236912.1|	isoflavone reductase homolog [Prunus mume]
TR39253|c1_g1	506.53	480.19	369.3	385.46	498.97	377.62	413.63	458.85	373.49	441.05	396.92	380.09	452.01	420.68	415.32	406.02	gi|224063657|ref|XP_002301250.1|	60S ribosomal protein L15 [Populus trichocarpa]
TR38923|c2_g1	504.54	628.95	420.95	571.68	542.94	798.76	553.84	636.52	581.21	423.59	769.96	416.78	518.15	637.79	590.52	536.78	gi|937921062|dbj|BAS95979.1|	Os06g0130900, partial [Oryza sativa Japonica Group]
TR28785|c0_g1	503.22	558.78	486.5	503.77	468.93	632.04	493.15	552.08	587.44	870.53	643.37	590.3	516.17	534.91	544.22	701.40	gi|225470690|ref|XP_002262805.1|	uncharacterized protein LOC100258376 [Vitis vinifera]
TR12585|c0_g1	501.07	660	588.22	561.08	639.43	774.32	549.74	694.9	699.42	754.9	770.41	688.05	583.10	658.28	648.02	737.79	gi|470135467|ref|XP_004303536.1|	40S ribosomal protein S14-2 [Fragaria vesca subsp. vesca]
TR152984|c0_g1	499.04	482.33	493.77	340.05	538.54	374.2	393.73	495.73	403.17	463.14	446.87	412.2	491.71	417.60	430.88	440.74	gi|641861658|gb|KDO80346.1|	hypothetical protein CISIN_1g027593mg [Citrus sinensis]
TR49369|c1_g1	497.6	519.17	484.42	460.51	538.55	477.46	482.42	554.88	489.06	494.58	585.12	421.12	500.40	492.17	508.79	500.27	gi|645268286|ref|XP_008239456.1|	60S ribosomal protein L17-2 [Prunus mume]
TR52112|c13_g21	493.37	614.67	473.86	473.06	446.86	390.34	466.2	468.09	386.61	380.81	421.79	294.6	527.30	436.75	440.30	365.73	gi|922376846|ref|XP_013458788.1|	F-box and associated interaction domain protein [Medicago truncatula]
TR49470|c0_g1	490.89	223.19	272.17	416.56	593.94	416.6	437.62	465.96	369.62	365.68	463.05	381.83	328.75	475.70	424.40	403.52	gi|211906498|gb|ACJ11742.1|	heat shock protein 70 [Gossypium hirsutum]
TR47137|c2_g1	489.68	476.54	448.4	380.82	511.69	483.74	406.06	517.23	496.14	526.21	565.31	553.33	471.54	458.75	473.14	548.28	gi|703116003|ref|XP_010101033.1|	Eukaryotic translation initiation factor 5A-4 [Morus notabilis]
TR44522|c0_g1	489.64	328.07	345.06	371.76	639.47	361.76	400.81	447.4	353.95	600.94	276.09	339.63	387.59	457.66	400.72	405.55	gi|661897346|emb|CDO99058.1|	unnamed protein product [Coffea canephora]
TR48382|c0_g1	489.39	907.9	490.91	354	244.02	263.55	395.58	400.36	415.79	428.31	259.85	542.24	629.40	287.19	403.91	410.13	gi|595847271|ref|XP_007209290.1|	hypothetical protein PRUPE_ppa007712mg [Prunus persica]
TR144984|c0_g1	489.33	189.97	373.67	271.47	593.57	246.97	324.84	357.81	253.28	269.4	217.21	193.75	350.99	370.67	311.98	226.79
TR52031|c3_g2	487.89	637.18	545.03	626.51	532.88	775.71	571.36	629.45	642.51	400.71	692.21	516.22	556.70	645.03	614.44	536.38	gi|567859032|ref|XP_006422199.1|	hypothetical protein CICLE_v10004309mg [Citrus clementina]
TR45476|c0_g1	484.1	433.55	471.24	428.36	540.23	414.38	445.77	498.53	429.84	460.59	463.88	421.17	462.96	460.99	458.05	448.55	gi|702382344|ref|XP_010063844.1|	60S ribosomal protein L3-like [Eucalyptus grandis]
TR49019|c0_g1	483.14	371.55	386.16	395.82	589.75	354.05	421.01	450.53	388.89	499.57	332.43	428.01	413.62	446.54	420.14	420.00	gi|743878065|ref|XP_011035547.1|	40S ribosomal protein S4-1 [Populus euphratica]
TR12482|c0_g1	482.84	336.5	426.78	508.29	462.54	564.07	502.44	427.63	488.24	427.67	446.15	417.14	415.37	511.63	472.77	430.32	gi|951004770|ref|XP_014507955.1|	cell wall / vacuolar inhibitor of fructosidase 1-like [Vigna radiata var. radiata]
TR50521|c0_g2	481.93	323.87	415.09	428.48	592.82	394.26	436.58	450.24	446.07	619.93	364.52	546.18	406.96	471.85	444.30	510.21	gi|720085110|ref|XP_010243419.1|	60S ribosomal protein L21-2 [Nelumbo nucifera]
TR42973|c0_g2	481.92	406.76	378.86	406.49	718.72	420.61	424.79	484.8	455.37	619.12	267.33	554.12	422.51	515.27	454.99	480.19	gi|225434307|ref|XP_002264609.1|	60S ribosomal protein L10 [Vitis vinifera]
TR41522|c0_g14	481.65	425.53	493.21	593.41	637.98	761.72	571.16	505.95	690.51	799.72	410.82	749.65	466.80	664.37	589.21	653.40	gi|147773144|emb|CAN67019.1|	hypothetical protein VITISV_027707 [Vitis vinifera]
TR39223|c0_g2	476.55	474.69	350.88	449.29	432.62	463.02	447.92	377.36	320.65	237.87	245.61	101.24	434.04	448.31	381.98	194.91	gi|225455928|ref|XP_002276899.1|	LOB domain-containing protein 41 [Vitis vinifera]
TR42720|c1_g8	472.66	464.94	362.58	545.99	558.79	723.49	527.93	627.49	566.99	630.61	808.42	497.44	433.39	609.42	574.14	645.49	gi|538258794|emb|HF570182.1|	Lathyrus sativus microsatellite DNA locus P8H2
TR26416|c0_g1	471.48	550.28	462.81	459.86	559.12	501.2	462.07	583.01	461.6	507.11	637.8	425.94	494.86	506.73	502.23	523.62	gi|595928817|ref|XP_007215138.1|	hypothetical protein PRUPE_ppa013188mg [Prunus persica]
TR38943|c1_g1	468.41	137.2	361.96	161.43	253.71	176.11	257.78	376.65	350.4	526.52	638.02	575.42	322.52	197.08	328.28	579.99	gi|733578670|emb|LN713265.1|	Cucumis melo genomic chromosome, chr_11
TR42022|c0_g1	466.16	633.58	560.95	518.19	429.4	756.5	502.34	593.8	614.46	467.9	778.08	467.31	553.56	568.03	570.20	571.10	gi|802581654|ref|XP_012069835.1|	malate dehydrogenase [Jatropha curcas]
TR41047|c0_g1	465.82	913.03	471.61	613.44	366.69	687.99	559.07	637.07	536.58	494.13	765.86	364.7	616.82	556.04	577.57	541.56	gi|470117457|ref|XP_004294874.1|	photosystem I reaction center subunit V, chloroplastic [Fragaria vesca subsp. vesca]
TR50129|c1_g2	463.69	626.69	543.29	426.54	549.37	495.71	435.73	558.31	589.84	736.06	536.94	748.99	544.56	490.54	527.96	674.00	gi|985701099|ref|NP_001306843.1|	UDP-arabinopyranose mutase 1 [Elaeis guineensis]
TR41826|c0_g1	460.92	718.49	593.99	449.31	907.46	642.66	459.33	775.82	646.88	727.32	634.66	705.58	591.13	666.48	627.34	689.19	gi|661894954|emb|CDP01953.1|	unnamed protein product [Coffea canephora]
TR45922|c0_g1	460.32	267.87	337.73	253.5	458.61	442.76	312.46	429.08	285.78	67.86	491.05	32.47	355.31	384.96	342.44	197.13	gi|566200805|ref|XP_006376318.1|	putative sucrose-H+ symporter family protein [Populus trichocarpa]
TR39334|c0_g15	460.03	1178.9	1098.11	1534.49	517.06	1001.99	1213.6	1704.52	2223.75	258.56	3494.14	4726.98	912.35	1017.85	1713.96	2826.56	gi|302857466|ref|XP_002959877.1|	hypothetical protein VOLCADRAFT_71945 [Volvox carteri f. nagariensis]
TR51818|c9_g3	456.59	232.7	331.27	250.19	405.25	325.08	312.99	307.5	397.89	379.1	247.86	547.2	340.19	326.84	339.46	391.39	gi|377806977|ref|YP_005090418.1|	atp1 gene product (mitochondrion) [Dorcoceras hygrometricum]
TR23593|c1_g1	455.26	462.88	517.45	390.25	451.98	451.61	407.23	439.14	521.5	537.28	410.8	612.28	478.53	431.28	455.96	520.12	gi|719984933|ref|XP_010251223.1|	iron-sulfur cluster assembly protein 1-like [Nelumbo nucifera]
TR38245|c1_g1	454.73	493.74	419.02	343.45	509.87	412.55	372.89	448.21	396.42	438.78	350.17	369.9	455.83	421.96	405.84	386.28	gi|567890971|ref|XP_006438006.1|	hypothetical protein CICLE_v10033081mg [Citrus clementina]
TR38157|c0_g1	453.39	451.43	530.13	525.82	456.18	531.05	508.23	497.94	517.34	505.7	556.19	487.47	478.32	504.35	507.84	516.45	gi|1009143392|ref|XP_015889241.1|	40S ribosomal protein S3-3-like [Ziziphus jujuba]
TR33361|c0_g3	452.49	905.35	837.56	489.61	1038.76	451.82	483.37	908.88	644.47	1035.16	715.94	764.74	731.80	660.06	678.91	838.61	gi|802658752|ref|XP_012080687.1|	CYC02 protein-like [Jatropha curcas]
TR47722|c5_g1	451.97	435.2	442.15	381.3	505.99	372.08	406.25	449.52	457.13	531.65	402.03	579.65	443.11	419.79	437.63	504.44	gi|920695053|gb|KOM38278.1|	hypothetical protein LR48_Vigan03g166000 [Vigna angularis]
TR45822|c0_g1	451.26	164.65	318.13	143.69	208.43	210.74	235.31	172.94	206.89	213.52	131.1	126.12	311.35	187.62	205.05	156.91	gi|1009112339|ref|XP_015867722.1|	probable sulfate transporter 3.4 [Ziziphus jujuba]
TR88174|c0_g1	451.1	577.73	481.17	411.66	527.18	420.03	426.54	540.1	421.13	495.19	545.72	394.32	503.33	452.96	462.59	478.41	gi|449465374|ref|XP_004150403.1|	40S ribosomal protein S15-4-like [Cucumis sativus]
TR30143|c0_g1	450.97	417.52	429.39	462.33	588.69	508.38	457.14	525.96	478.1	479.35	511.74	471.81	432.63	519.80	487.07	487.63	gi|747059069|ref|XP_011075897.1|	60S acidic ribosomal protein P1-like [Sesamum indicum]
TR50430|c0_g1	449.92	307.27	327.32	427.75	554.01	432.8	436.09	420.39	425.47	462.26	330.18	486.22	361.50	471.52	427.32	426.22	gi|1009123176|ref|XP_015878403.1|	40S ribosomal protein S10 [Ziziphus jujuba]
TR7502|c0_g1	447.71	557	397.6	532.87	365.14	600.91	507.31	588.95	478.99	341.78	852.9	331.65	467.44	499.64	525.08	508.78	gi|147802476|emb|CAN64035.1|	hypothetical protein VITISV_020002 [Vitis vinifera]
TR30498|c0_g1	445.82	544.88	476.25	435.49	635.84	478.95	453.27	542.75	535.48	756.39	372.47	630.05	488.98	516.76	510.50	586.30	gi|743876898|ref|XP_011035319.1|	outer envelope pore protein 16, chloroplastic-like [Populus euphratica]
TR41521|c1_g1	444.08	272	373.52	300.83	485.68	278.23	344.16	352.89	359.37	529.88	233.5	451.49	363.20	354.91	352.14	404.96	gi|747055495|ref|XP_011073988.1|	60S ribosomal protein L5-like [Sesamum indicum]
TR47821|c0_g2	443.86	757.15	528.2	465.53	298.3	333.69	461.45	460.95	442.3	408.39	483.66	524.8	576.40	365.84	454.90	472.28	gi|590708674|ref|XP_007048344.1|	Alcohol dehydrogenase 1 [Theobroma cacao]
TR33945|c0_g1	442.94	378.16	495.87	500.39	565.28	139.83	478.29	631.92	322.81	410.72	872.34	432.41	438.99	401.83	477.67	571.82	gi|672147307|ref|XP_008797107.1|	chalcone synthase 1 [Phoenix dactylifera]
TR50129|c2_g1	440.83	367.25	394.49	497.63	633.69	588.27	478.8	612.82	543.38	592.04	760.77	597.14	400.86	573.20	545.00	649.98	gi|747079442|ref|XP_011086921.1|	UDP-arabinopyranose mutase 3-like [Sesamum indicum]
TR29256|c0_g1	440.74	884.34	681.38	1100.08	420.74	741.08	902.15	1172.02	1270.23	599.21	2283.53	2371	668.82	753.97	1114.80	1751.25
TR43020|c0_g1	439.94	359.44	363.37	297.74	492.46	375.8	335.94	408.42	385.13	460.1	342.66	409.55	387.58	388.67	376.50	404.10	gi|38228697|emb|CAE54085.1|	superoxide dismutase [Fagus sylvatica]
TR45524|c1_g2	436.34	256.08	326.14	397.35	506.83	370.25	408.66	395.59	354.3	495.97	354.21	351.43	339.52	424.81	386.18	400.54	gi|449456337|ref|XP_004145906.1|	60S ribosomal protein L9 [Cucumis sativus]
TR126249|c0_g1	435.02	254.23	299.32	177.8	238.68	716.95	254.76	397.46	392.97	481.85	713.46	35.74	329.52	377.81	348.40	410.35
TR42461|c0_g1	434.87	805.94	813.79	246.82	218.28	246.19	298.74	382.72	403.9	274.87	317.04	282.78	684.87	237.10	361.79	291.56	gi|698513728|ref|XP_009801795.1|	histone H1-like [Nicotiana sylvestris]
TR45674|c1_g1	434.75	379.52	435.47	437.89	459.52	423.9	438.44	414.86	481.3	407.32	390.03	592.63	416.58	440.44	444.87	463.33	gi|743876957|ref|XP_010907714.1|	dnaJ protein homolog [Elaeis guineensis]
TR46545|c4_g4	434.63	684.31	469.45	698.7	550.45	698.13	620.29	841.91	772.97	1060.92	1310.42	1070.64	529.46	649.09	745.06	1147.33	gi|703124699|ref|XP_010103125.1|	UDP-glucuronate 4-epimerase 1 [Morus notabilis]
TR42922|c1_g1	432.46	579.87	511.67	510.61	626.85	549.47	492.49	618.8	566.44	570.31	634.83	636.06	508.00	562.31	559.24	613.73	gi|629103198|gb|KCW68667.1|	hypothetical protein EUGRSUZ_F02264, partial [Eucalyptus grandis]
TR51970|c2_g52	431.76	142.7	240.96	267.17	222.75	165.07	314.56	230.93	181.2	241.39	286.98	171.76	271.81	218.33	242.23	233.38
TR7881|c0_g1	431.07	825.58	504.48	543.58	597.16	524.12	510.07	667.11	504.82	505.47	707	529.28	587.04	554.95	560.67	580.58	gi|763806687|gb|KJB73625.1|	hypothetical protein B456_011G2412001, partial [Gossypium raimondii]
TR30691|c0_g1	430.63	327.62	426.93	406.44	475.38	378.49	408.39	410.35	401.09	463.94	389.51	417.55	395.06	420.10	406.61	423.67	gi|702317216|ref|XP_010052071.1|	60S ribosomal protein L18a-like isoform X1 [Eucalyptus grandis]
TR45622|c2_g1	426.32	372.86	407.65	334.22	379.23	377.23	363.5	390.05	415.56	345.43	414.8	463.71	402.28	363.56	389.70	407.98	gi|702474639|ref|XP_010031619.1|	5-methyltetrahydropteroyltriglutamate--homocysteine methyltransferase-like [Eucalyptus grandis]
TR23444|c0_g1	425.33	239.99	288.07	261.68	567.68	212.39	313.72	367.32	321.94	448.82	209.78	485.68	317.80	347.25	334.33	381.43	gi|901821909|gb|KMZ73723.1|	Translation machinery associated TMA7 [Zostera marina]
TR36531|c0_g1	422.36	296.49	384.65	291.78	454.89	269.57	331.7	377.03	364.15	505.87	341.95	468.88	367.83	338.75	357.63	438.90	gi|743758797|ref|XP_010928857.1|	elongation factor 1-gamma 2 [Elaeis guineensis]
TR6706|c0_g1	419.54	377.85	266.25	572.38	464.16	719.21	531.06	490.26	554.26	411.97	613.88	537.52	354.55	585.25	525.19	521.12	gi|920707964|gb|KOM49961.1|	hypothetical protein LR48_Vigan08g078800 [Vigna angularis]
TR51520|c27_g1	418.96	404.77	474.83	425.61	211.03	442.02	429.68	311.78	423.33	347.45	374.76	351.75	432.85	359.55	388.26	357.99	gi|694319400|ref|XP_009346910.1|	protein ASPARTIC PROTEASE IN GUARD CELL 1-like [Pyrus x bretschneideri]
TR34242|c1_g2	418.48	463.68	349.25	870.68	617.89	705.26	741.64	476.02	508.73	299.71	309.79	373.47	410.47	731.28	575.46	327.66	gi|950960897|ref|XP_014497762.1|	probable non-specific lipid-transfer protein AKCS9 [Vigna radiata var. radiata]
TR100618|c0_g1	415.25	516.51	711.09	330.5	462.06	365.16	355.38	540.87	584.33	457.3	674.76	772.74	547.62	385.91	493.53	634.93	gi|37651975|emb|CAE51321.1|	chopper chaperone [Hordeum vulgare subsp. vulgare]
TR35635|c0_g1	414.46	532.95	613.85	670.91	613.86	478.15	596.67	714.5	687.28	582.1	958.93	1032.45	520.42	587.64	666.15	857.83	gi|702321699|ref|XP_010052841.1|	peroxidase 42-like [Eucalyptus grandis]
TR50671|c3_g2	414.34	315.57	357.43	321.61	458.49	273.04	347.82	395.75	317.48	360.19	365.22	367.51	362.45	351.05	353.68	364.31	gi|1012008536|ref|XP_015947641.1|	40S ribosomal protein S8 [Arachis duranensis]
TR72367|c0_g3	414.29	961.83	793.78	1062.53	433.67	845.8	909.6	1313.97	1639.96	474.25	2641.28	3207.75	723.30	780.67	1287.84	2107.76	gi|542318702|gb|AGV40522.1|	hypothetical protein [Phaseolus vulgaris]
TR19195|c0_g1	414.24	716.24	412.58	588.01	678.01	454.68	540.17	685.92	479.71	510.01	655.89	593.9	514.35	573.57	568.60	586.60	gi|763806688|gb|KJB73626.1|	hypothetical protein B456_011G2412002, partial [Gossypium raimondii]
TR63429|c0_g1	414.16	403.01	322.53	355.85	472.68	695.59	375.13	438	450.61	255.04	428.07	163	379.90	508.04	421.25	282.04	gi|922358452|ref|XP_013453402.1|	major intrinsic protein (MIP) family transporter [Medicago truncatula]
TR52112|c12_g3	413.19	101.73	188.22	246.59	139.36	108	296.8	186.6	122.77	276.25	301.32	94.69	234.38	164.65	202.06	224.09	gi|802578881|ref|XP_012069485.1|	F-box/kelch-repeat protein At3g23880 [Jatropha curcas]
TR48224|c0_g1	413.07	348.58	370.79	330.77	487.22	313.51	353.57	399.96	338.52	419.6	311	335.8	377.48	377.17	364.02	355.47	gi|823229119|ref|XP_012447299.1|	60S ribosomal protein L11 [Gossypium raimondii]
TR43925|c1_g11	411.67	351.05	352.01	418.67	277.84	405.89	405.88	295.46	332.29	509.63	259.22	281.67	371.58	367.47	344.54	350.17	gi|695081637|ref|XP_009388349.1|	chlorophyll a-b binding protein CP29.2, chloroplastic-like [Musa acuminata subsp. malaccensis]
TR44954|c0_g1	408.86	227.57	439.47	365.21	216.71	475.1	377.21	261.37	391.65	257.27	329.57	253.28	358.63	352.34	343.41	280.04	gi|147768061|emb|CAN64915.1|	hypothetical protein VITISV_030073 [Vitis vinifera]
TR46021|c1_g1	408.45	313	369.42	385.61	485.52	449.72	389.43	409.2	428.81	503.56	376.93	452.43	363.62	440.28	409.15	444.31	gi|388513577|gb|AFK44850.1|	unknown [Lotus japonicus]
TR43622|c0_g2	408.12	553.38	460.89	522.35	461.25	770.25	487	585.74	625.95	464.58	750.76	525.66	474.13	584.62	566.23	580.33	gi|502145353|ref|XP_004505994.1|	60S ribosomal protein L12-3-like [Cicer arietinum]
TR48432|c0_g3	405.7	565.55	412.09	426.27	346.34	451.04	415.18	394.78	480.97	521.89	365.8	565.62	461.11	407.88	430.31	484.44	gi|225449068|ref|XP_002275232.1|	chorismate synthase 1, chloroplastic [Vitis vinifera]
TR39320|c0_g1	403.35	334.68	379.14	346.18	480.79	532.45	364.35	433.32	447.04	496.62	445.98	385.74	372.39	453.14	414.90	442.78	gi|567207895|ref|XP_006409426.1|	hypothetical protein EUTSA_v10022840mg [Eutrema salsugineum]
TR48274|c1_g1	402.89	366.01	407.75	317.7	427.33	479.48	343.03	398.94	425.93	282.1	390.33	365.73	392.22	408.17	389.30	346.05	gi|802539595|ref|XP_012071792.1|	GDSL esterase/lipase At5g14450 [Jatropha curcas]
TR44971|c4_g1	401.88	395.75	284.25	422.25	317.13	401.23	416.23	364.78	339.51	269.46	391.31	310.06	360.63	380.20	373.51	323.61	gi|661890154|emb|CDP06213.1|	unnamed protein product [Coffea canephora]
TR21027|c0_g1	401.78	743.41	437.92	533.68	574.65	485.85	495.62	646.61	483.08	474.39	664.81	527.91	527.70	531.39	541.77	555.70	gi|659495387|gb|AID66749.1|	elongation factor 1 alpha, partial [Robinia pseudoacacia]
TR49773|c0_g1	401.25	310.64	313.93	301.23	245.59	309.38	330.13	351.34	291.31	286.67	508.75	244.1	341.94	285.40	324.26	346.51	gi|449438771|ref|XP_004137161.1|	protein EXORDIUM-like 2 [Cucumis sativus]
TR10490|c0_g1	400.23	152.3	336.53	219.5	395.3	142.54	264.46	269.1	270.02	516.42	189.48	412.6	296.35	252.45	267.86	372.83	gi|571515669|ref|XP_006597283.1|	60S ribosomal protein L23a isoform X2 [Glycine max]
TR44971|c3_g2	398.49	264.65	276.59	349.47	371.03	478.52	348.74	371.4	429.01	323.69	461.4	450.59	313.24	399.67	383.05	411.89	gi|527195596|gb|EPS64778.1|	hypothetical protein M569_10002, partial [Genlisea aurea]
TR2432|c0_g1	397.73	187.96	256.56	294.57	67.99	176.57	330.17	175.01	238.69	405.23	295.72	325.69	280.75	179.71	247.96	342.21	gi|899115|gb|AAA96951.1|	polyubiquitin, partial [Solanum tuberosum]
TR51970|c2_g17	395.71	96.73	210.8	173.78	127.22	79.49	236.88	163.23	110.07	314.32	272.19	81.89	234.41	126.83	170.06	222.80
TR21374|c0_g1	395.63	457.37	410.13	377.3	482.65	486.48	383.74	500.99	431.06	453.3	553.06	381.77	421.04	448.81	438.60	462.71	gi|470134237|ref|XP_004302961.1|	40S ribosomal protein S2-1-like [Fragaria vesca subsp. vesca]
TR14211|c0_g1	394.73	752.41	562.1	598.72	460.85	857.68	538.6	735.55	657.27	471.17	1063.72	441.31	569.75	639.08	643.81	658.73	gi|586709193|ref|XP_006846451.1|	40S ribosomal protein S17 [Amborella trichopoda]
TR51970|c2_g12	394.28	43.63	165.98	143.17	45.62	28.61	217.11	112.75	63.07	113.67	245.15	27.19	201.30	72.47	130.98	128.67
TR35537|c0_g1	392.45	563.96	502.36	516.58	407.98	653.86	483.4	557.74	557.11	428.2	722.54	475.95	486.26	526.14	532.75	542.23	gi|672131027|ref|XP_008789066.1|	40S ribosomal protein S26-like [Phoenix dactylifera]
TR3804|c0_g1	392.27	279.35	474.58	314.32	549.55	489.87	337.91	423.74	460.67	490.03	333.7	454.29	382.07	451.25	407.44	426.01	gi|669026884|emb|HG670306.1|	Triticum aestivum chromosome 3B, genomic scaffold, cultivar Chinese Spring
TR12663|c2_g1	391.44	360.89	372.01	425.99	504.72	477.55	407.83	493.92	449.27	458.87	559.47	469.3	374.78	469.42	450.34	495.88	gi|923824135|ref|XR_001280003.1|	Brassica napus uncharacterized LOC106399389 (LOC106399389), ncRNA
TR30107|c0_g1	391.43	426.56	364.66	328.11	498.69	429.91	345.8	479.25	426.91	492.07	487.72	462.56	394.22	418.90	417.32	480.78	gi|698480563|ref|XP_009787328.1|	stem-specific protein TSJT1-like [Nicotiana sylvestris]
TR51618|c3_g8	389.12	334.8	366.9	429.62	688.61	341.51	413.24	510.66	342.01	461.43	348.48	307.34	363.61	486.58	421.97	372.42
TR58102|c0_g1	389.09	345.57	357.62	345.84	498.68	366.89	361.48	406.78	389.7	437.99	310.12	421.76	364.09	403.80	385.99	389.96	gi|399514682|gb|AFP43696.1|	actin4, partial [Eriobotrya japonica]
TR46125|c0_g2	385.71	587.94	424.76	567.48	671.19	678.97	512.42	672.68	601.98	431.4	711.32	609.93	466.14	639.21	595.69	584.22	gi|731375208|ref|XP_010654269.1|	S-adenosylmethionine decarboxylase proenzyme isoform X1 [Vitis vinifera]
TR40223|c1_g2	385.56	275.43	293.84	263.22	461.4	273.74	302.15	346.26	302.65	368	237.35	334.01	318.28	332.79	317.02	313.12	gi|502112805|ref|XP_004494449.1|	ADP-ribosylation factor [Cicer arietinum]
TR62542|c0_g1	384.87	575.92	383.21	521.14	294.17	482.69	478.48	488.01	443.1	479.94	683.26	433.45	448.00	432.67	469.86	532.22	gi|703087127|ref|XP_010093189.1|	Oxygen-evolving enhancer protein 2 [Morus notabilis]
TR121822|c2_g1	384.6	424.08	422.44	287.12	463.2	345.52	310.1	426.02	374.24	456.39	355.65	384.47	410.37	365.28	370.12	398.84	gi|568859570|ref|XP_006483311.1|	cytochrome b-c1 complex subunit 7-2 [Citrus sinensis]
TR96142|c0_g2	383.26	455.88	433.45	273.05	403.19	302.36	315.52	416.35	331.39	310.27	363.87	340.37	424.20	326.20	354.42	338.17	gi|965662480|dbj|BAT78189.1|	hypothetical protein VIGAN_02083700 [Vigna angularis var. angularis]
TR50821|c6_g5	382.29	308.38	383.34	504.03	328.94	328.24	495.73	256.88	286.79	312.58	133.52	178.97	358.00	387.07	346.47	208.36	gi|590612175|ref|XP_007022310.1|	Uncharacterized protein isoform 3 [Theobroma cacao]
TR49121|c4_g6	381.04	930.66	420.58	242.42	336.42	489.11	288.42	473.83	383.75	196.37	342.87	189	577.43	355.98	382.00	242.75	gi|60499796|gb|AAX22106.1|	polyubiquitin, partial [Oryza sativa Indica Group]
TR42021|c0_g1	380.99	283.02	315.08	263.6	394.8	267.45	292.1	327.93	318.64	393.68	272.2	382.73	326.36	308.62	312.89	349.54	gi|823237086|ref|XP_012451201.1|	eukaryotic initiation factor 4A-8-like [Gossypium raimondii]
TR44219|c1_g1	380.3	420.1	199.6	621.38	833.5	593.44	542.81	632.49	410.84	268.07	512.88	346.85	333.33	682.77	528.71	375.93	gi|802683305|ref|XP_012082302.1|	elongation factor 1-alpha [Jatropha curcas]
TR34044|c0_g1	379.79	399.01	411.07	322.59	447.93	413.53	332.78	388.62	410.21	445.46	313.82	403.75	396.62	394.68	377.20	387.68	gi|555433861|gb|AGZ15402.1|	ubiquitin conjugating enzyme/ubiquitin-like activating enzyme [Phaseolus vulgaris]
TR36033|c1_g1	379.58	413.55	404.05	334.36	527.02	468.78	344.92	518.35	456.71	377.46	575.01	473.26	399.06	443.39	439.99	475.24	gi|698516087|ref|XP_009802930.1|	peroxiredoxin-2B [Nicotiana sylvestris]
TR52036|c6_g7	379.18	199.45	307.59	208.95	532.12	203.38	255.94	322.11	288.1	427.85	151.93	376.75	295.41	314.82	288.72	318.84	gi|460400944|ref|XP_004245991.1|	acyl-CoA-binding protein [Solanum lycopersicum]
TR144526|c0_g1	378.22	401.78	378.15	415.9	327.67	367.61	402.18	378.55	365.2	343.26	430.07	352.34	386.05	370.39	381.98	375.22	gi|769796478|ref|XP_006857454.2|	LOW QUALITY PROTEIN: uncharacterized protein At3g15000, mitochondrial [Amborella trichopoda]
TR41765|c0_g1	376.8	326.29	369.37	292.19	454.11	296.49	319.33	363.6	354.69	469.66	257.86	411.21	357.49	347.60	345.87	379.58	gi|976923252|gb|KVI07594.1|	Ribosomal protein L30e, partial [Cynara cardunculus var. scolymus]
TR45880|c0_g1	376.38	241.33	265.67	256.69	478.59	247.3	299.28	323.53	302.92	451.57	175.81	391.61	294.46	327.53	308.58	339.66	gi|590702440|ref|XP_007046627.1|	S phase kinase-associated protein 1 [Theobroma cacao]
TR42721|c1_g1	376.24	342.06	433.51	398.06	263	331.42	392.05	314.46	346.17	319.81	354.31	292.88	383.94	330.83	350.89	322.33	gi|1009150144|ref|XP_015892862.1|	polyadenylate-binding protein 8-like [Ziziphus jujuba]
TR7414|c0_g2	374.22	486.53	446.4	468.63	202.42	318.13	438.79	261.28	563.57	1230.52	183.1	976.92	435.72	329.73	421.21	796.85	gi|694365824|ref|XP_009361697.1|	auxin-binding protein ABP19a [Pyrus x bretschneideri]
TR49028|c2_g1	373.89	919.54	666.91	345.97	153.9	190.43	324.92	343.24	295.34	347.06	163.13	199.49	653.45	230.10	321.17	236.56	gi|225447667|ref|XP_002275551.1|	uncharacterized protein LOC100242538 [Vitis vinifera]
TR15043|c0_g1	373.06	380.85	349.79	357.29	475.49	325.63	369.97	406.78	346.79	423.84	316.14	380.83	367.90	386.14	374.51	373.60	gi|242388133|emb|FP094793.1|	Phyllostachys edulis cDNA clone: bphyem001a21, full insert sequence
TR34495|c0_g1	372.56	278.07	308.51	265.88	455.33	253.9	291.69	342.29	289.44	356.37	230.67	323.98	319.71	325.04	307.81	303.67	gi|586759577|ref|XP_006854035.1|	40S ribosomal protein S6 [Amborella trichopoda]
TR39021|c2_g2	367.81	482.25	447.9	502.79	291.8	525.58	463.42	405.79	458.91	262.3	500.28	383.52	432.65	440.06	442.71	382.03	gi|643722784|gb|KDP32518.1|	hypothetical protein JCGZ_14721 [Jatropha curcas]
TR37460|c0_g1	367.63	559.72	627.99	354.03	322.78	234.4	356.2	355.04	362.28	387.47	269.1	344.91	518.45	303.74	357.84	333.83	gi|6682841|dbj|BAA88904.1|	sucrose synthase [Citrus unshiu]
TR35446|c0_g1	367.59	216.5	228.77	281.97	261.74	241.17	301.45	215.92	208.88	288.9	150.74	154.9	270.95	261.63	242.08	198.18	gi|567904012|ref|XP_006444494.1|	hypothetical protein CICLE_v10022841mg [Citrus clementina]
TR47052|c10_g1	360.62	603.21	459.99	684.81	740.23	532.74	593.2	837.15	749.8	742.98	1096.01	1270.34	474.61	652.59	726.72	1036.44
TR49221|c0_g1	358.53	448.86	440.21	453.36	467.58	489.84	432.57	480.78	461.15	539.04	525.11	432.14	415.87	470.26	458.17	498.76	gi|590579023|ref|XP_007013672.1|	Ribosomal protein S11-beta [Theobroma cacao]
TR25667|c0_g1	355.92	299.83	324.05	445.72	377.09	442.43	418.29	408.1	388.27	235.55	516.9	339.58	326.60	421.75	404.89	364.01	gi|388518353|gb|AFK47238.1|	unknown [Medicago truncatula]
TR45319|c0_g1	355.7	294.07	264.85	276.12	256.43	219.18	294.58	316.14	366.86	253.2	387.65	626.87	304.87	250.58	325.86	422.57	gi|848891929|ref|XP_012846066.1|	10 kDa chaperonin-like [Erythranthe guttata]
TR44077|c1_g12	352.69	230.44	332.69	176.22	166.47	215.24	226.7	161.98	217.41	142.22	113.78	132.65	305.27	185.98	202.03	129.55	gi|823184224|ref|XP_012489127.1|	peroxidase 72-like [Gossypium raimondii]
TR33047|c0_g1	351.85	350.04	402.06	313.41	353.47	355.37	323.39	367.18	366.09	373.04	383.81	356.99	367.98	340.75	352.22	371.28	gi|645279379|ref|XP_008244692.1|	40S ribosomal protein SA-like isoform X1 [Prunus mume]
TR39422|c1_g1	351.75	252.76	353.52	320.1	368.5	288.77	330.53	316.51	316.91	416.48	287.3	322.94	319.34	325.79	321.32	342.24	gi|719998935|ref|XP_010255557.1|	sorbitol dehydrogenase [Nelumbo nucifera]
TR27292|c0_g1	350.93	354.32	249.41	197.87	399.21	352.74	237.28	326.8	291.45	318.26	225.47	229.23	318.22	316.61	285.18	257.65	gi|731375153|ref|XP_010667165.1|	transmembrane protein 258 [Beta vulgaris subsp. vulgaris]
TR21910|c0_g1	350.2	438.87	424.84	299.67	352.85	326.45	303.94	439.35	394.24	367.72	563.86	430.92	404.64	326.32	379.18	454.17	gi|590622283|ref|XP_007025007.1|	Nucleolar RNA-binding Nop10p family protein [Theobroma cacao]
TR51370|c0_g1	348.27	279.5	253.39	368.74	366.94	438.75	362.61	370.15	399.91	244.98	443.34	453.36	293.72	391.48	377.56	380.56	gi|527190343|gb|EPS61618.1|	hypothetical protein M569_13176 [Genlisea aurea]
TR43839|c0_g1	347.12	298.34	273.39	308.21	524.15	242.17	310.49	351.21	289.7	427.84	165.82	349.46	306.28	358.18	317.13	314.37	gi|641836965|gb|KDO55923.1|	hypothetical protein CISIN_1g042287mg, partial [Citrus sinensis]
TR46761|c2_g1	345.96	483.56	224.48	435.98	342.38	394.76	408.81	407.9	309.95	299.75	443.02	267.51	351.33	391.04	375.55	336.76	gi|1009111069|ref|XM_016043614.1|	Ziziphus jujuba polyubiquitin (LOC107432461), transcript variant X1, mRNA
TR35762|c0_g1	343.24	151.2	289.79	416.78	351.03	265.81	395.45	288.65	336.19	542	296.31	466.56	261.41	344.54	340.10	434.96	gi|225455185|ref|XP_002269275.1|	triadin [Vitis vinifera]
TR132190|c0_g1	342.6	329.52	278.13	406.79	406.19	408.1	392.52	378.66	345.25	301.97	385.34	314.87	316.75	407.03	372.14	334.06	gi|778722162|ref|XM_011660116.1|	Cucumis sativus elongation factor 2 (LOC101209544), mRNA
TR37235|c0_g1	339.99	314.36	287.19	297.52	298.62	365.02	308.67	340.43	325.69	280.55	403.95	297.1	313.85	320.39	324.93	327.20	gi|645169049|gb|AIB06024.1|	CP2 [Hevea brasiliensis]
TR45819|c0_g1	339.76	361.98	332.75	301.52	285.54	351.39	310.65	347.89	332.54	333.48	439.85	304.42	344.83	312.82	330.36	359.25	gi|700193005|gb|KGN48209.1|	Histone H2B [Cucumis sativus]
TR11035|c0_g1	338.47	126.25	245.8	183.85	316.11	168.02	205.72	196.82	288.77	612.44	137.15	457.43	236.84	222.66	230.44	402.34	gi|658023144|ref|XP_008346978.1|	annexin-like protein RJ4 [Malus domestica]
TR7991|c1_g1	336.17	308.12	253.53	315.91	253.92	456.39	321.65	266.89	333.34	268.93	257.45	222.08	299.27	342.07	307.29	249.49	gi|802592211|ref|XP_012071461.1|	apolipoprotein D [Jatropha curcas]
TR51517|c3_g1	334.54	370.51	237.82	215.86	214.61	256.32	249.59	282.31	246.45	190.22	305.95	242.78	314.29	228.93	259.45	246.32	gi|590603861|ref|XP_007020114.1|	SEC14 cytosolic factor family protein / phosphoglyceride transfer family protein isoform 1 [Theobroma cacao]
TR42521|c1_g1	334.4	63.36	427.88	61.27	79.95	60.89	145.88	76.38	155.21	244.51	78.53	82.26	275.21	67.37	125.82	135.10	gi|297741407|emb|CBI32538.3|	protein product [Vitis vinifera]
TR44150|c0_g1	332.35	224.21	272.16	329.91	424.65	479.75	336.13	448.38	452.83	788.96	619.74	541.68	276.24	411.44	412.45	650.13	gi|641851218|gb|KDO70089.1|	hypothetical protein CISIN_1g017035mg [Citrus sinensis]
TR44121|c0_g1	332.24	256.25	291.37	266.16	248.64	376.81	285.07	289.34	310.69	262.02	352.97	227.03	293.29	297.20	295.03	280.67	gi|702261636|ref|XP_010035248.1|	photosystem I reaction center subunit II, chloroplastic-like [Eucalyptus grandis]
TR4715|c0_g1	330.53	307.32	261.25	276.13	379.07	280.78	297.5	301.05	285.47	367.72	191.18	310.03	299.70	311.99	294.67	289.64	gi|351722849|ref|NP_001237514.1|	uncharacterized protein LOC100305587 [Glycine max]
TR51591|c1_g24	329.96	410.68	327.73	353.23	357.94	270.55	342.84	348.05	279.8	287.98	325.07	279.44	356.12	327.24	323.56	297.50	gi|976922503|gb|KVI06891.1|	F-box associated domain, type 1 [Cynara cardunculus var. scolymus]
TR26129|c0_g1	329.08	307.89	295.78	312.26	582.24	345.6	314.82	423	354.88	404.42	293.75	417.46	310.92	413.37	364.23	371.88	gi|313586489|gb|ADR71255.1|	60S ribosomal protein L35aA [Hevea brasiliensis]
TR24669|c1_g2	328.76	243.75	389.49	241.23	341.23	275.18	264.49	306.89	340.28	378.56	313.91	383.18	320.67	285.88	303.89	358.55	gi|1009143204|ref|XP_015889140.1|	actin-depolymerizing factor 2-like [Ziziphus jujuba]
TR105466|c0_g1	328.47	277.36	304.46	285.7	487.82	295.96	297.43	353.79	349.12	559.71	261.02	458.86	303.43	356.49	333.45	426.53	gi|823159976|ref|XP_012479828.1|	60S ribosomal protein L44-like [Gossypium raimondii]
TR45824|c0_g1	328.02	658.51	433.79	470.74	641.11	431.73	431	659.69	622.99	449.86	689.23	995.83	473.44	514.53	571.23	711.64	gi|356540112|ref|XP_003538534.1|	cysteine proteinase inhibitor B [Glycine max]
TR96164|c0_g1	327.37	405.9	344.75	306.16	357.22	313.53	306.52	369.2	325.2	337.21	371.59	336.7	359.34	325.64	333.64	348.50	gi|449434792|ref|XP_004135180.1|	40S ribosomal protein S9-2 [Cucumis sativus]
TR45421|c0_g1	325.76	215.43	312.01	314.51	412.13	456.9	317.91	640.57	452.45	581.67	1211.02	547.53	284.40	394.51	470.31	780.07	gi|720066501|ref|XP_010276540.1|	S-adenosylmethionine synthase 2 [Nelumbo nucifera]
TR84304|c0_g1	325.51	519.73	383.93	360.47	328.94	356.81	341.11	401.85	359.97	327.82	370.82	364.85	409.72	348.74	367.64	354.50	gi|148807175|gb|ABR13297.1|	putative elongation factor 1-alpha [Prunus dulcis]
TR42125|c0_g1	325.13	321.76	235.82	331.94	269.71	447.81	328.58	317.2	330.56	440.9	376.57	228.02	294.24	349.82	325.45	348.50	gi|695003610|ref|XP_009386318.1|	chlorophyll a-b binding protein 6, chloroplastic-like [Musa acuminata subsp. malaccensis]
TR136485|c0_g1	323.8	355.24	297.97	215.62	284.8	281.5	243.1	297.77	294.43	284.46	284.47	274.76	325.67	260.64	278.43	281.23	gi|629122446|gb|KCW86936.1|	hypothetical protein EUGRSUZ_B03507 [Eucalyptus grandis]
TR27900|c0_g1	320.48	424.12	358.21	287.53	362.59	427.09	297.94	383.41	375.45	370.27	367.39	329.76	367.60	359.07	352.27	355.81	gi|50660327|gb|AAT80888.1|	chloroplast chaperonin 21 [Vitis vinifera]
TR52007|c3_g4	319.08	255.74	336.97	716.69	527.73	552.21	632.65	622.63	578.68	681.57	936.3	805.91	303.93	598.88	611.32	807.93	gi|566180204|ref|XP_002310674.2|	hypothetical protein POPTR_0007s08080g [Populus trichocarpa]
TR44422|c0_g1	319.05	531.07	527.69	1007.21	888.71	1931.9	812.78	1530.72	1366.37	1524.19	2964.83	1203.71	459.27	1275.94	1236.62	1897.58	gi|225459247|ref|XP_002285762.1|	protein EXORDIUM [Vitis vinifera]
TR33374|c0_g1	315.21	195.53	249	276.09	324.02	236.69	286.57	248.88	250.41	319.58	192.67	257.19	253.25	278.93	261.95	256.48	gi|976914304|gb|KVI00526.1|	Nucleoside diphosphate kinase [Cynara cardunculus var. scolymus]
TR53067|c0_g1	313.94	150.78	194.15	250.88	240.06	200.6	264.62	216.22	216.79	305.64	232.85	296.77	219.62	230.51	232.54	278.42	gi|89114278|gb|ABD61727.1|	polyubiquitin [Lupinus albus]
TR50430|c0_g3	312.21	232.72	282.48	248.37	495.08	320.63	253.53	337.08	310.29	473.62	221.24	327.65	275.80	354.69	300.30	340.84	gi|567858708|ref|XP_006422037.1|	hypothetical protein CICLE_v10006024mg [Citrus clementina]
TR40378|c1_g4	311.45	172.7	342.3	200.11	365.45	163.87	227.44	287.51	166.16	244.44	277.6	51.51	275.48	243.14	227.04	191.18
TR91260|c0_g1	310.59	169.5	261.15	223.75	258.75	167.11	254.15	230.27	225.83	282.34	241	302.34	247.08	216.54	236.75	275.23	gi|659078892|ref|XP_008439961.1|	polyubiquitin-like [Cucumis melo]
TR38477|c6_g1	308.53	339.57	308	299.51	349.44	315.62	298.74	352.93	292.61	304.96	361.28	257.91	318.70	321.52	314.76	308.05	gi|731394074|ref|XP_010651712.1|	60S acidic ribosomal protein P2 isoform X2 [Vitis vinifera]
TR52007|c3_g19	308.43	265.16	354.42	813.36	534.89	495.5	684.22	637.97	601.23	754.89	954.18	900.43	309.34	614.58	641.14	869.83	gi|661893578|emb|CDP03387.1|	unnamed protein product [Coffea canephora]
TR31475|c0_g1	308.19	216.33	219.82	309.5	435.56	293.25	306.17	334.99	293.91	340.96	267.85	341.2	248.11	346.10	311.69	316.67	gi|225444726|ref|XP_002278624.1|	thiol protease aleurain-like isoform X1 [Vitis vinifera]
TR51620|c4_g10	308.06	181.62	218.56	471.79	196.58	271.27	421.36	243.18	252.65	169.15	348.08	248.59	236.08	313.21	305.73	255.27	gi|645278887|ref|XP_008244437.1|	probable aldo-keto reductase 2 [Prunus mume]
TR37970|c2_g1	308.01	465.55	392.41	303.85	339.65	493.08	306.42	344.13	407.29	274.34	262.96	305.38	388.66	378.86	352.61	280.89	gi|641842693|gb|KDO61597.1|	hypothetical protein CISIN_1g040813mg [Citrus sinensis]
TR45322|c0_g3	307.81	365.4	370.98	309.01	422.69	289.73	302.03	360.11	369.96	505.03	271.99	457.24	348.06	340.48	344.03	411.42	gi|310007371|gb|ADP00759.1|	14-3-3 protein [Litchi chinensis]
TR84100|c1_g1	307.18	373.34	279.85	322.32	440	358.52	317.28	468.05	357.63	262.09	515.23	373.76	320.12	373.61	380.99	383.69	gi|593801564|ref|XP_007163819.1|	hypothetical protein PHAVU_001G267100g [Phaseolus vulgaris]
TR49128|c0_g1	306.21	300.96	261.89	118.55	198.66	231.96	173.47	176.95	196.87	172.98	68.61	105.63	289.69	183.06	182.43	115.74	gi|225441325|ref|XP_002276334.1|	probable calcium-binding protein CML35 [Vitis vinifera]
TR38223|c0_g1	304.9	306.49	248.1	249.89	464.21	274.4	267.21	350.72	275.73	385.34	245.6	299.22	286.50	329.50	297.89	310.05	gi|296086075|emb|CBI31516.3|	unnamed protein product [Vitis vinifera]
TR41223|c0_g1	304.17	297.25	252.06	394.09	228.6	392.98	368.72	225.37	319.87	280.64	174.49	282.85	284.49	338.56	304.65	245.99	gi|590657678|ref|XP_007034633.1|	Aluminum induced protein with YGL and LRDR motifs [Theobroma cacao]
TR41875|c0_g1	303.62	810.86	585.73	137.9	116.19	120.18	185.01	267.27	312.89	166.64	95.66	369.11	566.74	124.76	255.06	210.47	gi|568882449|ref|XP_006494043.1|	stearoyl-[acyl-carrier-protein] 9-desaturase, chloroplastic [Citrus sinensis]
TR109895|c0_g1	303.54	294.56	376.54	221.62	375.59	355.56	242.34	340.61	333.18	359.95	317.92	272.06	324.88	317.59	305.38	316.64	gi|728821053|gb|KHG04146.1|	ATP synthase subunit beta, mitochondrial [Gossypium arboreum]
TR33360|c0_g1	303.08	280.12	439.84	204.87	388.3	213.19	233.33	276.67	296.46	284.68	139.99	295.58	341.01	268.79	268.82	240.08	gi|802769579|ref|XP_012090397.1|	enolase [Jatropha curcas]
TR49056|c0_g2	302.74	340.21	288.66	350.94	409.03	355.65	336.26	394.89	320.36	236.12	421.33	303.33	310.54	371.87	350.50	320.26	gi|697150482|ref|XP_009629448.1|	aspartic proteinase-like [Nicotiana tomentosiformis]
TR37325|c0_g1	302.45	310.83	315.52	292.99	278.4	256.84	293.86	292.26	283.68	329.94	297.3	279.39	309.60	276.08	289.93	302.21	gi|225441583|ref|XP_002281550.1|	40S ribosomal protein S5 [Vitis vinifera]
TR52989|c0_g1	302.22	254.46	257.69	247.67	350.68	274.42	266.75	280.73	273.52	309.5	210.08	278.89	271.46	290.92	273.67	266.16	gi|703095124|ref|XP_010095450.1|	hypothetical protein L484_005874 [Morus notabilis]
TR12082|c0_g1	301.93	358.28	365.21	285.95	276.54	385.76	300.76	310.08	332.62	290.26	379.04	262.94	341.81	316.08	314.49	310.75	gi|414878072|tpg|DAA55203.1|	TPA: hypothetical protein ZEAMMB73_300382 [Zea mays]
TR44024|c0_g1	301.88	651.33	486.75	745.9	481.29	518.96	618.79	858.96	558.68	561.52	1463.12	674.02	479.99	582.05	678.81	899.55	gi|703147469|ref|XP_010109059.1|	Carboxylesterase 1 [Morus notabilis]
TR45946|c1_g2	300.97	386.85	388.26	436.4	400.81	503.43	396.63	420.44	430.08	354	466.51	373.1	358.69	446.88	415.72	397.87	gi|356519282|ref|XP_003528302.1|	pyrophosphate-energized vacuolar membrane proton pump [Glycine max]
TR29241|c0_g1	300.37	208.56	269.72	166.87	342	172.7	207.6	251.2	224.48	320.23	173.81	271.89	259.55	227.19	227.76	255.31	gi|819320229|gb|AKG50112.1|	ribosomal protein S24 [Betula luminifera]
TR45019|c1_g1	300.1	531.61	170.49	26.94	105.39	81.33	103.65	176.63	85.27	40.45	39.81	24.25	334.07	71.22	121.85	34.84	gi|1009109465|ref|XP_015890339.1|	uncharacterized protein LOC107424945 [Ziziphus jujuba]
TR11446|c0_g1	300	271.35	278.22	325.8	256.13	309.46	318.58	220.64	308.27	281.11	143.31	355.47	283.19	297.13	282.50	259.96	gi|720027113|ref|XP_010264473.1|	respiratory supercomplex factor 2 homolog C1565.01-like [Nelumbo nucifera]
TR29920|c0_g3	299.96	732.43	362.79	366.43	336	446.18	343.67	448.81	454.2	441.39	428	528.62	465.06	382.87	415.56	466.00	gi|702340754|ref|XP_010056299.1|	proteasome subunit beta type-1 [Eucalyptus grandis]
TR47953|c1_g1	298.81	372.08	389.21	210.59	531.22	603.92	239.61	374.16	620.44	336.74	156.19	787.76	353.37	448.58	411.40	426.90	gi|590693842|ref|XP_007044445.1|	Myb-like transcription factor family protein [Theobroma cacao]
TR45337|c0_g1	297.81	326.9	228.57	315.25	397.62	374.56	307.44	366.38	341.65	304.99	360.53	375.99	284.43	362.48	338.49	347.17	gi|720085234|ref|XP_010243460.1|	glycine-rich RNA-binding protein 2, mitochondrial-like [Nelumbo nucifera]
TR23696|c1_g1	297.27	814.95	521.1	434.48	327.29	485.55	393.71	462.08	483.43	550.06	424.2	462.24	544.44	415.77	446.41	478.83	gi|658309698|ref|NP_001280953.1|	maltose excess protein 1-like, chloroplastic [Malus domestica]
TR44971|c3_g1	297.25	211.83	240.61	232.63	249.33	382.84	268.1	295.53	360.19	251.89	358.22	338.67	249.90	288.27	307.94	316.26	gi|3986687|gb|AAC84132.1|	beta-tubulin [Cichorium intybus]
TR41932|c0_g1	297.07	287.89	289.72	253.49	311.94	298.94	265.55	276.77	266.27	339.13	232.35	207.69	291.56	288.12	269.53	259.72	gi|728835196|gb|KHG14639.1|	Nucleobase-ascorbate transporter 6 -like protein [Gossypium arboreum]
TR41962|c0_g1	297.06	282.52	294.13	253.23	198.31	237.3	266.96	210.67	229.44	193.85	174.79	172.11	291.24	229.61	235.69	180.25	gi|13603406|dbj|BAB40973.1|	diphosphate isomerase 1 [Nicotiana tabacum]
TR45165|c1_g1	296.83	340.2	309.57	321.92	296.02	468.86	313.41	323.82	398.57	371.34	359.12	354.96	315.53	362.27	345.27	361.81	gi|1009116653|ref|XP_015874891.1|	GTP-binding protein SAR1A [Ziziphus jujuba]
TR39145|c0_g1	295.8	376.95	353.31	102.14	192.54	254.57	159.99	209.94	297.13	115.96	127.11	325.36	342.02	183.08	222.35	189.48
TR41723|c0_g1	293.15	302.55	275.57	381.45	367.28	375.95	354.56	335.63	334.14	300.61	320.72	316.51	290.42	374.89	341.44	312.61	gi|734317895|gb|KHN02801.1|	DNA-directed RNA polymerases I, II, and III subunit RPABC2 [Glycine soja]
TR36041|c0_g1	293.12	199.88	325.83	137.95	314.11	156.37	182.27	245.32	228.23	348.19	188.23	266.15	272.94	202.81	218.61	267.52	gi|659125144|ref|XP_008462531.1|	enolase [Cucumis melo]
TR46104|c1_g1	292.49	252.83	248.21	269.95	312.95	256.36	275.72	285.99	287.22	280.51	260.73	330.57	264.51	279.75	282.98	290.60	gi|113531578|dbj|BAF03961.1|	Os01g0152700, partial [Oryza sativa Japonica Group]
TR136129|c0_g1	292.26	704.58	405.47	425.69	503.22	359.5	387.62	501.31	489.86	185.91	366.79	749.55	467.44	429.47	459.60	434.08
TR5975|c0_g1	292.18	337.6	122.1	97.34	320.11	109.35	152.62	247.51	205.71	281.52	93.27	392.7	250.63	175.60	201.95	255.83	gi|255586588|ref|XP_002533928.1|	uncharacterized protein LOC8263583 [Ricinus communis]
TR4120|c1_g1	291.64	192.23	163.25	264.8	381.87	213.28	277.54	272.1	210.43	339.66	188.89	235.39	215.71	286.65	253.36	254.65	gi|502103333|ref|XP_004492257.1|	60S ribosomal protein L32-1-like [Cicer arietinum]
TR37924|c0_g1	290.56	204.07	282.75	248.39	260.17	198.57	264.95	245.14	240.95	286.06	247.72	266.3	259.13	235.71	250.35	266.69	gi|802689074|ref|XP_012082823.1|	60S ribosomal protein L19-1 [Jatropha curcas]
TR83729|c0_g1	289.57	213.48	256.7	119.96	125.93	209.05	173.88	141.83	201.7	186.86	127.41	149.36	253.25	151.65	172.47	154.54	gi|255566851|ref|XP_002524409.1|	AP2/ERF and B3 domain-containing transcription factor RAV1 [Ricinus communis]
TR152827|c0_g1	289.56	342.46	321.27	245.09	259.93	305.72	259.06	310.23	293.04	296.03	357.43	268.26	317.76	270.25	287.44	307.24	gi|593692936|ref|XP_007147010.1|	hypothetical protein PHAVU_006G089100g [Phaseolus vulgaris]
TR43845|c1_g1	288.9	464.02	316.4	364.51	239.14	489.07	344.19	393.64	388.76	261.94	558.96	299.95	356.44	364.24	375.53	373.62	gi|823160260|ref|XP_012479972.1|	chlorophyll a-b binding protein CP24 10A, chloroplastic [Gossypium raimondii]
TR42322|c0_g2	287.49	453.6	319.55	249.54	211.39	211.88	261.73	313.96	251.44	401.77	368.81	252.84	353.55	224.27	275.71	341.14	gi|743930121|ref|XP_011009303.1|	glucose-6-phosphate/phosphate translocator 1, chloroplastic isoform X2 [Populus euphratica]
TR33511|c0_g1	287.26	238.96	314.45	202.51	249.27	185.83	221.74	234.6	252	235.7	215.51	270.08	280.22	212.54	236.11	240.43	gi|702488501|ref|XP_010035120.1|	membrane steroid-binding protein 2 [Eucalyptus grandis]
TR47723|c3_g1	286.86	153.39	198.23	136.12	72.97	141.34	180.59	106.3	164.25	75.35	121.47	158.23	212.83	116.81	150.38	118.35	gi|255555535|ref|XP_002518804.1|	abscisic acid 8'-hydroxylase 3 [Ricinus communis]
TR44971|c2_g1	286.51	308.73	212.44	196.68	231.62	197.43	222.72	217	222.83	254.16	137.89	260.08	269.23	208.58	220.85	217.38	gi|802796792|ref|XP_012092857.1|	tubulin beta-1 chain-like, partial [Jatropha curcas]
TR48520|c0_g1	285.54	343.49	354.78	382.72	216.14	291.58	351.24	331.13	332.12	379.28	474.53	364.93	327.94	296.81	338.16	406.25	gi|802645768|ref|XP_012079361.1|	subtilisin-like protease SBT1.7 [Jatropha curcas]
TR38338|c0_g1	285.53	223.18	226.3	320.21	369.53	242.59	312.37	290.48	262.84	261.96	238.42	326.08	245.00	310.78	288.56	275.49	gi|727495214|ref|XP_010423655.1|	uncharacterized protein LOC104708739 [Camelina sativa]
TR41923|c0_g1	285.36	275.98	237.7	153.53	442.61	191.59	192.53	351.07	224.92	171.35	296.06	259.54	266.35	262.58	256.17	242.32	gi|225469754|ref|XP_002272479.1|	probable mannitol dehydrogenase [Vitis vinifera]
TR34051|c1_g1	284.93	445.08	308.05	380.74	298.32	446.02	355.7	351.56	378.49	372.59	357.02	327.33	346.02	375.03	361.92	352.31	gi|720057305|ref|XP_010273936.1|	uncharacterized protein LOC104609345 [Nelumbo nucifera]
TR12047|c0_g1	283.98	404.45	408.65	371.3	303.77	366.36	345.74	270.22	419.08	474.05	151.73	495.26	365.69	347.14	345.01	373.68	gi|590563356|ref|XP_007009348.1|	3-oxo-5-alpha-steroid 4-dehydrogenase family protein isoform 1 [Theobroma cacao]
TR9435|c0_g1	283.61	171.84	205.61	150.14	236.53	134.49	188.52	192.74	163.22	164.34	157.41	163.55	220.35	173.72	181.49	161.77	gi|477541651|gb|AGI78462.1|	GDP-mannose-3',5'-epimerase [Camellia sinensis]
TR32552|c0_g2	282.73	112.33	124.87	165.88	370.29	156.1	203.24	220.44	193.9	343.37	96.58	289.09	173.31	230.76	205.86	243.01	gi|728826465|gb|KHG06731.1|	hypothetical protein F383_00427 [Gossypium arboreum]
TR44217|c2_g1	282.65	325.88	203.7	236.44	132.12	221.25	248.77	236.51	216.35	135.31	300.58	218.38	270.74	196.60	233.88	218.09	gi|756179866|gb|AJK93568.1|	fructokinase [Manihot esculenta]
TR41921|c1_g1	282	182.59	207.54	234.77	261.05	251.17	251.34	255.25	175.58	104.24	287.2	48.47	224.04	249.00	227.39	146.64	gi|672120328|ref|XP_008783427.1|	photosystem II 22 kDa protein, chloroplastic [Phoenix dactylifera]
TR50321|c0_g1	281.52	376.35	373.74	209.59	373.46	379.6	232.55	378.91	361.9	302.77	373.82	344.09	343.87	320.88	324.45	340.23	gi|703074272|ref|XP_010089775.1|	ATP synthase subunit delta' [Morus notabilis]
TR35835|c0_g1	281.41	199.73	325.22	325.3	245.95	157.32	312.48	235.01	227.13	330.17	225.08	247.28	268.79	242.86	258.21	267.51	gi|568859714|ref|XP_006483380.1|	ATP synthase subunit b', chloroplastic [Citrus sinensis]
TR46651|c1_g1	281.35	137.39	264.3	307.25	271.07	167.69	298.49	203.07	210.9	307.73	156.68	237.02	227.68	248.67	237.49	233.81	gi|223525679|gb|EEF28159.1|	myo-inositol-1 phosphate synthase, putative [Ricinus communis]
TR35742|c0_g11	280.37	281.23	237.41	207.83	236.19	169.6	226.81	254.46	176.44	223.34	271.86	147.4	266.34	204.54	219.24	214.20	gi|296083584|emb|CBI23573.3|	unnamed protein product [Vitis vinifera]
TR30306|c0_g1	279.93	310.16	367	279.34	264.21	295.03	279.79	326.31	329.56	364.96	415.49	354.16	319.03	279.53	311.89	378.20	gi|823248541|ref|XP_012456940.1|	transcription factor BTF3 homolog 4-like [Gossypium raimondii]
TR4162|c0_g1	279.85	201.69	322.28	273.84	206.54	242.65	277.35	210.77	251.24	186.44	225.05	217.76	267.94	241.01	246.45	209.75	gi|763778313|gb|KJB45436.1|	hypothetical protein B456_007G305800 [Gossypium raimondii]
TR52990|c0_g1	279.35	175.82	250.28	157.63	362.69	163.33	191.79	250.48	232.05	338	152.85	299.16	235.15	227.88	224.77	263.34	gi|224106523|ref|XP_002314195.1|	actin-depolymerizing factor family protein [Populus trichocarpa]
TR37942|c0_g2	278.89	228.23	232.95	262.95	325.8	273.37	271.9	289.37	251.11	241.79	290.76	231.98	246.69	287.37	270.79	254.84	gi|697174223|ref|XP_009596051.1|	PLASMODESMATA CALLOSE-BINDING PROTEIN 4-like [Nicotiana tomentosiformis]
TR39334|c0_g47	278.79	700.65	533.46	828.97	314.2	543.98	668.76	949.06	861.76	262.71	1833.48	1532.84	504.30	562.38	826.53	1209.68
TR46919|c0_g1	278.2	211.62	331.79	260.24	266.93	598.99	267.18	456.76	466.25	319.32	835.26	361	273.87	375.39	396.73	505.19	gi|225425073|ref|XP_002273185.1|	UPF0496 protein 4 [Vitis vinifera]
TR49021|c0_g1	278.04	276.36	292.54	271.81	295.15	340.22	272.29	309.05	314.5	281.88	341.71	298.17	282.31	302.39	298.61	307.25	gi|590681035|ref|XP_007041002.1|	20S proteasome alpha subunit C1 isoform 1 [Theobroma cacao]
TR105343|c0_g1	277.63	313.31	317.47	208.97	307.74	246.03	236.45	308.77	269.45	254.2	282.72	269.17	302.80	254.25	271.56	268.70	gi|342298452|emb|CBY17542.1|	GTP binding/GTPase/protein binding protein, partial [Lepidium appelianum]
TR47309|c5_g1	277.59	141.35	173.15	144.62	284.72	177.98	185.78	200.34	189.89	189.1	134.34	223.37	197.36	202.44	192.00	182.27	gi|728849826|gb|KHG29269.1|	Profilin-1 [Gossypium arboreum]
TR27983|c0_g1	277.21	345.09	302.65	282.55	401.59	403.89	279.36	341.86	341.78	304.1	265.76	282.44	308.32	362.68	321.00	284.10	gi|720035456|ref|XP_010267047.1|	60S ribosomal protein L28-2 [Nelumbo nucifera]
TR49343|c0_g1	274.34	253.53	296.77	252.9	265.48	315.5	258.96	274.39	343.48	366.44	303.3	419.84	274.88	277.96	292.28	363.19	gi|356499161|ref|XP_003518411.1|	uncharacterized oxidoreductase At4g09670-like [Glycine max]
TR46621|c3_g1	273.55	316.91	336.26	198.48	126.77	167.66	218.11	192.5	206.65	192.35	203.41	164.09	308.91	164.30	205.75	186.62	gi|147817140|emb|CAN77681.1|	hypothetical protein VITISV_040763 [Vitis vinifera]
TR117257|c0_g1	273.05	293.91	332.78	435.07	191.26	512.71	389.67	265.77	373.39	192.54	342.82	217.23	299.91	379.68	342.94	250.86	gi|661894338|emb|CDP02779.1|	unnamed protein product [Coffea canephora]
TR39421|c0_g1	272.69	200.24	274.62	198.91	391.09	245.4	219.93	290.44	285.17	256.58	221.65	359.33	249.18	278.47	265.18	279.19	gi|2213877|gb|AAB61597.1|	glutamine synthetase [Hevea brasiliensis]
TR729|c0_g2	272.6	212.5	269.15	108.57	130.37	214.72	146.7	141.16	208.63	168.71	121.75	139.5	251.42	151.22	165.50	143.32	gi|951055122|ref|XP_014521390.1|	AP2/ERF and B3 domain-containing transcription factor RAV1-like [Vigna radiata var. radiata]
TR43019|c0_g1	272.55	264.15	229.95	247.43	244.25	219.6	257.93	239.48	214.26	263.34	218.87	204.13	255.55	237.09	237.22	228.78	gi|702364656|ref|XP_010060532.1|	protochlorophyllide reductase, chloroplastic [Eucalyptus grandis]
TR41457|c0_g1	272.11	254.5	309.29	197.27	256.5	284.84	220.26	237.31	329.54	357.68	199.52	395.85	278.63	246.20	262.37	317.68	gi|1021568409|ref|XP_016175428.1|	probable fructose-bisphosphate aldolase 3, chloroplastic [Arachis ipaensis]
TR51148|c0_g1	269.51	240.21	218.52	277.8	229.09	256.91	281.64	239.89	207.98	218.41	264.47	152.41	242.75	254.60	243.17	211.76	gi|60392276|sp|P68163.1|FER_DATIN	Ferredoxin
TR84051|c0_g1	269.49	204.27	294.43	166.53	324.41	278.97	201.97	248.09	303.89	228.21	203.29	324.3	256.06	256.64	251.32	251.93	gi|46911571|emb|CAG27625.1|	putative glutamine synthetase [Populus x canadensis]
TR29653|c0_g1	269.44	380.64	261.69	247.14	140.7	278.32	262.42	243.17	259.12	184.06	293.38	231.67	303.92	222.05	254.90	236.37	gi|297735888|emb|CBI18657.3|	unnamed protein product [Vitis vinifera]
TR131842|c0_g1	269.41	248.39	281.07	273.99	317.34	333.66	265.57	282.24	308.05	247.7	262.69	288.01	266.29	308.33	285.29	266.13	gi|330318556|gb|AEC10950.1|	histone H2A [Camellia sinensis]
TR45545|c0_g1	268.68	142.89	166.98	218.8	244.69	131.31	235.06	216.75	167.49	248.72	228.09	224.76	192.85	198.27	206.43	233.86	gi|225424859|ref|XP_002273830.1|	glutathione S-transferase U17 [Vitis vinifera]
TR32751|c0_g1	268.66	252.91	310.69	337.11	387.46	306.97	316.51	341.66	383.91	434.96	344.1	543.86	277.42	343.85	347.36	440.97	gi|720020854|ref|XP_010262541.1|	uncharacterized protein At5g02240-like [Nelumbo nucifera]
TR144509|c0_g1	268.6	384.48	321.65	339.9	263.22	367.84	322.33	355.65	336.24	280.59	453.88	307	324.91	323.65	338.07	347.16	gi|225432666|ref|XP_002282465.1|	FRIGIDA-like protein 4a [Vitis vinifera]
TR109880|c0_g1	268.51	274.02	251.4	239.74	338.4	239.33	248.78	281.65	252.04	301.05	224.67	310.94	264.64	272.49	260.82	278.89	gi|305682526|dbj|BAJ16350.1|	actin 2 [Papaver somniferum]
TR52007|c3_g14	268.39	240.38	363.39	826.84	499.58	541.28	660.77	587.85	596.57	691.81	935.75	852.08	290.72	622.57	615.06	826.55	gi|729341931|ref|XP_010540408.1|	cell division cycle 20.1, cofactor of APC complex-like [Tarenaya hassleriana]
TR22720|c0_g1	267.4	304.17	361.01	194.76	299.41	300.05	213.02	283.44	327.51	331.35	254.83	340.85	310.86	264.74	274.66	309.01	gi|702433245|ref|XP_010069371.1|	chitinase-like protein 1 [Eucalyptus grandis]
TR49721|c2_g1	267.1	240.16	270.35	218.89	256.86	230.15	234.82	223.2	223.92	226.67	171.46	189.17	259.20	235.30	227.31	195.77	gi|225430261|ref|XP_002285072.1|	DEAD-box ATP-dependent RNA helicase 56 [Vitis vinifera]
TR97775|c0_g1	267.07	345.33	266.03	328.58	278.66	247.15	328.35	341.38	301.07	307.16	274.39	291.6	292.81	284.80	323.60	291.05	gi|633020291|gb|AHZ44777.1|	elongation factor 1 alpha, partial [Brassica oleracea var. viridis]
TR45584|c0_g1	267.03	289.06	286.56	240.82	338.29	250.69	247.26	304.58	261.91	284.87	281.18	255.22	280.88	276.60	271.25	273.76	gi|658015582|ref|XP_008343134.1|	60S ribosomal protein L22-2-like [Malus domestica]
TR47431|c0_g1	265.25	153.23	267.28	252.5	211.83	252.35	252.82	220.88	255.68	260.55	277.97	252.09	228.59	238.89	243.13	263.54	gi|819320863|gb|AKG50125.1|	chaperonin 60 subunit beta 2, partial [Betula luminifera]
TR52007|c3_g32	265.15	243.08	330.27	747.57	446.59	487.88	609.4	514.25	549.02	599.91	769.35	752.34	279.50	560.68	557.56	707.20	gi|951050596|ref|XP_014520236.1|	cell division cycle 20.1, cofactor of APC complex-like [Vigna radiata var. radiata]
TR131849|c0_g1	264.81	206.44	255.64	308.34	282.09	320.65	282.08	301.94	265.92	275.41	394.75	252.32	242.30	303.69	283.31	307.49	gi|763782693|gb|KJB49764.1|	hypothetical protein B456_008G136200, partial [Gossypium raimondii]
TR31521|c0_g1	264.76	234.99	254.34	107.64	210.16	213.38	152.05	181.48	226.28	284.24	111.19	234.88	251.36	177.06	186.60	210.10	gi|976906796|gb|KVH94197.1|	DOMON domain-containing protein [Cynara cardunculus var. scolymus]
TR51858|c19_g1	264.75	209.81	125.3	178.6	417.34	218.19	202.88	265.92	213.22	261.41	106.35	262.93	199.95	271.38	227.34	210.23	gi|590624744|ref|XP_007025690.1|	Alpha/beta-Hydrolases superfamily protein [Theobroma cacao]
TR38241|c2_g3	264.72	105.62	215.78	303.2	161.35	132.63	288.5	172.94	121.36	90.59	225.11	42.05	195.37	199.06	194.27	119.25	gi|73913500|gb|AAZ91676.1|	peroxidase [Phaseolus lunatus]
TR22624|c0_g1	264.58	171.25	172.74	254.42	292.49	299.35	260.4	267.9	295.08	239.61	296.35	362.64	202.86	282.09	274.46	299.53	gi|62319752|dbj|BAD93731.1|	tubulin beta-2/beta-3 chain [Arabidopsis thaliana]
TR48519|c1_g1	264.39	150.72	229.09	142.22	235.9	197.75	174.69	220.21	215.34	275.91	254.61	253.3	214.73	191.96	203.41	261.27	gi|926778405|ref|XM_014042223.1|	Monoraphidium neglectum zinc finger, RAN-binding domain containing 3-like protein mRNA
TR38235|c0_g2	263.32	122.34	219.55	131.48	278.42	138.97	172.64	192.69	181.07	221.84	146.37	210.44	201.74	182.96	182.13	192.88	gi|147799889|emb|CAN77321.1|	hypothetical protein VITISV_008818 [Vitis vinifera]
TR11358|c0_g1	262.23	280.04	315.57	208.33	365.54	245.27	225.75	284.21	273.16	366.46	195.48	279.55	285.95	273.05	261.04	280.50	gi|823143352|ref|XP_012471479.1|	somatic embryogenesis receptor kinase 1 [Gossypium raimondii]
TR50219|c0_g1	262	337.25	295.51	271.42	127.57	200.06	267.58	236.93	235.14	126.78	310.62	241.77	298.25	199.68	246.55	226.39	gi|802645768|ref|XP_012079361.1|	subtilisin-like protease SBT1.7 [Jatropha curcas]
TR62493|c0_g1	261.61	154.14	225.94	133.81	252.85	200.09	170.32	190.38	298.41	372.96	140.1	474.9	213.90	195.58	219.70	329.32	gi|225425053|ref|XP_002270984.1|	6-phosphogluconate dehydrogenase, decarboxylating 3 [Vitis vinifera]
TR51360|c0_g12	260.96	180.31	196.75	172.78	253.76	218.41	209.87	189.84	231.05	345.65	124.34	280.17	212.67	214.98	210.25	250.05	gi|388517743|gb|AFK46933.1|	unknown [Lotus japonicus]
TR47236|c0_g1	260.85	274.44	248.45	660.97	531.71	897.93	543.77	863.7	725.88	787.1	1672.92	839.86	261.25	696.87	711.12	1099.96
TR8696|c0_g1	259.89	415.38	357.43	238.02	302.26	242.95	245.5	349.34	289.78	338.11	381.32	327.88	344.23	261.08	294.87	349.10	gi|189498314|gb|ACE06753.1|	plastid acyl carrier protein [Camellia oleifera]
TR36582|c2_g1	258.93	292	298.64	222.6	344.21	211.4	236.72	282.92	272.99	366.49	200.12	324.49	283.19	259.40	264.21	297.03	gi|950958817|ref|XP_014497325.1|	wound-induced basic protein [Vigna radiata var. radiata]
TR43533|c2_g1	258.39	375.64	265.58	345.29	304.6	394.36	315.64	392.53	307.51	166.39	548.37	202.11	299.87	348.08	338.56	305.62	gi|461496397|ref|NM_001247449.2|	Solanum lycopersicum PETROSELINUM (PTS), mRNA
TR25640|c0_g2	257.82	179.62	231.38	197.42	303.68	150.75	215.94	216.41	199.6	300.37	131.98	260.48	222.94	217.28	210.65	230.94	gi|976929428|gb|KVI12278.1|	Ribosomal protein L31e [Cynara cardunculus var. scolymus]
TR50220|c0_g1	257.38	279.5	390.92	932.68	751.6	1125.13	728.34	1120.67	997.84	1120.3	2113.42	1266.1	309.27	936.47	948.95	1499.94	gi|694331959|ref|XP_009356638.1|	brassinosteroid-regulated protein BRU1-like [Pyrus x bretschneideri]
TR152795|c0_g1	256.94	118.28	128.93	536.34	9.89	142.53	452.81	79.97	101.63	34.12	148.25	32.4	168.05	229.59	211.47	71.59	gi|657948132|ref|XP_008393464.1|	dirigent protein 19-like [Malus domestica]
TR100570|c0_g1	256.88	383.11	207.43	309.52	286.92	228.57	302.3	282.58	227.24	305.59	193.48	255.53	282.47	275.00	270.71	251.53	gi|90895951|gb|ABE01407.1|	translation elongation factor 1a-1 [Passiflora edulis]
TR47364|c0_g2	256.09	317.21	235.7	257.48	174.55	241.5	256.27	211.93	221.95	210.77	183.31	170.02	269.67	224.51	230.05	188.03	gi|590653941|ref|XP_007033563.1|	ARM repeat superfamily protein, putative [Theobroma cacao]
TR44566|c0_g1	255.09	355.8	253.87	162.87	138.77	331.17	189.4	213.82	246.42	174.85	202.25	130.93	288.25	210.94	216.55	169.34	gi|985445430|ref|XP_015385066.1|	leucine-rich repeat extensin-like protein 4 [Citrus sinensis]
TR43917|c0_g1	254.72	90.04	202.46	293.44	343.5	409.14	281.51	232.79	305.78	384	197.23	232.67	182.41	348.69	273.36	271.30	gi|590690296|ref|XP_007043471.1|	Wound-responsive family protein [Theobroma cacao]
TR43054|c1_g1	254.66	240.22	206.85	238.87	311.86	238.86	241.58	263.13	237.79	376.07	202.3	263.78	233.91	263.20	247.50	280.72	gi|449434792|ref|XP_004135180.1|	40S ribosomal protein S9-2 [Cucumis sativus]
TR122145|c0_g1	253.46	487.22	386.01	338.12	465.35	398.07	332.06	399.08	441.18	520.1	329.88	523.13	375.56	400.51	390.77	457.70	gi|255635930|gb|ACU18312.1|	unknown [Glycine max]
TR52016|c3_g28	253.27	152.48	172.35	279.11	297.89	166.36	265.82	226.73	181.53	271.78	214.34	193.19	192.70	247.79	224.69	226.44	gi|590697033|ref|XP_007045327.1|	CCCH-type zinc finger family protein, putative [Theobroma cacao]
TR126329|c0_g1	252.85	279.24	223.49	228.68	249.53	291.3	236.94	274.86	254.18	259.86	293.51	228.67	251.86	256.50	255.33	260.68	gi|147787229|emb|CAN69132.1|	hypothetical protein VITISV_012048 [Vitis vinifera]
TR38226|c0_g1	252.78	187.91	240.75	222.41	305.49	215.63	232.25	258.32	229.89	297.67	248.92	244.13	227.15	247.84	240.15	263.57	gi|719978252|ref|XP_010249104.1|	60S ribosomal protein L7a-like [Nelumbo nucifera]
TR52031|c2_g2	252.71	389.57	384.43	278.94	336.69	352.84	267.98	312.38	364.49	566.11	219.64	376.06	342.24	322.82	314.95	387.27	gi|823165076|ref|XP_012482475.1|	bidirectional sugar transporter SWEET1 [Gossypium raimondii]
TR39723|c3_g103	251.35	552.89	529.52	118.61	872.7	376.75	156.09	494.84	394.39	0	75.21	307.09	444.59	456.02	348.44	127.43	gi|820867123|gb|KM282602.1|	Akebia trifoliata subsp. australis clone MT-38 microsatellite sequence
TR33448|c0_g2	251.34	230.96	259.21	218.79	298.53	202.17	230.12	254.74	222.48	300.91	211.62	223.04	247.17	239.83	235.78	245.19	gi|593731100|ref|XP_007163942.1|	hypothetical protein PHAVU_L003700g [Phaseolus vulgaris]
TR47055|c1_g1	251.09	330.73	181.58	236.78	143.21	282.29	242.56	270.78	217.21	147.69	394.91	165.15	254.47	220.76	243.52	235.92	gi|225461924|ref|XP_002267825.1|	fasciclin-like arabinogalactan protein 1 [Vitis vinifera]
TR36944|c0_g3	250.88	255.85	228.5	307.22	364.78	314.82	283.08	302.22	302.25	305.88	269.04	328.44	245.08	328.94	295.85	301.12	gi|728820359|gb|KHG03722.1|	40S ribosomal S15a-1 -like protein [Gossypium arboreum]
TR147434|c0_g1	250.52	156.16	186.09	321.74	201.86	360.7	301.29	218.83	237.84	173	282.52	117.32	197.59	294.77	252.65	190.95	gi|703157869|ref|XP_010111839.1|	hypothetical protein L484_020631 [Morus notabilis]
TR51510|c13_g1	250.46	126.18	215.1	171.45	223.39	148.17	194.98	169.94	180.99	390.98	125.77	202	197.25	181.00	181.97	239.58	gi|1009170436|ref|XP_015866198.1|	granule-bound starch synthase 1, chloroplastic/amyloplastic-like [Ziziphus jujuba]
TR51807|c8_g44	250.44	386.1	290.3	278.2	362.33	248.91	265.97	333.21	212.03	249.83	284.08	182.83	308.95	296.48	270.40	238.91
TR46163|c0_g1	250.4	225.31	272.57	176.84	338.06	209.73	201.31	248.32	282.91	496.76	147.7	379.88	249.43	241.54	244.18	341.45	gi|743928856|ref|XP_011008643.1|	cell differentiation protein RCD1 homolog isoform X1 [Populus euphratica]
TR41523|c5_g1	250.25	258.29	182.17	252.73	121.29	208.07	227.53	186.33	188.24	112.27	228.11	134.56	230.24	194.03	200.70	158.31	gi|645278937|ref|XM_008246243.1|	Prunus mume DNA repair endonuclease UVH1 (LOC103342609), transcript variant X2, mRNA
TR34243|c0_g1	249.25	268.28	345.85	455.05	251.51	195.58	393.73	482.31	312.59	207.05	925.58	413.1	287.79	300.71	396.21	515.24	gi|720077390|ref|XP_010241022.1|	anthocyanidin reductase [Nelumbo nucifera]
TR47819|c1_g1	248.85	173.26	219.9	306.18	355.85	261.48	293.75	228.49	215.46	222.88	96.36	129.96	214.00	307.84	245.90	149.73	gi|702377930|ref|XP_010062912.1|	uncharacterized protein LOC104450167 [Eucalyptus grandis]
TR23396|c0_g1	248.35	147.37	152.03	248.3	314.73	242.8	244.01	247.86	223.09	256.2	226.66	254.82	182.58	268.61	238.32	245.89	gi|743786196|ref|XP_011027089.1|	1,2-dihydroxy-3-keto-5-methylthiopentene dioxygenase 2-like [Populus euphratica]
TR40043|c2_g1	247.04	382.97	181.33	267.02	150.5	293.33	262.98	256.55	238.42	198.72	302.83	216.54	270.45	236.95	252.65	239.36	gi|470127131|ref|XP_004299529.1|	probable ADP-ribosylation factor GTPase-activating protein AGD11 [Fragaria vesca subsp. vesca]
TR41222|c0_g9	246.76	129.05	186.38	239	233.6	116.77	241.01	215.97	158.67	169.84	264.02	194.18	187.40	196.46	205.22	209.35	gi|802633255|ref|XP_012077383.1|	uncharacterized protein LOC105638217 [Jatropha curcas]
TR15009|c0_g1	245.91	19.42	143.14	118.03	322.37	72.77	163.19	180.1	100.93	148.47	69.47	123.42	136.16	171.06	148.07	113.79	gi|747102609|ref|XM_011101170.1|	Sesamum indicum GDP-L-galactose phosphorylase 2-like (LOC105177885), mRNA
TR9519|c0_g1	245.62	175.54	231.6	165.56	265.41	158.69	185.94	212.21	197.25	248.35	173.84	222.4	217.59	196.55	198.47	214.86	gi|225424908|ref|XP_002276636.1|	mitochondrial outer membrane protein porin of 36 kDa [Vitis vinifera]
TR51420|c10_g1	245.47	408.07	416.51	299.12	297.47	498.27	282.95	376.07	449.99	425.81	460.66	400.52	356.68	364.95	369.67	429.00	gi|698496604|ref|XP_009794340.1|	UDP-glucose 6-dehydrogenase 3 [Nicotiana sylvestris]
TR27250|c0_g1	244.83	291.76	235.19	184.05	267.15	177.14	201.11	256.44	213.43	262.06	220.61	229.93	257.26	209.45	223.66	237.53	gi|224085103|ref|XP_002307493.1|	ubiquinol-cytochrome C reductase complex 7.8 kDa family protein [Populus trichocarpa]
TR38343|c0_g1	244.78	249.57	262	197.51	273.99	181.2	210.16	278.71	194.72	269.96	308.47	171.18	252.12	217.57	227.86	249.87	gi|720011710|ref|XP_010259646.1|	probable xyloglucan endotransglucosylase/hydrolase protein [Nelumbo nucifera]
TR39020|c0_g1	244.47	244.89	301.12	209.59	267.62	224.95	220.3	238	289.32	256.77	196.51	372.34	263.49	234.05	249.21	275.21	gi|922408169|ref|XP_013470195.1|	RAD23 UV excision repair family protein [Medicago truncatula]
TR17740|c0_g2	243.3	233.01	248.03	231.46	344.52	302.89	235.63	297.24	318.94	352.47	263.99	378.18	241.45	292.96	283.94	331.55	gi|1021581719|ref|XP_016180240.1|	uncharacterized protein At5g39570-like [Arachis ipaensis]
TR51021|c0_g1	243.16	411.91	213.8	418.5	91.61	296.75	357.18	266.34	204.63	248.07	354.69	58.4	289.62	268.95	276.05	220.39	gi|641822190|gb|KDO41742.1|	hypothetical protein CISIN_1g0045621mg, partial [Citrus sinensis]
TR50720|c1_g1	242.35	257.66	242.75	179.29	244.66	206.99	197.36	233.31	291.78	232.54	215.28	429.01	247.59	210.31	240.82	292.28	gi|702473539|ref|XP_010031356.1|	pyruvate kinase, cytosolic isozyme [Eucalyptus grandis]
TR50587|c1_g13	241.68	415.9	275.81	254.34	245.55	379.45	259.67	373.04	304.03	237.21	485.75	241.68	311.13	293.11	312.25	321.55
TR25898|c0_g1	240.98	221.58	223.59	155.49	310.06	195.55	180.88	252.82	206	244.85	196.16	210.43	228.72	220.37	213.23	217.15	gi|567902230|ref|XP_006443603.1|	hypothetical protein CICLE_v10022818mg [Citrus clementina]
TR4121|c0_g2	240.34	234.71	277.58	349.49	365.39	368.31	328.42	304.8	434.3	493.85	246.41	609.23	250.88	361.06	355.84	449.83	gi|828304078|ref|XP_004495638.2|	uncharacterized protein LOC101504472 [Cicer arietinum]
TR43874|c0_g2	240.28	124.34	158.86	64.94	136.16	129.02	115.36	107.01	103.26	52.16	63.18	26.51	174.49	110.04	108.54	47.28	gi|225462060|ref|XP_002275924.1|	chaperone protein dnaJ 11, chloroplastic [Vitis vinifera]
TR51807|c8_g45	239.15	282.49	231.99	213.37	216.53	171.53	204.17	241.67	188.11	185.92	217.33	154.1	251.21	200.48	211.32	185.78
TR45320|c0_g1	238.99	259.02	184.54	427.52	349.37	162.34	366.01	435.04	188.17	178.88	663.14	235.48	227.52	313.08	329.74	359.17	gi|388520431|gb|AFK48277.1|	unknown [Lotus japonicus]
TR41420|c0_g1	238.86	147.1	254.45	198.14	135.2	213.97	209.41	129.28	178.13	96.47	100.74	83.53	213.47	182.44	172.27	93.58	gi|661883439|emb|CDP12783.1|	unnamed protein product [Coffea canephora]
TR43912|c0_g1	238.71	233.23	185.68	150.62	280.97	183.79	178.03	230.91	211.97	197.75	176.21	276.42	219.21	205.13	206.97	216.79	gi|565377617|ref|XP_006355268.1|	40S ribosomal protein S20-2 [Solanum tuberosum]
TR48822|c0_g1	238.03	155.14	186.77	184.34	282.94	179.08	196.55	202.67	190.2	246.57	126.4	222.46	193.31	215.45	196.47	198.48	gi|1009154849|ref|XP_015895393.1|	two-component response regulator ORR21 [Ziziphus jujuba] >gi|1009154851|ref|XP_015895394.1| two-component response regulator ORR21 [Ziziphus jujuba]
TR42820|c0_g1	237.42	208.17	200.52	229.09	302.34	273.44	231.68	255.32	251.2	299.89	249.35	264.38	215.37	268.29	246.07	271.21	gi|802552490|ref|XP_012064958.1|	60S ribosomal protein L35-like [Jatropha curcas]
TR41617|c0_g1	236.83	252.02	241.14	268.14	304.35	329.69	255.08	283.5	298.42	332.41	263.18	308.1	243.33	300.73	279.00	301.23	gi|568882344|ref|XP_006493997.1|	small acidic protein 1 [Citrus sinensis]
TR28432|c0_g1	236.59	192.04	213.23	144.31	283.83	132.07	161.34	213.48	179.51	219.51	167.94	212.94	213.95	186.74	184.78	200.13	gi|727557895|ref|XP_010451095.1|	40S ribosomal protein S6-2-like [Camelina sativa]
TR43282|c0_g1	235.95	261.07	220.61	253.71	252.09	316.04	250.3	272.96	264.65	253.1	313.06	224.76	239.21	273.95	262.64	263.64	gi|645250484|ref|XP_008231235.1|	cytochrome b-c1 complex subunit Rieske-4, mitochondrial-like [Prunus mume]
TR51919|c3_g2	235.62	146.02	270.26	218.06	184.24	130.46	222.44	182.03	170.23	229.73	203.8	153.37	217.30	177.59	191.57	195.63	gi|255573969|ref|XP_002527902.1|	alpha-glucan water dikinase, chloroplastic [Ricinus communis]
TR185|c0_g2	234.69	222.49	201.23	287.57	210.66	250.77	273.51	216.85	214.55	257.38	232.1	176.96	219.47	249.67	234.97	222.15	gi|645270772|ref|XP_008240606.1|	magnesium-protoporphyrin IX monomethyl ester [oxidative] cyclase, chloroplastic [Prunus mume]
TR35547|c1_g1	234.54	101.16	145.77	207.26	245.79	207.85	213.02	204.24	250.64	349.02	204.17	375.52	160.49	220.30	222.63	309.57	gi|920702527|gb|KOM45752.1|	hypothetical protein LR48_Vigan06g105800 [Vigna angularis]
TR37128|c0_g4	233.36	161.95	216.46	179.77	156.58	214.2	196.87	172.3	198.79	456.92	200.39	164.5	203.92	183.52	189.32	273.94	gi|595940309|ref|XP_007215820.1|	hypothetical protein PRUPE_ppa010047mg [Prunus persica]
TR131860|c0_g1	233.34	183.43	236.39	187.91	225	272.68	202.01	201.59	247.24	242	186.89	223.24	217.72	228.53	216.95	217.38	gi|502105445|ref|XP_004492807.1|	desiccation protectant protein Lea14 homolog isoform X1 [Cicer arietinum]
TR31960|c0_g1	233.24	350.49	296.98	216.76	331.72	273.8	225.2	358.74	309.88	334.27	359.41	366.6	293.57	274.09	297.94	353.43	gi|641851462|gb|KDO70333.1|	hypothetical protein CISIN_1g034005mg [Citrus sinensis]
TR3333|c0_g1	233.23	197.86	245.8	87.73	151.48	154.94	125.57	143.12	211.83	223.02	90.27	265.94	225.63	131.38	160.17	193.08	gi|225447838|ref|XP_002270769.1|	14 kDa proline-rich protein DC2.15 [Vitis vinifera]
TR40943|c0_g1	233.21	280.73	459.36	395.15	499.63	303.33	346.99	368.24	290.1	476.11	267.25	148.58	324.43	399.37	335.11	297.31	gi|802796387|ref|XP_012092755.1|	probable beta-D-xylosidase 7 [Jatropha curcas]
TR34997|c0_g1	232.52	227.93	231.77	207.55	228.63	197.36	217.43	224.84	206.03	185.59	227.04	208.47	230.74	211.18	216.10	207.03	gi|225451561|ref|XP_002274525.1|	translocon-associated protein subunit beta [Vitis vinifera]
TR114631|c0_g1	232.47	370.49	270.59	711.35	337.25	411.66	568.61	407.31	473.57	281.4	530.31	691.87	291.18	486.75	483.16	501.19	gi|1705813|sp|P51613.1|CHIB_VITVI	Basic endochitinase; Flags: Precursor
TR25264|c0_g1	232.27	196.46	210.88	187.39	322.69	220.65	197.47	246.18	229.01	315.45	173.32	243.99	213.20	243.58	224.22	244.25	gi|763786192|gb|KJB53263.1|	hypothetical protein B456_008G195800 [Gossypium raimondii]
TR96172|c0_g1	232.18	217.32	262.02	156.3	200.19	195.93	177.69	207.1	222.6	288.36	202.82	228.53	237.17	184.14	202.46	239.90	gi|727483235|ref|XP_010417495.1|	ubiquitin-conjugating enzyme E2 35 [Camelina sativa]
TR44927|c0_g2	232.07	242.05	260.41	248.98	173.65	239.73	240.14	211.34	269.41	264.41	225.58	307.68	244.84	220.79	240.30	265.89	gi|663673453|emb|HG975447.1|	Solanum pennellii chromosome ch08, complete genome
TR35941|c1_g1	231.7	259.69	211.5	269.81	138.96	230.72	259.73	212.23	204.93	143.82	267.89	165.84	234.30	213.16	225.63	192.52	gi|802688875|ref|XP_012082781.1|	blue-light photoreceptor PHR2 [Jatropha curcas]
TR45476|c1_g1	231.69	158.74	207.5	190.9	262.89	240.75	210.37	213.08	220.39	210.67	202.56	202.92	199.31	231.51	214.61	205.38	gi|217069808|gb|ACJ83264.1|	unknown [Medicago truncatula]
TR23106|c0_g1	231.68	367.89	257.72	255.65	230.36	251.62	240.17	269.71	255.75	250.08	256.15	239.44	285.76	245.88	255.21	248.56	gi|127951063|gb|ABO28827.1|	elongation factor 1-alpha [Cucumis sativus]
TR49071|c0_g1	231.54	393.74	350.35	138.48	294.46	337	161.6	273.52	272.12	79.46	169.3	123.39	325.21	256.65	235.75	124.05	gi|731431973|ref|XP_010644121.1|	epidermis-specific secreted glycoprotein EP1-like [Vitis vinifera]
TR31571|c0_g1	231.35	187.59	193.51	179.77	295.33	234.93	192.02	263.95	243.12	337.75	278.17	285.53	204.15	236.68	233.03	300.48	gi|1168196|sp|P46266.1|1433_PEA	14-3-3-like protein
TR38431|c1_g1	231.11	255.16	184.41	176.47	195.22	216.67	190.32	206.26	206.51	262.89	193.75	220.12	223.56	196.12	201.03	225.59	gi|661878724|emb|CDP17586.1|	unnamed protein product [Coffea canephora]
TR39561|c0_g1	230.1	180.27	262.02	174.33	205.85	200.54	191.63	167.16	211.82	184.19	109.94	189.96	224.13	193.57	190.20	161.36	gi|802652789|ref|XP_012080196.1|	ATPase 11, plasma membrane-type [Jatropha curcas]
TR44122|c1_g1	229.89	343.93	245.49	145.19	169.77	179.76	166.18	204.57	163.94	150.15	161.98	97.16	273.10	164.91	178.23	136.43	gi|470114379|ref|XP_004293393.1|	FK506-binding protein 4-like [Fragaria vesca subsp. vesca]
TR48422|c0_g1	229.43	410.25	159.28	64.18	91.74	124.42	112.36	169.2	147.4	119.13	108.19	164.92	266.32	93.45	142.99	130.75	gi|359494208|ref|XP_002270501.2|	cytochrome P450 CYP72A219-like [Vitis vinifera]
TR49337|c0_g1	229	278.65	214.51	200.61	114.9	185.7	206.72	169.88	166.86	89.99	172.54	106.16	240.72	167.07	181.15	122.90	gi|225443594|ref|XP_002278698.1|	receptor-like protein kinase HSL1 [Vitis vinifera]
TR23300|c1_g1	228.26	252.2	246.16	266.87	307.89	310.75	254.9	300.04	288.88	299.52	321.11	305.09	242.21	295.17	281.27	308.57	gi|147792835|emb|CAN77748.1|	hypothetical protein VITISV_012451 [Vitis vinifera]
TR39014|c0_g1	227.69	162.79	247.67	171.63	241.31	94.66	186.42	224.62	145.17	205.83	255.2	151.03	212.72	169.20	185.40	204.02	gi|325551315|gb|ADZ28513.1|	chalcone isomerase [Camellia nitidissima]
TR100553|c0_g1	227.55	155.59	175.6	144.46	139.77	118.09	163.18	141.09	128.56	201.98	133.21	105.46	186.25	134.11	144.28	146.88	gi|802555699|ref|XP_012065580.1|	photosystem II 5 kDa protein, chloroplastic-like [Jatropha curcas]
TR11538|c0_g1	227.55	237.24	235.55	233.61	306.15	373.65	230.99	301.81	320.76	268.79	333.11	309.85	233.45	304.47	284.52	303.92	gi|297745780|emb|CBI15836.3|	unnamed protein product [Vitis vinifera]
TR72447|c0_g1	227.21	204.11	233.91	163.04	286.92	195.77	182.79	226.86	234.7	316.17	166.11	296.63	221.74	215.24	214.78	259.64	gi|743780264|ref|XP_011025183.1|	ras-related protein RABE1c-like [Populus euphratica]
TR48017|c0_g1	227.21	157.67	161.64	139.38	161.65	188.93	162.42	146.6	141.22	186.7	124.71	75.57	182.17	163.32	150.08	128.99	gi|224080971|ref|XP_002306249.1|	hypothetical protein POPTR_0005s06420g [Populus trichocarpa]
TR49027|c0_g4	225.94	139.28	190.48	155.79	223.89	208.67	176.41	206.47	223.24	222.62	226.49	259.61	185.23	196.12	202.04	236.24	gi|702489446|ref|XP_010035406.1|	S-adenosylmethionine synthase 1 [Eucalyptus grandis]
TR78416|c0_g1	225.91	241.25	164.6	236.14	182.31	268.95	228.45	184.82	208.93	279.96	142.46	150.14	210.59	229.13	207.40	190.85	gi|1012057029|ref|XP_015953926.1|	chlorophyll a-b binding protein 13, chloroplastic [Arachis duranensis]
TR45617|c1_g1	225.82	149.24	197.7	172.34	262.28	178.3	186.95	204.44	181.98	239.75	156.17	182.73	190.92	204.31	191.12	192.88	gi|225449603|ref|XP_002284071.1|	ras-related protein RABE1c [Vitis vinifera]
TR105886|c0_g1	225.62	174.81	155.1	135.96	195.78	140.41	163.35	178.29	132.73	153.51	130.7	120.98	185.18	157.38	158.12	135.06	gi|703064595|ref|XP_010087241.1|	hypothetical protein L484_009750 [Morus notabilis]
TR27935|c1_g1	225.49	144.33	141.89	151.78	237.39	183.13	175.83	173.12	163.04	177.16	124.07	153.14	170.57	190.77	170.66	151.46	gi|629100351|gb|KCW66116.1|	hypothetical protein EUGRSUZ_G03388, partial [Eucalyptus grandis]
TR8427|c0_g1	225.16	332.01	233.96	287.6	282.04	201.66	281.87	268.73	229.82	309.68	201.11	275.63	263.71	257.10	260.14	262.14	gi|528748391|gb|AGS43120.1|	elongation factor alpha5, partial [Zea mays]
TR44823|c0_g2	224.83	167.43	175.45	198.91	362.03	219.69	207.66	244.1	222.12	241.3	146.17	272.79	189.24	260.21	224.63	220.09	gi|661878371|emb|CDP17873.1|	unnamed protein product [Coffea canephora]
TR6693|c0_g1	224.64	389.43	303.6	147.37	165.17	204.55	171.34	222.19	217	210.68	172.93	182.03	305.89	172.36	203.51	188.55	gi|225452430|ref|XP_002277258.1|	50S ribosomal protein L12, chloroplastic [Vitis vinifera]
TR12580|c0_g1	224.6	277.8	227.13	226.53	269.89	256.84	224.17	272.39	238.53	264.82	273.1	224.46	243.18	251.09	245.03	254.13	gi|661898254|emb|CDO98221.1|	unnamed protein product [Coffea canephora]
TR32716|c0_g1	224.36	198.54	158.93	153.32	286.09	348.58	183.75	233.84	230.79	98.15	203.22	120.86	193.94	262.66	216.13	140.74	gi|1021045257|gb|KZN03038.1|	hypothetical protein DCAR_011794 [Daucus carota subsp. sativus]
TR41323|c1_g2	224.13	240.18	184.86	203.48	190.36	279.18	208.18	244.75	210.32	100.51	313.56	136.39	216.39	224.34	221.08	183.49	gi|359482448|ref|XP_003632775.1|	subtilisin-like protease [Vitis vinifera]
TR23352|c0_g1	224.06	126.31	221.49	206.94	212.55	147.82	207.11	201.69	156.3	118.14	235.89	122.58	190.62	189.10	188.37	158.87	gi|694421990|ref|XP_009338825.1|	plasma membrane ATPase 4 isoform X2 [Pyrus x bretschneideri]
TR47643|c0_g1	223.35	219.14	214.73	144.85	244.08	309.01	169.57	201.44	284.02	290.44	143.14	285.34	219.07	232.65	218.34	239.64	gi|15235839|ref|NP_194842.1|	uncharacterized protein [Arabidopsis thaliana]
TR72232|c0_g1	223.16	235.05	214.86	221.76	245.45	194.63	231.36	230.04	219.65	266.75	199.4	244.75	224.36	220.61	227.02	236.97	gi|568215140|ref|NP_001274965.1|	ribosomal protein L17-like protein [Solanum tuberosum]
TR35041|c0_g1	223.1	208.59	219.66	221.83	214.9	242.03	221.47	238.76	214.5	221.66	296.16	187.76	217.12	226.25	224.91	235.19	gi|747060069|ref|XP_011076446.1|	peptide methionine sulfoxide reductase A1-like [Sesamum indicum]
TR39247|c0_g1	223.03	85.13	314.49	248.29	52.88	64.16	247.23	164.54	107.64	37.15	363.63	19.18	207.55	121.78	173.14	139.99	gi|359477157|ref|XP_002273790.2|	major allergen Pru ar 1 [Vitis vinifera]
TR38523|c0_g1	222.96	190.42	205.13	262.54	288.06	277.58	255.73	257.01	282.71	244.15	264.69	349.35	206.17	276.06	265.15	286.06	gi|728850847|gb|KHG30290.1|	Ran-binding 1 c -like protein [Gossypium arboreum]
TR11726|c0_g1	222.28	336.1	253.22	224.64	331.83	216.45	225.89	296.38	240.62	323.85	221.7	284.01	270.53	257.64	254.30	276.52	gi|720037120|ref|XP_010267572.1|	uncharacterized protein LOC104604760 [Nelumbo nucifera]
TR51895|c2_g1	222.16	199.01	249.98	259.95	240.21	203.92	246.99	195.74	307.4	658.35	144.93	502.13	223.72	234.69	250.04	435.14	gi|992329693|ref|YP_009228103.1|	hypothetical protein BniMp033 (mitochondrion) [Brassica nigra]
TR77893|c0_g1	221.93	154.95	217.57	120.88	170.62	107.36	150.25	150.6	155.86	144.85	125.94	174.11	198.15	132.95	152.24	148.30	gi|747076700|ref|XP_011085432.1|	2,3-bisphosphoglycerate-independent phosphoglycerate mutase [Sesamum indicum]
TR49391|c1_g2	221.81	340.49	400.4	93.92	44.58	232.65	132.71	150.47	225.06	25	154.42	68.54	320.90	123.72	169.41	82.65	gi|694317807|ref|XP_009340001.1|	epidermis-specific secreted glycoprotein EP1-like [Pyrus x bretschneideri]
TR38503|c1_g1	220.33	254.02	216.95	329.8	170.19	358.49	296.73	252.99	261.92	265.99	349.61	178.23	230.43	286.16	270.55	264.61	gi|255565725|ref|XP_002523852.1|	photosystem I subunit O [Ricinus communis]
TR9347|c0_g1	220.32	209.85	172.51	163.39	236.14	190.95	183.76	226.34	187.17	193.98	218.55	199.9	200.89	196.83	199.09	204.14	gi|743942124|ref|XP_011015557.1|	selenium-binding protein 1-like [Populus euphratica]
TR4635|c0_g1	219.95	193.85	231.09	187.97	231.92	244.17	197.05	230.04	244.01	258.58	250.2	256.7	214.96	221.35	223.70	255.16	gi|719974444|ref|XP_010244940.1|	cytochrome b-c1 complex subunit 9-like [Nelumbo nucifera]
TR38224|c0_g1	219.67	169.3	192.32	220.39	188.78	153.27	219.61	172.99	182.38	268.39	166.43	208.03	193.76	187.48	191.66	214.28	gi|296084331|emb|CBI24719.3|	unnamed protein product [Vitis vinifera]
TR43213|c0_g1	219.64	240.33	216.01	202.83	292.49	220.58	210.55	251.1	234.37	215.44	190.08	257.48	225.33	238.63	232.01	221.00	gi|590658099|ref|XP_007034754.1|	Ribosomal protein S24e family protein isoform 1 [Theobroma cacao]
TR46761|c3_g1	219.62	539.7	236.69	156.34	296.34	285.51	176.53	325.68	228.74	127.42	233.73	131.49	332.00	246.06	243.65	164.21	gi|336283388|gb|AEI29169.1|	ubiquitin-like protein, partial [Vanilla planifolia]
TR44119|c1_g5	219.22	180.34	246.22	218.38	185.38	169.9	213.96	187.06	181.35	219.1	193.18	149.41	215.26	191.22	194.12	187.23	gi|731427010|ref|XP_010663806.1|	ethylene-responsive transcription factor ERF114, partial [Vitis vinifera]
TR33900|c3_g1	217.2	284.89	240.14	234.14	166	229.06	229.1	213	222.19	157.47	229.2	202.5	247.41	209.73	221.43	196.39	gi|731385833|ref|XP_010648652.1|	cellulose synthase A catalytic subunit 1 [UDP-forming] [Vitis vinifera]
TR16189|c0_g10	216.77	274.7	230.87	166.19	266.75	191.8	179.33	231.22	218.56	277.01	175.59	251.43	240.78	208.25	209.70	234.68	gi|729468406|ref|XP_010526694.1|	cytochrome c oxidase subunit 6a, mitochondrial-like [Tarenaya hassleriana]
TR152749|c0_g1	215.36	168.36	204.14	117.62	233.9	162.14	147.27	196.06	182.47	199.87	157.98	191.15	195.95	171.22	175.27	183.00	gi|703130887|ref|XP_010104745.1|	Malate dehydrogenase [Morus notabilis]
TR50471|c3_g1	215.31	201.81	315.45	230.97	340.87	230.06	222.39	303.38	256.47	252.35	329.4	255.34	244.19	267.30	260.75	279.03	gi|728841520|gb|KHG20963.1|	Amino acid permease 3 -like protein [Gossypium arboreum]
TR36132|c0_g1	215.17	243.41	215.16	201.79	272.12	271.75	207.03	280.46	291.54	311.48	298.51	366.95	224.58	248.55	259.68	325.65	gi|590621268|ref|XP_007024746.1|	Transcription factor JERF1, putative isoform 1 [Theobroma cacao]
TR35633|c0_g2	215.02	200.21	157.39	210.32	254.19	327.16	215.9	241.66	204.95	123.99	252.35	70.65	190.87	263.89	220.84	149.00	gi|720002231|ref|XP_010256616.1|	aquaporin PIP1-1-like [Nelumbo nucifera]
TR33807|c0_g1	213.07	190.68	210.95	224.43	203.55	226.09	221.96	214.53	222.31	200.69	231.21	226.06	204.90	218.02	219.60	219.32	gi|567903996|ref|XP_006444486.1|	hypothetical protein CICLE_v10023058mg [Citrus clementina]
TR45919|c0_g1	212.83	154.61	202.75	145.56	319.24	121.14	163.68	244.05	158.18	242.3	198.08	170.83	190.06	195.31	188.64	203.74	gi|734349603|gb|KHN12146.1|	60S ribosomal protein L36-3 [Glycine soja]
TR39066|c0_g1	212.63	291.53	242.69	271.42	262.51	346.19	252.02	299.59	294.84	228.52	360.81	265.92	248.95	293.37	282.15	285.08	gi|568881146|ref|XP_006493450.1|	probable serine incorporator [Citrus sinensis]
TR51479|c1_g2	212.61	230.74	105.3	60.66	64.99	50.42	105.91	98.19	62.12	93.35	55.2	34.44	182.88	58.69	88.74	61.00	gi|743934694|ref|XP_011011692.1|	rop guanine nucleotide exchange factor 5-like [Populus euphratica]
TR44432|c2_g1	212.25	354.21	210.6	158.95	146.26	156.15	177.6	167.21	130.42	84.95	79.82	49.89	259.02	153.79	158.41	71.55	gi|965607001|dbj|AP015041.1|	Vigna angularis var. angularis DNA, chromosome 8, almost complete sequence, cultivar: Shumari
TR35833|c0_g1	212.09	155.75	208.29	170.24	274.34	159.57	186.85	204.26	227.47	309.56	151.92	306.34	192.04	201.38	206.19	255.94	gi|1012341727|gb|KYP52927.1|	Stress-associated endoplasmic reticulum protein 2 [Cajanus cajan]
TR40321|c0_g1	212.07	139.42	184.38	218.28	181.79	196.18	215.81	147.96	165.51	134.38	114.32	118.61	178.62	198.75	176.43	122.44	gi|225455928|ref|XP_002276899.1|	LOB domain-containing protein 41 [Vitis vinifera]
TR47837|c0_g1	212.07	290.84	287.98	471.12	438.09	746.17	397.85	700.87	584.23	750.85	1302.72	575.76	263.63	551.79	560.98	876.44	gi|295821252|gb|AC240788.1|	Oryza glaberrima clone OG_BBa0053A04, complete sequence
TR52016|c3_g4	212.01	157.54	147.71	267.77	289.95	171.67	249.45	213.32	176.07	236.71	147.14	160.67	172.42	243.13	212.95	181.51
TR51325|c1_g1	211.49	180.87	178.21	213.14	236.92	253.19	213.59	229.85	217.9	202.25	246.68	200.91	190.19	234.42	220.45	216.61	gi|645278970|ref|XP_008244478.1|	ketol-acid reductoisomerase, chloroplastic [Prunus mume]
TR50921|c4_g3	211.34	256.64	163.79	195.41	204	236.42	194.88	223.66	247.19	188.54	237.55	329.17	210.59	211.94	221.91	251.75
TR2350|c0_g1	211.22	565.27	120.87	32.86	338.3	226.04	84.99	298.72	246.84	21.07	76.26	366.41	299.12	199.07	210.18	154.58
TR40225|c0_g1	210.27	113.2	188.34	135.44	244.36	143.56	157.13	173.11	179.79	249.5	125.17	227.03	170.60	174.45	170.01	200.57	gi|37999810|sp|Q9SM64.1|SODM_PRUPE	Superoxide dismutase [Mn], mitochondrial; Flags: Precursor
TR28083|c0_g2	209.53	212.07	266.29	160.24	276.13	204.93	176.47	228.63	240.43	296.76	193.92	261.17	229.30	213.77	215.18	250.62	gi|720055921|ref|XP_010273538.1|	uncharacterized protein LOC104609046 [Nelumbo nucifera]
TR35779|c0_g1	209.2	184.55	216.29	279.52	281.62	80.63	260.52	292.89	137.51	158.13	385.53	161.64	203.35	213.92	230.31	235.10	gi|157838576|gb|ABV82967.1|	anthocyanidin synthase [Vitis vinifera]
TR51017|c1_g1	208.68	237.76	221.47	196.21	145.55	168.66	199.43	168.22	207	168.59	152.9	245.23	222.64	170.14	191.55	188.91	gi|1009165816|ref|XP_015901247.1|	uncharacterized protein LOC107434308 [Ziziphus jujuba]
TR35735|c1_g1	208.36	205.04	190.67	236.76	232.68	303.83	228.76	280.52	238.06	178.12	386.74	169.47	201.36	257.76	249.11	244.78	gi|255571473|ref|XP_002526684.1|	PRA1 family protein B4 [Ricinus communis]
TR44619|c2_g1	208.28	175.75	196.35	181.04	238.88	151.91	187.23	215.07	188.32	206.94	208.48	259.5	193.46	190.61	196.87	224.97	gi|645252623|ref|XP_008232208.1|	upstream activation factor subunit spp27-like [Prunus mume]
TR45475|c0_g1	208.13	217.85	211.69	223.93	187.02	235.48	217.39	216.77	199.9	102.41	253.15	131.16	212.56	215.48	211.35	162.24	gi|147804721|emb|CAN62778.1|	hypothetical protein VITISV_031212 [Vitis vinifera]
TR35438|c0_g1	208.03	125.25	192.66	195.49	103.01	120.42	201.06	105.59	155.06	145.42	95.11	169.5	175.31	139.64	153.90	136.68	gi|728841820|gb|KHG21263.1|	ABC transporter G family member 40 [Gossypium arboreum]
TR41701|c0_g1	207.77	191.02	217.22	168.72	238.49	148.4	183.46	197.64	179.89	189.39	160.83	197.93	205.34	185.20	187.00	182.72	gi|719968278|ref|XP_010264271.1|	40S ribosomal protein S7 [Nelumbo nucifera]
TR38822|c2_g2	207.14	207.1	151.8	162.74	189.74	173.63	171.1	184.83	150.21	181.73	159.73	126.09	188.68	175.37	168.71	155.85	gi|672121393|ref|XP_008783998.1|	zinc finger A20 and AN1 domain-containing stress-associated protein 5 [Phoenix dactylifera]
TR22807|c0_g1	207.07	200.21	216.73	172.13	312.31	171.05	179.72	256.62	195.28	278.7	232.96	198.26	208.00	218.50	210.54	236.64	gi|595849622|ref|XP_007209764.1|	hypothetical protein PRUPE_ppa013350mg [Prunus persica]
TR58098|c0_g1	206.64	218.52	210.41	212.14	214.49	234.53	214.36	215.66	234.74	218.44	230.62	242.09	211.86	220.39	221.59	230.38	gi|743863243|ref|XP_011031597.1|	histone H2B-like [Populus euphratica]
TR12616|c0_g1	206.46	139.5	148.7	131.91	323.57	103.29	154.11	192.55	158.21	301.24	72.41	238.32	164.89	186.26	168.29	203.99	gi|586686652|ref|XP_006841988.1|	uncharacterized protein At2g23090 [Amborella trichopoda]
TR46748|c1_g1	206.06	140.14	207.87	189.88	232.98	139.76	191.81	193.38	192.77	268.39	170.68	237.76	184.69	187.54	192.65	225.61	gi|302425019|sp|P0CH35.1|RL40B_ORYSJ	Ubiquitin-60S ribosomal protein L40-2
TR46721|c4_g1	205.4	482.38	457.61	506.32	536.9	607.01	417.34	375.66	397.88	348.44	107.78	78.43	381.80	550.08	396.96	178.22	gi|449441394|ref|XP_004138467.1|	glyceraldehyde-3-phosphate dehydrogenase, cytosolic [Cucumis sativus]
TR88230|c0_g1	205.28	155.06	156.98	113.43	151.79	136.29	127.64	168.3	155.81	271.47	180.13	193.57	172.44	133.84	150.58	215.06	gi|947047495|gb|KRG97124.1|	hypothetical protein GLYMA_19G2530001, partial [Glycine max]
TR40823|c3_g2	205.04	254.1	183.59	261.18	180.94	274.66	240.26	266.45	219.49	176.18	384.12	169.02	214.24	238.93	242.07	243.11	gi|698587930|ref|XP_009779320.1|	pollen-specific leucine-rich repeat extensin-like protein 3 [Nicotiana sylvestris]
TR34169|c0_g1	204.86	242.97	210.23	158.58	293.96	211.82	173.16	244.31	218.69	384.33	174.92	243.49	219.35	221.45	212.05	267.58	gi|951068698|ref|XP_014489832.1|	ATP synthase subunit epsilon, mitochondrial [Vigna radiata var. radiata]
TR28666|c0_g1	204.08	112.74	194.29	140.09	217.1	99.75	159.53	154.95	166.92	264.19	114.1	247.51	170.37	152.31	160.47	208.60	gi|586648133|ref|XP_006828752.1|	60S ribosomal protein L23A [Amborella trichopoda]
TR141807|c0_g1	203.9	177.07	202.06	171.92	305.41	240.3	183.49	245.91	220.91	234.54	226.33	212.98	194.34	239.21	216.77	224.62	gi|697122749|ref|XP_009615365.1|	aldose 1-epimerase [Nicotiana tomentosiformis]
TR77951|c0_g1	203.77	488.34	272.61	277.52	179.62	312.54	255.37	318.04	309.51	303.42	378.15	337.67	321.57	256.56	294.31	339.75	gi|590651293|ref|XP_007032860.1|	Uncharacterized protein TCM_018972 [Theobroma cacao]
TR43621|c2_g2	202.47	153.48	158.56	118.07	234.14	118.27	141.79	176.2	153.21	242.29	118.55	197.82	171.50	156.83	157.07	186.22	gi|1021023927|gb|KZM81715.1|	hypothetical protein DCAR_029328 [Daucus carota subsp. sativus]
TR35629|c1_g2	202.21	89.76	97.02	82.36	208.33	79.1	118.34	235.05	79.31	60.92	352.5	61.97	129.66	123.26	144.23	158.46	gi|734351372|gb|KHN12782.1|	Alpha-amylase [Glycine soja]
TR23395|c0_g1	202.17	96.99	143.65	144.31	167.04	102.7	162.61	140.94	145.16	183.48	136.82	192.7	147.60	138.02	149.57	171.00	gi|590612700|ref|XP_007022456.1|	Ubiquitin 1 [Theobroma cacao]
TR58093|c0_g1	201.76	184.45	227.65	42.91	407.68	101.97	89.04	242.35	251.53	167.74	71.89	459	204.62	184.19	194.31	232.88	gi|985453535|ref|XP_006481854.2|	universal stress protein A-like protein [Citrus sinensis]
TR33048|c0_g2	201.71	429.97	293.76	222.65	437.04	442.67	212.03	404.47	324.28	351.04	361.43	191.97	308.48	367.45	313.59	301.48	gi|947054903|gb|KRH04356.1|	hypothetical protein GLYMA_17G1569002, partial [Glycine max]
TR50819|c1_g2	201.61	116.24	163.36	144.07	133.1	133.1	160.26	136.52	145	146.99	155.47	152.95	160.40	136.76	147.26	151.80	gi|590610127|ref|XP_007021728.1|	Phosphoenolpyruvate carboxylase 3 isoform 1 [Theobroma cacao]
TR51020|c5_g8	201.58	160.86	195.7	196.13	229.15	179.86	195.78	189.2	177.04	211.62	156.16	166.6	186.05	201.71	187.34	178.13	gi|225470942|ref|XP_002264247.1|	uncharacterized protein LOC100267266 [Vitis vinifera]
TR43122|c0_g1	201.47	174.82	254.68	216.68	223.8	198.87	214.05	201.25	241.24	279.63	187.85	292.63	210.32	213.12	218.85	253.37	gi|590589221|ref|XP_007016387.1|	OSBP(oxysterol binding protein)-related protein 3C isoform 1 [Theobroma cacao]
TR41334|c0_g2	201.34	380.11	161.01	294.5	212.42	189.65	267.43	274.11	178.25	211.03	277.38	182.54	247.49	232.19	239.93	223.65	gi|526117750|ref|NP_001267849.1|	cinnamate beta-D-glucosyltransferase-like [Vitis vinifera]
TR50424|c0_g1	200.9	249.43	250.71	202.09	146.06	185.52	202.34	166.07	152.37	76.96	126.52	39.71	233.68	177.89	173.59	81.06	gi|590713477|ref|XP_007049654.1|	F21O3.2 protein [Theobroma cacao]
TR29242|c0_g1	200.88	190.02	201.9	161.26	219.86	154.01	173.71	208.31	179	206.09	206.71	193.83	197.60	178.38	187.01	202.21	gi|950987277|ref|XP_014503745.1|	NHP2-like protein 1 [Vigna radiata var. radiata]
TR43056|c1_g1	200.54	90.6	157.75	149.38	200.66	149.71	157.21	155.99	177.37	253.54	143.77	229.28	149.63	166.58	163.52	208.86	gi|661892455|emb|CDP03613.1|	unnamed protein product [Coffea canephora]
TR38424|c0_g1	200.54	218.99	222.85	228.86	154.52	182.1	217.19	194.49	189.28	208.76	225.79	182.52	214.13	188.49	200.32	205.69	gi|75274488|sp|Q9M4Y3.1|RR10_MESCR	30S ribosomal protein S10, chloroplastic; Flags: Precursor
TR40347|c1_g1	200.41	233.51	165.22	202.72	124.09	196.98	204.78	154.7	163.69	166.09	141.9	122.55	199.71	174.60	174.39	143.51	gi|720013905|ref|XP_010260333.1|	triose phosphate/phosphate translocator, chloroplastic [Nelumbo nucifera]
TR84225|c0_g1	199.99	523.22	122.48	28.46	331.39	250.79	67.76	292.54	261.79	54.75	88.86	372.22	281.90	203.55	207.36	171.94
TR7402|c0_g1	199.86	442	185.08	253.39	219.01	216.01	237.05	315.34	213.27	207.19	369.11	229.4	275.65	229.47	255.22	268.57	gi|743758147|ref|XP_010925290.1|	18.1 kDa class I heat shock protein-like [Elaeis guineensis]
TR51996|c3_g3	199.72	199.75	235.4	235.34	236.19	219.52	228.8	232.52	196.03	201.5	243.75	144.63	211.62	230.35	219.12	196.63	gi|720068929|ref|XP_010277273.1|	aspartate--tRNA ligase, cytoplasmic-like [Nelumbo nucifera]
TR110055|c0_g2	199.45	224.31	182.35	96.07	114.97	101.12	136.78	129.32	102.43	124.41	118.3	90.06	202.04	104.05	122.84	110.92
TR50020|c5_g1	197.95	252.64	229.81	192.58	248.1	258.51	196.5	255.16	251.54	282.61	283.08	265.83	226.80	233.06	234.40	277.17	gi|1009119427|ref|XP_015876376.1|	probable cytochrome c oxidase subunit 5C-1 [Ziziphus jujuba]
TR35081|c0_g3	197.65	197.26	177.18	187.96	231.43	262.87	194.75	225.2	217.33	228.46	238.39	161.18	190.70	227.42	212.43	209.34	gi|388512813|gb|AFK44468.1|	unknown [Lotus japonicus]
TR50221|c3_g1	197.56	190.23	151.68	209.31	248.23	252.37	204.63	231.98	216.56	113.21	221.62	209.62	179.82	236.64	217.72	181.48	gi|343526662|gb|AEM46061.1|	actin [Viscum album]
TR136180|c0_g9	197.4	120.69	166.44	158.96	197.23	145.56	161.25	155.98	151.15	202.15	140.51	148.27	161.51	167.25	156.13	163.64	gi|225441167|ref|XP_002268582.1|	uncharacterized protein LOC100258894 [Vitis vinifera]
TR925|c0_g1	196.74	198.75	200.86	163.14	182.47	246.82	172.94	200.45	188.71	159.01	216.79	128.87	198.78	197.48	187.37	168.22	gi|595902208|ref|XP_007213914.1|	hypothetical protein PRUPE_ppa005669mg [Prunus persica]
TR46020|c1_g1	196.4	106.24	151.23	151.16	182.73	149.11	165.02	169.09	170.03	203.78	192.85	218.62	151.29	161.00	168.05	205.08	gi|359479362|ref|XP_002277357.2|	ruBisCO large subunit-binding protein subunit alpha [Vitis vinifera]
TR35437|c0_g1	196.16	204.34	178.85	182.2	273.1	231.56	185.41	232.38	207.96	230.7	207.11	191.69	193.12	228.95	208.58	209.83	gi|567908103|ref|XP_006446365.1|	hypothetical protein CICLE_v10016592mg [Citrus clementina]
TR16232|c0_g1	196	180.7	218.33	125.12	114.56	165.25	148.77	151.31	182	126.34	198.14	153.2	198.34	134.98	160.69	159.23	gi|645278887|ref|XP_008244437.1|	probable aldo-keto reductase 2 [Prunus mume]
TR43521|c0_g1	195.66	133.67	104.96	271.97	200.73	267.09	247.97	197.96	165.16	139.53	245.31	84.89	144.76	246.60	203.70	156.58	gi|566162129|ref|XP_006385731.1|	hypothetical protein POPTR_0003s11320g [Populus trichocarpa]
TR14469|c0_g1	195.64	38.02	86.81	40.33	59.8	53.61	91.08	39.81	47.13	44.03	10.5	11.4	106.82	51.25	59.34	21.98	gi|590621194|ref|XP_007024731.1|	SAUR family protein, putative [Theobroma cacao]
TR48917|c2_g2	195.61	131.26	132.96	153.89	189.43	196.76	158.15	147.33	183.61	208.31	130.95	184.32	153.28	180.03	163.03	174.53	gi|147791341|emb|CAN61840.1|	hypothetical protein VITISV_018859 [Vitis vinifera]
TR50248|c3_g2	195.22	174.54	148.79	167.94	212.36	156.97	162.11	186.75	198.47	214.99	142.27	293.58	172.85	179.09	182.44	216.95
TR21085|c0_g1	195.18	68.98	96.8	177.69	175.61	192.2	167.08	145.88	148.51	125.01	158.96	129.1	120.32	181.83	153.82	137.69	gi|315307972|gb|ADU04389.1|	heat shock protein 70, partial [Nicotiana attenuata]
TR37028|c0_g1	194.98	182.74	195.89	135.36	173.48	168.11	154.66	164.85	177.95	186.7	140.18	182.64	191.20	158.98	165.82	169.84	gi|1009112369|ref|XP_015867954.1|	guanosine nucleotide diphosphate dissociation inhibitor 2 isoform X1 [Ziziphus jujuba]
TR17288|c0_g1	194.69	182.59	164.28	148.1	238.73	148.38	161.46	194.01	160.06	247.51	149.19	174.6	180.52	178.40	171.84	190.43	gi|734425635|gb|KHN43312.1|	60S ribosomal protein L18-2 [Glycine soja]
TR49400|c0_g1	194.67	192.71	201.64	165.87	189.18	160.34	173.49	195.89	174.29	185.4	214.26	187.07	196.34	171.80	181.22	195.58	gi|1021521428|ref|XP_016204100.1|	eukaryotic translation initiation factor 6-2-like [Arachis ipaensis]
TR36627|c0_g1	194.23	168.23	164.29	180.89	158.19	140.77	183.63	180.53	157.77	183.15	211.65	176.03	175.58	159.95	173.98	190.28	gi|470117373|ref|XP_004294833.1|	probable carboxylesterase 12 [Fragaria vesca subsp. vesca]
TR51360|c0_g3	194.2	126.73	170.12	98.12	200.64	139.57	126.24	140.87	180.78	299.88	73.07	222.77	163.68	146.11	149.30	198.57	gi|388517743|gb|AFK46933.1|	unknown [Lotus japonicus]
TR38246|c0_g1	193.96	198.15	181.05	159.2	185.01	234.96	170.03	208.96	204.47	180.59	249.88	174.92	191.05	193.06	194.49	201.80	gi|1021560636|ref|XP_016171568.1|	peroxiredoxin-2E, chloroplastic [Arachis ipaensis]
TR18056|c0_g2	193.74	213.3	231.22	181.09	247.28	243.55	187.76	231.94	253.03	356.36	218.31	269.23	212.75	223.97	224.24	281.30	gi|1009125358|ref|XP_015879571.1|	uncharacterized protein LOC107415700 [Ziziphus jujuba]
TR48816|c2_g5	193.55	130.25	229.6	118.42	125.45	101.53	140.56	114.57	138.94	173.35	95.99	126.45	184.47	115.13	131.36	131.93	gi|1009174789|ref|XP_015868527.1|	nitronate monooxygenase-like [Ziziphus jujuba]
TR34139|c0_g1	193.33	234.44	196.08	167.03	268.94	174.89	170.9	229.35	197.25	170.37	169.15	229.15	207.95	203.62	199.17	189.56	gi|590603482|ref|XP_007020021.1|	Uncharacterized protein TCM_036395 [Theobroma cacao]
TR35755|c0_g1	192.89	263.86	248.18	425.33	282.73	287.26	354.5	303.49	347.37	414.39	352.56	494.04	234.98	331.77	335.12	420.33	gi|703136522|ref|XP_010106178.1|	hypothetical protein L484_009602 [Morus notabilis]
TR47920|c1_g1	192.65	130.9	133.27	149.23	188.49	126.27	162.7	140.99	139.33	272.52	90.11	162.29	152.27	154.66	147.67	174.97	gi|643705959|gb|KDP22091.1|	hypothetical protein JCGZ_25922 [Jatropha curcas]
TR126327|c0_g1	192.46	194.65	143.67	165.13	180.31	169.95	167.34	183.11	170.26	240.94	156.7	195.22	176.93	171.80	173.57	197.62	gi|527185962|gb|EPS59148.1|	alpha-tubulin, partial [Genlisea aurea]
TR39171|c0_g1	192.42	110.07	190.96	109.43	238.2	133.93	137.12	164.34	163.82	272.12	95.66	176.67	164.48	160.52	155.09	181.48	gi|1370166|emb|CAA98160.1|	RAB1C [Lotus japonicus]
TR40729|c0_g1	192.15	295.08	235.51	141.9	128.98	154.46	156.73	169.08	169.42	78.52	133.93	143.5	240.91	141.78	165.08	118.65	gi|225451537|ref|XP_002273649.1|	NAC domain-containing protein 68 [Vitis vinifera]
TR36428|c0_g1	192.05	159.5	210.84	156.27	186.78	123.85	164.31	165.55	172.62	158.67	155.82	209.05	187.46	155.63	167.49	174.51	gi|565373546|ref|XP_006353331.1|	membrane steroid-binding protein 2 [Solanum tuberosum]
TR77889|c0_g13	191.85	192.11	231.14	167.13	144.44	195.29	176.33	161.81	214.99	180.82	171.29	240.41	205.03	168.95	184.38	197.51	gi|719982607|ref|XP_010250505.1|	uncharacterized protein LOC104592737 [Nelumbo nucifera]
TR48662|c1_g1	191.66	134.92	130.25	181.81	153.01	198.76	183.11	187.48	172.44	242.49	266.16	176.4	152.28	177.86	181.01	228.35	gi|255550741|ref|XP_002516419.1|	photosystem I reaction center subunit III, chloroplastic [Ricinus communis]
TR107108|c0_g1	190.86	101.47	101.48	130.66	162.56	186.8	132.02	143.12	172.16	132.69	188.56	149.15	131.27	160.01	149.10	156.80	gi|21477|emb|CAA78036.1|	70-kD heat shock protein [Solanum tuberosum]
TR48940|c0_g1	190.8	206.93	210.27	170.72	191.75	187.8	179.77	228.02	181.11	168.45	286.19	157.23	202.67	183.42	196.30	203.96	gi|743785243|ref|XP_010921860.1|	nascent polypeptide-associated complex subunit alpha-like protein 1 [Elaeis guineensis]
TR15918|c0_g1	190.58	217.43	110.38	52.88	117.58	60.88	90.74	113.61	63.94	77.32	36.97	37.41	172.80	77.11	89.43	50.57	gi|802635893|ref|XP_012078236.1|	uncharacterized protein LOC105638934 [Jatropha curcas]
TR50420|c0_g1	190.56	179.48	194.13	146.62	163.86	198.32	160.11	171.35	189.15	163.7	182.71	177.52	188.06	169.60	173.54	174.64	gi|1009120840|ref|XP_015877141.1|	26S proteasome non-ATPase regulatory subunit 11 homolog [Ziziphus jujuba]
TR35653|c0_g1	190.14	194.23	212.71	162.96	201.54	119.43	174.81	196.54	164.56	224.83	176.37	180.47	199.03	161.31	178.64	193.89	gi|225433183|ref|XP_002285313.1|	60S ribosomal protein L14-1 [Vitis vinifera]
TR50023|c1_g2	190.09	234.35	163.42	154.63	157.14	97.72	163.66	193.2	110.35	67.94	212.61	87.84	195.95	136.50	155.74	122.80	gi|225453517|ref|XP_002275490.1|	F-box protein At5g51380 [Vitis vinifera]
TR47364|c0_g3	189.31	248.88	167.09	195.54	149.83	181.4	192.09	167.11	164.39	167.04	138.06	143.6	201.76	175.59	174.53	149.57	gi|590653941|ref|XP_007033563.1|	ARM repeat superfamily protein, putative [Theobroma cacao]
TR18196|c0_g1	189.1	225.58	230.03	179.33	264.9	223.14	177.8	241.6	241.95	266.04	221.56	280.77	214.90	222.46	220.45	256.12	gi|747048218|ref|XP_011070110.1|	NADH dehydrogenase [ubiquinone] 1 beta subcomplex subunit 8, mitochondrial [Sesamum indicum]
TR41710|c0_g1	188.91	140.93	133.98	136.12	167.56	105.59	149.37	133.17	114.78	159.66	83.01	121.77	154.61	136.42	132.44	121.48	gi|731376404|ref|XP_010655886.1|	chlorophyll a-b binding protein, chloroplastic [Vitis vinifera]
TR11379|c0_g1	188.48	149.13	159.59	152.1	248.33	159.67	165.52	194.03	173.09	257.12	121.49	205.26	165.73	186.70	177.55	194.62	gi|661895811|emb|CDP00389.1|	unnamed protein product [Coffea canephora]
TR12579|c0_g1	187.97	262.18	182.62	240.45	261.13	253.11	220.2	252.96	239.76	234.44	252.64	248.95	210.92	251.56	237.64	245.34	gi|727447642|ref|XP_010505428.1|	30S ribosomal protein S31, chloroplastic-like [Camelina sativa]
TR153062|c0_g1	187.63	165.69	202.71	149.93	170.65	184	159.28	162.49	176.27	146.17	185.67	166.6	185.34	168.19	166.01	166.15	gi|641832874|gb|KDO51898.1|	hypothetical protein CISIN_1g048058mg, partial [Citrus sinensis]
TR23630|c1_g1	187.24	219.28	281.28	163.14	120.33	124.89	171.47	149.26	153.27	116.56	134.98	102.81	229.27	136.12	158.00	118.12	gi|702422908|ref|XP_010067164.1|	pyruvate kinase, cytosolic isozyme-like [Eucalyptus grandis]
TR26608|c0_g1	187.22	110.72	171.76	146.33	87.46	220.19	157.29	96.75	157.87	74.1	93.14	69.52	156.57	151.33	137.30	78.92	gi|719995234|ref|XP_010254425.1|	uncharacterized protein LOC104595401 [Nelumbo nucifera]
TR18817|c0_g1	187.21	288.15	174.94	266.34	150.07	245	244.13	223.48	194.05	126.91	275.52	135.18	216.77	220.47	220.55	179.20	gi|802618958|ref|XP_012075480.1|	multiple C2 and transmembrane domain-containing protein 2 [Jatropha curcas]
TR23107|c0_g1	187.12	132.37	144.17	158.32	253.87	165.81	164.99	172.94	169.36	224.07	108.08	174.02	154.55	192.67	169.10	168.72	gi|694315161|ref|XP_009374543.1|	zinc finger A20 and AN1 domain-containing stress-associated protein 8-like [Pyrus x bretschneideri]
TR45774|c0_g1	186.83	166.1	196.81	346.07	256.21	316.65	299.91	339.12	276.21	288.27	557.42	279.86	183.25	306.31	305.08	375.18	gi|590596636|ref|XP_007018388.1|	Formin-like protein 18 [Theobroma cacao]
TR23498|c0_g1	185.98	97.89	160.25	169.94	181.83	88.07	171.71	185.02	135.67	166.32	247.61	181.15	148.04	146.61	164.13	198.36	gi|325551317|gb|ADZ28514.1|	flavanone 3-hydroxylase [Camellia nitidissima]
TR43018|c0_g1	185.88	91.32	131.74	163.52	136.11	151.35	172.23	123.89	150.72	183.99	124.37	163.53	136.31	150.33	148.95	157.30	gi|567876181|ref|XP_006430680.1|	hypothetical protein CICLE_v10013128mg [Citrus clementina]
TR38441|c1_g11	185.82	234.07	325.81	938.13	575.41	1630.82	714.74	1128.6	1118.69	951.72	2379.12	991.3	248.57	1048.12	987.34	1440.71	gi|697148858|ref|XP_009628620.1|	protein YLS9 [Nicotiana tomentosiformis]
TR12195|c0_g11	185.8	129.69	176.25	123.04	164.3	145.24	136.14	121.42	148.86	169.24	100.97	125.54	163.91	144.19	135.47	131.92	gi|720023572|ref|XP_010263375.1|	NADH dehydrogenase [ubiquinone] 1 beta subcomplex subunit 7 [Nelumbo nucifera]
TR49450|c0_g9	185.51	316.99	253	78.28	151.15	107.27	106.88	172.56	170.64	169.94	111.93	203.03	251.83	112.23	150.03	161.63	gi|567862346|ref|XP_006423827.1|	hypothetical protein CICLE_v10028107mg [Citrus clementina]
TR45673|c1_g1	184.94	133.75	153.79	126.26	170.97	88.18	140.51	141.48	124.86	226.08	103.94	166.07	157.49	128.47	135.62	165.36	gi|729352609|ref|XP_010543980.1|	60S ribosomal protein L7-2-like [Tarenaya hassleriana]
TR48819|c1_g1	184.7	123.82	195.86	273.19	199.27	160.52	248.4	139.34	174.27	149.83	70.56	174.79	168.13	210.99	187.34	131.73	gi|720090345|ref|XP_010245065.1|	eukaryotic translation initiation factor 5-like [Nelumbo nucifera]
TR91098|c0_g1	184.29	200.04	226.04	134.96	217.7	189.15	149.26	184.88	228.03	228.66	159.3	266.45	203.46	180.60	187.39	218.14	gi|674934283|emb|CDX99131.1|	[Brassica napus]
TR47218|c2_g1	184.19	133.38	109.53	119.46	253.36	107.93	135.02	162.29	121.4	180.01	71.65	148.61	142.37	160.25	139.57	133.42	gi|731398937|ref|XP_002273958.2|	actin-depolymerizing factor 1-like [Vitis vinifera]
TR48917|c2_g3	183.87	116.54	151.92	132.16	169.98	159.73	145.9	164.19	142.16	200.32	188.42	108.93	150.78	153.96	150.75	165.89
TR117517|c0_g1	183.2	69.54	140.02	226.68	103.84	76.77	221.69	122.58	77.58	67.92	166.12	36.94	130.92	135.76	140.62	90.33	gi|218328|dbj|BAA01950.1|	peroxidase [Vigna angularis]
TR33047|c1_g1	183.16	114.77	126.37	139.51	198.98	130.71	150.95	146.25	135.84	158.65	108.66	140.56	141.43	156.40	144.35	135.96	gi|388497572|gb|AFK36852.1|	unknown [Medicago truncatula]
TR45460|c1_g1	183.15	113.1	106.16	103.69	138.93	94.1	126.19	122.74	112.24	239.43	109.23	133.4	134.14	112.24	120.39	160.69	gi|823123066|ref|XP_012473851.1|	putative quinone-oxidoreductase homolog, chloroplastic [Gossypium raimondii]
TR39317|c0_g22	182.97	261.77	205.85	159.31	187.37	183.95	163.81	219.96	189.49	168	228.95	187.74	216.86	176.88	191.09	194.90	gi|297733872|emb|CBI15119.3|	unnamed protein product [Vitis vinifera]
TR17380|c0_g1	182.87	289.36	198.93	232.85	206.66	199.71	222.29	217.24	207.38	239.41	182.3	219.31	223.72	213.07	215.64	213.67	gi|728851419|gb|AIY85425.1|	elongation factor-1 alpha, partial [Elaeagnus umbellata]
TR45987|c0_g2	182.63	152.37	175.69	115.48	150.01	116.38	132.35	148.66	147.9	180.22	150.03	166.14	170.23	127.29	142.97	165.46	gi|719972255|ref|XP_010277017.1|	FAM10 family protein At4g22670-like [Nelumbo nucifera]
TR142294|c0_g1	182.62	149.37	176.81	129.78	210.6	161.76	146.94	163.39	157.05	190.27	101.23	137.1	169.60	167.38	155.79	142.87	gi|413952921|gb|AFW85570.1|	60S ribosomal protein L39, partial [Zea mays]
TR11631|c0_g1	182.53	188.18	187.08	227.91	103.49	186.67	212.3	151.39	159.72	110.56	189.85	110.31	185.93	172.69	174.47	136.91	gi|629105763|gb|KCW71232.1|	hypothetical protein EUGRSUZ_F04330 [Eucalyptus grandis]
TR47020|c2_g1	182.37	159	178.53	182.11	141.41	192.08	184.05	148.88	183.35	182.29	148.61	178.93	173.30	171.87	172.09	169.94	gi|590592142|ref|XP_007017196.1|	CAA30379.1 protein, putative [Theobroma cacao]
TR26319|c0_g1	182.3	238.29	190.02	188.08	217	231.52	186.49	209.23	229.3	229.52	172.38	255.8	203.54	212.20	208.34	219.23	gi|743793136|ref|XP_010923850.1|	autophagy-related protein 8C-like isoform X2 [Elaeis guineensis]
TR43754|c0_g1	182.23	49.87	62.04	96.5	222.94	115.77	121.1	130.35	69.98	77.51	62.82	16.98	98.05	145.07	107.14	52.44	gi|823264122|ref|XP_012464802.1|	expansin-A10 [Gossypium raimondii]
TR40122|c0_g1	181.95	191.11	153.71	166.87	222.01	198.23	166.97	198.7	202.41	203.23	181.24	232.98	175.59	195.70	189.36	205.82	gi|743909137|ref|XP_011048040.1|	uncharacterized protein LOC105142219 [Populus euphratica]
TR109900|c0_g1	181.68	158.97	180.19	82.58	168.28	144.31	110.08	147.99	146.55	155.08	133.68	146.79	173.61	131.72	134.87	145.18	gi|164520574|gb|ABY60342.1|	At1g04410, partial [Arabidopsis thaliana]
TR16862|c0_g2	181.45	178.26	192.75	174.69	184.38	170.69	177.74	191.39	170.38	194.95	207.34	150.89	184.15	176.59	179.84	184.39	gi|147789752|emb|CAN67408.1|	hypothetical protein VITISV_025619 [Vitis vinifera]
TR44971|c1_g1	180.94	219.85	142.24	121.14	155.92	134.56	134.58	145.14	137.8	164.91	96.07	151.9	181.01	137.21	139.17	137.63	gi|297741676|emb|CBI32808.3|	unnamed protein product [Vitis vinifera]
TR48677|c0_g37	180.43	184.38	198.85	246.49	182.74	254.91	229.09	212.62	220.44	149.92	256.74	173.5	187.89	228.05	220.72	193.39	gi|225448225|ref|XP_002269948.1|	DAG protein, chloroplastic [Vitis vinifera]
TR21208|c0_g1	180.21	128.74	128.3	173.31	310.54	170.87	159.96	229.08	179.34	257.13	169.64	249.37	145.75	218.24	189.46	225.38	gi|596228453|ref|XP_007224245.1|	hypothetical protein PRUPE_ppa019382mg, partial [Prunus persica]
TR48927|c0_g1	179.87	177.15	195.05	213.8	141.7	146.71	206.84	206.79	135.61	90.27	309.82	73.26	184.02	167.40	183.08	157.78	gi|307090030|gb|ADN27527.1|	caffeic acid O-methyltransferase [Camellia sinensis]
TR31568|c0_g1	179.34	166.75	157.92	154.63	135.14	172.09	163.24	171.76	166.34	151.53	218.69	148	168.00	153.95	167.11	172.74	gi|951037424|ref|XP_014516909.1|	pyridoxal 5'-phosphate synthase subunit PDX1 [Vigna radiata var. radiata]
TR45322|c2_g7	179.33	200.91	173.95	204.6	238.35	247.47	199.57	249.81	239.52	204.12	293.63	264.63	184.73	230.14	229.63	254.13	gi|590597827|ref|XP_007018723.1|	General regulatory factor 2, OMEGA [Theobroma cacao]
TR42920|c0_g1	179.29	302.91	194.62	136.47	153.19	177.4	149.46	182.51	148.13	94.09	136.83	71.41	225.61	155.69	160.03	100.78	gi|147842416|emb|CAN71833.1|	hypothetical protein VITISV_005586 [Vitis vinifera]
TR20212|c0_g2	178.51	206.47	166.1	153.51	188.48	188.7	159.53	197.53	173.62	170.76	193.46	162.11	183.69	176.90	176.89	175.44	gi|225429488|ref|XP_002278119.1|	eukaryotic initiation factor 4A-11 [Vitis vinifera]
TR38473|c0_g1	178.43	145.77	113.31	137.39	107.1	171.7	151.17	125.79	118.84	137.67	140.27	51.09	145.84	138.73	131.93	109.68	gi|731433308|ref|XP_010644596.1|	cellulose synthase-like protein E1 [Vitis vinifera]
TR553|c0_g1	178.31	290.47	174.99	154.7	141.39	173.43	168.56	176.61	152.33	84.09	126.53	85.06	214.59	156.51	165.83	98.56	gi|703154180|ref|XP_010110874.1|	hypothetical protein L484_006989 [Morus notabilis]
TR22816|c0_g1	178.3	175.82	122.25	18.65	55.22	24.82	63.96	71.85	43.96	39.67	24.67	19.02	158.79	32.90	59.92	27.79	gi|590594084|ref|XP_007017754.1|	SAUR-like auxin-responsive protein family [Theobroma cacao]
TR33089|c0_g1	178.07	195.34	190.21	152.64	155.96	171.05	160.01	158.55	174.23	190.41	142.86	166.81	187.87	159.88	164.26	166.69	gi|568840146|ref|XP_006474032.1|	serine carboxypeptidase II-2 [Citrus sinensis]
TR22083|c0_g1	177.83	171	165.45	178.54	200.79	244.97	177.62	192.51	199.31	174.28	197.55	164.8	171.43	208.10	189.81	178.88	gi|645249542|ref|XP_008230796.1|	LOW QUALITY PROTEIN: cystathionine gamma-synthase, chloroplastic-like [Prunus mume]
TR51807|c8_g21	176.69	196.66	195.62	205.89	185.74	182.88	200.45	186.28	175.91	189.05	180.14	187.18	189.66	191.50	187.55	185.46	gi|566173894|ref|XP_002308786.2|	hypothetical protein POPTR_0006s01350g [Populus trichocarpa]
TR45921|c0_g1	176.56	153	172.16	169.76	156.65	119.18	173.3	133.51	138.62	216.94	98.23	139.64	167.24	148.53	148.48	151.60	gi|595841863|ref|XP_007208296.1|	hypothetical protein PRUPE_ppa003327mg [Prunus persica]
TR30217|c1_g1	176.33	175.53	162.25	161.32	163.91	220.18	164.27	176.89	199.65	163.44	207.58	206.88	171.37	181.80	180.27	192.63	gi|702445278|ref|XP_010024472.1|	probable prolyl 4-hydroxylase 4 [Eucalyptus grandis]
TR5563|c0_g2	175.8	202.4	176.88	165.48	181.72	216.09	164.98	185.96	163.79	183.21	184.19	93.8	185.03	187.76	171.58	153.73	gi|744515977|gb|AJC97782.1|	ATP/ADP carrier protein, partial [Actinidia deliciosa]
TR44320|c0_g1	175.75	107.36	162.46	137.41	159.59	182.93	149.73	139.69	174.59	206.64	139.31	167.84	148.52	159.98	154.67	171.26	gi|228552592|gb|ACQ45020.1|	14-3-3 [Cicer arietinum]
TR49341|c3_g2	175.7	96.57	151.49	162.45	204.59	151.27	168.31	151.58	159.18	195.78	116.4	175.44	141.25	172.77	159.69	162.54	gi|938339817|ref|YP_009171904.1|	ribosomal protein L16 (chloroplast) [Solanum nigrum]
TR45544|c0_g1	175.45	168.66	202.63	189.78	336.81	254.15	189.27	270.06	240.09	301.78	245.69	238.66	182.25	260.25	233.14	262.04	gi|728808402|gb|KHF98252.1|	L-ascorbate peroxidase 1, cytosolic [Gossypium arboreum]
TR40748|c0_g1	175.29	321.06	192.53	193.18	153.67	373.7	188.46	277.05	256.69	170.04	409.76	156.42	229.63	240.18	240.73	245.41	gi|823252271|ref|XP_012458761.1|	3-isopropylmalate dehydratase small subunit 3-like [Gossypium raimondii]
TR78093|c0_g1	175.28	174.11	233.55	150.49	258.44	204.5	156.12	213.34	208.84	253.58	180.06	189.39	194.31	204.48	192.77	207.68	gi|106879615|emb|CAJ38391.1|	mitochondrial ATP synthase, beta chain [Plantago major]
TR121813|c0_g1	175.25	73.59	109.81	81.36	225.89	52.82	104.71	132.49	96.46	282.98	61.25	159.57	119.55	120.02	111.22	167.93	gi|225442353|ref|XP_002281233.1|	60S ribosomal protein L28-2 [Vitis vinifera]
TR48521|c2_g1	175.12	100.6	220.49	312.9	275.1	598.22	271.91	409.97	480.29	558.3	775.55	503.34	165.40	395.41	387.39	612.40	gi|590580809|ref|XP_007014173.1|	Xyloglucan endotransglycosylase 6 [Theobroma cacao]
TR39222|c1_g2	174.98	198.84	158.77	212.45	221.82	155.99	207.21	182.49	137.41	80.11	99.99	93.12	177.53	196.75	175.70	91.07	gi|965668308|dbj|AP015037.1|	Vigna angularis var. angularis DNA, chromosome 4, almost complete sequence, cultivar: Shumari
TR44622|c12_g2	174.85	241.62	134.47	145.51	102.6	174.94	152.78	139.15	158.39	156.22	119.22	139.59	183.65	141.02	150.11	138.34	gi|225444657|ref|XP_002276822.1|	uncharacterized protein LOC100264520 [Vitis vinifera]
TR51996|c3_g2	174.83	163.15	174.69	197.38	222.45	162.74	192.02	196.95	159.05	184.79	181.68	147.83	170.89	194.19	182.67	171.43	gi|296081811|emb|CBI20816.3|	unnamed protein product [Vitis vinifera]
TR39318|c5_g1	174.57	160.63	204.17	209.28	137.33	201.36	197.81	150.52	178.1	132.11	168.09	131.39	179.79	182.66	175.48	143.86	gi|596142513|ref|XP_007222550.1|	hypothetical protein PRUPE_ppa006219mg [Prunus persica]
TR48821|c2_g2	174.46	229.32	179.73	131.17	253.9	235.47	148.54	216.02	223.76	297.01	174.48	223.23	194.50	206.85	196.11	231.57	gi|720037987|ref|XP_010267842.1|	glycine-rich RNA-binding protein 4, mitochondrial [Nelumbo nucifera]
TR48621|c0_g1	174.46	308.11	340.1	279.61	259.85	556.82	249.9	445.46	521.68	760.21	772.27	600.43	274.22	365.43	405.68	710.97	gi|731424568|ref|XP_010662930.1|	uncharacterized protein LOC100853807 [Vitis vinifera]
TR37223|c1_g1	173.5	197.71	185.06	132.49	168.53	132.35	142.33	184.96	158.59	179.56	188.69	179.06	185.42	144.46	161.96	182.44	gi|1021481723|ref|XP_016184010.1|	30S ribosomal protein S17-like [Arachis ipaensis]
TR1788|c0_g1	173.5	118.87	147.39	184.41	117.02	119.43	186.37	131.42	138.31	196.79	138.71	170.05	146.59	140.29	152.03	168.52	gi|734398814|gb|KHN30670.1|	60S ribosomal protein L19-2 [Glycine soja]
TR26512|c0_g2	173.13	214.34	127.3	68.29	35.64	44.9	97.58	88.23	120.38	179.56	68.53	222.34	171.59	49.61	102.06	156.81	gi|802539417|ref|XP_012070944.1|	kelch repeat-containing protein At3g27220-like [Jatropha curcas]
TR49861|c0_g7	172.98	215.27	212.24	352.28	79.53	108.03	296.46	200.81	131.74	186.64	342.18	106.55	200.16	179.95	209.67	211.79	gi|629103833|gb|KCW69302.1|	hypothetical protein EUGRSUZ_F02794 [Eucalyptus grandis]
TR131859|c0_g1	172.91	160.79	136.68	80.71	124.9	150.54	110.08	125.32	136.55	109.28	109.59	110.9	156.79	118.72	123.98	109.92	gi|902236801|gb|KNA24547.1|	hypothetical protein SOVF_014740 [Spinacia oleracea]
TR2484|c0_g1	172.83	171.72	166.93	199.99	253.49	231.93	198.01	219.67	208.91	190.94	199.28	211.47	170.49	228.47	208.86	200.56	gi|356568491|ref|XP_003552444.1|	uncharacterized protein LOC100788257 [Glycine max]
TR41523|c3_g1	172.55	288.93	216.26	188.61	150.59	169.83	183.58	313.75	203.52	202.38	544.12	231.25	225.91	169.68	233.62	325.92	gi|225443624|ref|XP_002279692.1|	ethylene-responsive transcription factor 4 [Vitis vinifera]
TR33349|c0_g1	172.44	287.89	316.34	466.35	232.31	357.67	377.31	333.05	450.26	446.44	490.81	667.97	258.89	352.11	386.87	535.07	gi|674926325|emb|CDY06956.1|	BnaA04g23590D [Brassica napus]
TR18158|c0_g1	171.4	116.44	129.6	118.59	172.67	132.8	136.14	148.65	136.94	166.84	146.28	147.73	139.15	141.35	140.58	153.62	gi|694329482|ref|XP_009355505.1|	uncharacterized protein LOC103946515 [Pyrus x bretschneideri]
TR40274|c0_g1	171.34	146.94	163.1	158.8	129.02	166.08	161.73	158.67	159.77	140.58	208.53	141.76	160.46	151.30	160.06	163.62	gi|225434584|ref|XP_002278391.1|	probable pyridoxal biosynthesis protein PDX1 [Vitis vinifera]
TR821|c0_g1	170.63	243.22	150.34	140.17	121.8	108.3	149.49	133.41	108.54	128.68	74.52	81.53	188.06	123.42	130.48	94.91	gi|590682488|ref|XP_007041356.1|	Cytochrome P450 82C4, putative isoform 2 [Theobroma cacao]
TR50214|c1_g1	170.61	344.47	365.31	217.67	295.49	409.23	200.66	301.8	354.15	674.95	297.5	285.43	293.46	307.46	285.54	419.29	gi|923742214|ref|XP_013671612.1|	25.3 kDa heat shock protein, chloroplastic-like isoform X2 [Brassica napus]
TR12584|c0_g1	170.6	149.11	152.13	147.08	185.36	180.36	154.86	172.6	165.77	156.4	176.24	167.65	157.28	170.93	164.41	166.76	gi|976925301|gb|KVI09210.1|	hypothetical protein Ccrd_012407 [Cynara cardunculus var. scolymus]
TR44222|c1_g11	170.37	206.5	270.99	214.24	268.41	292.1	197.41	265.59	275.55	575.71	288.58	243.7	215.95	258.25	246.18	369.33	gi|922369590|ref|XP_013456959.1|	hypothetical protein MTR_4g088385 [Medicago truncatula]
TR34144|c0_g1	170.28	314.94	160.99	270.64	174.75	320.18	241.06	268.75	239.39	149.34	347.91	186.48	215.40	255.19	249.73	227.91	gi|802699246|ref|XP_012083547.1|	fasciclin-like arabinogalactan protein 10 [Jatropha curcas]
TR44915|c1_g1	170.22	237.35	155.58	223.56	195.28	228.29	207.75	227.13	221.88	136.28	246.76	244.26	187.72	215.71	218.92	209.10	gi|902141134|gb|KNA04684.1|	hypothetical protein SOVF_197390 [Spinacia oleracea]
TR12075|c0_g2	169.96	102.01	190.25	127.81	148.83	142.6	141.43	144.18	139.12	97.6	157.51	96.61	154.07	139.75	141.58	117.24	gi|359478431|ref|XP_002285652.2|	peroxidase A2 [Vitis vinifera]
TR50221|c1_g1	169.62	155.07	138.94	170.72	191.2	215.38	171.65	180.85	176.43	91.49	186.99	161.41	154.54	192.43	176.31	146.63	gi|329026150|gb|AEB71791.1|	actin [Hevea brasiliensis]
TR41422|c9_g1	169.52	68.53	107.01	139.93	150.94	92.79	152.92	109.16	115.75	166.49	88.65	156.12	115.02	127.89	125.94	137.09	gi|1012323798|gb|KYP35881.1|	Transposon Ty3-G Gag-Pol polyprotein, partial [Cajanus cajan]
TR67430|c0_g1	169.46	109.5	126.49	130.02	179.23	110	136.07	132.43	143.19	196.74	103.15	204.61	135.15	139.75	137.23	168.17
TR41451|c2_g1	169.04	125.07	92.91	85.79	121.11	80.78	109.85	100.96	76.07	64.92	65.51	51.9	129.01	95.89	95.63	60.78	gi|694424009|ref|XP_009339784.1|	uncharacterized protein LOC103931976 [Pyrus x bretschneideri]
TR46736|c0_g1	169	137.59	300.81	146.13	142.15	286.19	152.14	187.7	229.78	69.24	275.78	100.17	202.47	191.49	189.87	148.40	gi|747045679|ref|XP_011095391.1|	LRR receptor-like serine/threonine-protein kinase GSO1 [Sesamum indicum]
TR18207|c0_g1	168.86	204.84	163.29	192.29	100.2	170.8	187.19	155.91	152.7	99.29	182.48	108.43	179.00	154.43	165.27	130.07	gi|37788408|gb|AY220275.1|	Coffea arabica cultivar HDT clone 1-H-2F microsatellite sequence
TR50073|c0_g2	168.73	97.57	149.23	115.32	176.69	99.11	130.94	137.58	131.22	160.65	121.41	167.61	138.51	130.37	133.25	149.89	gi|526118253|ref|NP_001267971.1|	monodehydroascorbate reductase [Vitis vinifera]
TR30162|c0_g1	168.43	172.05	174.46	166.96	213.11	189.11	166.94	191.42	201.51	199.3	168.1	234.93	171.65	189.73	186.62	200.78	gi|659126883|ref|XP_008463412.1|	ribonuclease UK114-like [Cucumis melo]
TR29057|c0_g1	168.16	161.91	173.35	123.9	209.74	134.07	137.32	182.55	154.76	170	157.81	173.54	167.81	155.90	158.21	167.12	gi|590562866|ref|XP_007009205.1|	Mitochondrial glycoprotein family protein, putative isoform 2, partial [Theobroma cacao]
TR41092|c0_g3	168.09	176.87	158.35	213.54	167.39	235.5	203.8	219.55	201.41	168.57	293.78	177.25	167.77	205.48	208.25	213.20	gi|225447870|ref|XP_002272257.1|	uncharacterized protein LOC100267427 [Vitis vinifera]
TR11400|c0_g1	167.92	100.32	190.62	243.44	180.42	110.19	224.3	136.94	158.9	491.17	108.41	201.51	152.95	178.02	173.38	267.03	gi|702473751|ref|XP_010031407.1|	probable xyloglucan endotransglucosylase/hydrolase protein 31 [Eucalyptus grandis]
TR32279|c0_g1	167.58	206.26	194.78	144.63	176.49	123.1	153.12	176.53	153.82	197.75	164.34	174.76	189.54	148.07	161.16	178.95	gi|719968278|ref|XP_010264271.1|	40S ribosomal protein S7 [Nelumbo nucifera]
TR41384|c0_g1	167.12	105.12	145.31	97.57	87.8	41.93	118.45	95.21	66.8	124.58	99.08	42.89	139.18	75.77	93.49	88.85	gi|470134959|ref|XP_004303303.1|	cucumber peeling cupredoxin-like [Fragaria vesca subsp. vesca]
TR27886|c0_g2	166.98	228.06	204.81	187.07	146.57	232.13	180.16	211.06	202.11	133.98	278.44	155.11	199.95	188.59	197.78	189.18	gi|225448578|ref|XP_002278095.1|	PRA1 family protein B3-like [Vitis vinifera]
TR7403|c2_g1	166.97	200.06	174.13	176.97	165.15	211.36	175.87	204.28	183.06	138.18	256.31	159.68	180.39	184.49	187.74	184.72	gi|147838534|emb|CAN65390.1|	hypothetical protein VITISV_038363 [Vitis vinifera]
TR67449|c0_g1	166.64	124.69	154.56	157.39	174.12	103	160.21	154.34	141.04	167.03	151.2	181.68	148.63	144.84	151.86	166.64	gi|147766743|emb|CAN69697.1|	hypothetical protein VITISV_014565 [Vitis vinifera]
TR47757|c1_g1	166.53	168.35	160.95	227.87	105.35	168.88	211.55	140.01	147.45	109.28	172.52	112.26	165.28	167.37	166.34	131.35	gi|359492398|ref|XP_002285876.2|	uncharacterized protein LOC100267814 [Vitis vinifera]
TR43882|c0_g1	165.75	159.9	138.96	162.9	135.34	149.85	164.77	151.45	124.52	188.63	157.48	85.52	154.87	149.36	146.91	143.88	gi|596006518|ref|XP_007218434.1|	hypothetical protein PRUPE_ppa011635mg [Prunus persica]
TR31763|c0_g1	165.66	289.86	203.71	109.43	103.84	128.95	125.52	141.68	146.38	99.85	99	126.07	219.74	114.07	137.86	108.31	gi|357514837|ref|XP_003627707.1|	DIS3-exonuclease-like protein [Medicago truncatula]
TR50203|c2_g1	165.66	156.34	150.2	155.66	146.42	163.51	155.55	136.78	144.17	130.44	108.06	118.33	157.40	155.20	145.50	118.94	gi|971889421|gb|ALV83444.1|	1,4-reductase 3 [Olea europaea subsp. europaea]
TR48655|c3_g2	165.44	307.42	136.53	138.06	128.31	62.11	143.71	170.74	96.3	102.1	134.32	116.4	203.13	109.49	136.92	117.61	gi|217073586|gb|ACJ85153.1|	unknown [Medicago truncatula]
TR43149|c1_g1	165.38	193.02	169.44	120.06	119.59	154.96	133.69	145.57	128.37	64.25	144.07	68.17	175.95	131.54	135.88	92.16	gi|567903658|ref|XP_006444317.1|	hypothetical protein CICLE_v10021114mg [Citrus clementina]
TR122213|c0_g1	165	146.64	148.11	157.75	242.35	174.85	159.11	191.05	198.1	238.97	159.73	253.45	153.25	191.65	182.75	217.38	gi|970010756|ref|XP_015066279.1|	uncharacterized protein At5g39570-like [Solanum pennellii]
TR36529|c0_g1	164.99	173	112.19	125.81	130.07	104.25	141.86	123.02	122.22	148.05	86.92	157.34	150.06	120.04	129.03	130.77	gi|194698876|gb|ACF83522.1|	unknown [Zea mays]
TR35634|c0_g12	164.96	182.61	174.61	142.6	155.78	159.02	148.02	173.91	152.63	193.94	183.65	126.14	174.06	152.47	158.19	167.91	gi|255543302|ref|XP_002512714.1|	uncharacterized protein LOC8285737 [Ricinus communis]
TR33048|c0_g13	164.85	342.47	216.27	193.35	364.98	338.89	185.95	338.43	260.8	315.07	304.73	189.68	241.20	299.07	261.73	269.83	gi|403329450|gb|AFR42035.1|	alpha-tubulin, partial [Populus alba]
TR45722|c0_g1	164.78	115.72	161.99	133.6	176.61	142.79	141.3	154.61	157.17	193.87	148.38	171.92	147.50	151.00	151.03	171.39	gi|802706243|ref|XP_012084147.1|	dihydrolipoyl dehydrogenase 1, mitochondrial [Jatropha curcas]
TR49857|c2_g2	164.69	119.77	153.14	98.19	97.25	132.19	115.39	101.1	147.9	172.27	97.29	159.7	145.87	109.21	121.46	143.09	gi|452090916|gb|AGF95128.1|	1-aminocyclopropane-1-carboxylate oxidase, partial [Prunus persica]
TR39719|c0_g1	164.66	82.9	137.71	142.46	146.48	151.42	146.57	139.46	141.88	121.32	173.34	138.23	128.42	146.79	142.64	144.30	gi|225452328|ref|XP_002273410.1|	altered inheritance of mitochondria protein 32 [Vitis vinifera]
TR46216|c2_g2	164.64	211.46	145.9	77	111.98	92.52	100.77	130.54	99.2	90.13	99.69	81.12	174.00	93.83	110.17	90.31	gi|1012355229|gb|KYP66416.1|	hypothetical protein KK1_012709 [Cajanus cajan]
TR121875|c0_g1	164.59	159.61	159.98	149.64	137.95	165.85	151.41	157.76	152.34	98.86	185.5	105.39	161.39	151.15	153.84	129.92	gi|661879955|emb|CDP16348.1|	unnamed protein product [Coffea canephora]
TR12058|c0_g2	164.5	65.46	200.63	22.88	77.62	121.53	63.58	54.02	106.13	146.6	17.1	16.98	143.53	74.01	74.58	60.23	gi|147777018|emb|CAN70074.1|	hypothetical protein VITISV_028565 [Vitis vinifera]
TR34112|c0_g1	164.48	139.96	162.81	133.51	153.81	105.78	145.69	134.13	122.65	194.91	115.02	121.36	155.75	131.03	134.16	143.76	gi|728815280|gb|KHG01795.1|	40S ribosomal S5 [Gossypium arboreum]
TR51021|c0_g3	164.12	260.36	148.86	311.5	90.46	207.58	270.95	182.04	146.88	206.52	248.57	63.06	191.11	203.18	199.96	172.72	gi|731389552|ref|XP_010650022.1|	cellulose synthase-like protein G2 [Vitis vinifera]
TR44216|c0_g1	164.01	84.51	104.06	82.11	271.91	89.09	108.62	158.25	119.36	238.44	66.4	175.87	117.53	147.70	128.74	160.24	gi|763795623|gb|KJB62619.1|	hypothetical protein B456_009G426400 [Gossypium raimondii]
TR41841|c1_g8	164	211.07	120.9	74.32	52.93	99.38	99.86	73.94	82.81	30.66	15.93	28.55	165.32	75.54	85.54	25.05	gi|1009182309|ref|XP_015872641.1|	uncharacterized protein LOC107409728 [Ziziphus jujuba]
TR21092|c0_g1	163.9	98.05	136.78	110.55	97.69	62.05	125.2	81.01	79.98	109.37	47.2	65.96	132.91	90.10	95.40	74.18	gi|645219617|ref|XP_008236619.1|	protein BRICK 1 [Prunus mume]
TR33942|c0_g1	163.89	238.06	206.55	177.8	176.87	158.05	178.06	203.7	184.2	183.24	225.65	204.21	202.83	170.91	188.65	204.37	gi|357519697|ref|XP_003630137.1|	small nuclear ribonucleoprotein [Medicago truncatula]
TR34184|c1_g1	163.5	214.37	165.41	227.7	145.95	202.76	209.16	163.59	169.23	84.59	159.06	127.97	181.09	192.14	180.66	123.87	gi|731418480|ref|XP_010660695.1|	protein AUXIN SIGNALING F-BOX 2 [Vitis vinifera]
TR43966|c1_g1	163.19	200.68	120.12	208.68	158.34	255.76	197.03	165	196.74	153.48	150.69	171.68	161.33	207.59	186.26	158.62	gi|224078826|ref|XP_002305643.1|	Oxygen-evolving enhancer protein 3-1 [Populus trichocarpa]
TR117362|c0_g1	163.17	143.93	141.66	146.6	239.96	114.27	149.1	200.82	204.14	263.83	179.44	365.23	149.59	166.94	184.69	269.50	gi|147838584|emb|CAN74313.1|	hypothetical protein VITISV_013806 [Vitis vinifera]
TR46058|c1_g1	162.73	105.49	138.11	107.34	136.64	97.59	124.18	110.05	117.7	148.34	85.53	138.38	135.44	113.86	117.31	124.08	gi|970053413|ref|XP_015088346.1|	uncharacterized protein LOC107031468 isoform X1 [Solanum pennellii]
TR26829|c1_g1	162.73	144.24	175.74	91.19	191.77	118.47	110.33	166.92	145.22	189.71	161.27	163.04	160.90	133.81	140.82	171.34	gi|720072431|ref|XP_010278368.1|	uncharacterized protein LOC104612598 [Nelumbo nucifera]
TR51905|c1_g1	162.59	137.72	114.97	67.82	50.21	76.71	94.17	75.98	69.26	30.86	61.51	31.01	138.43	64.91	79.80	41.13	gi|720043851|ref|XP_010269695.1|	zeatin O-glucosyltransferase-like [Nelumbo nucifera]
TR24564|c0_g1	162.22	113.26	144.69	140.56	200.93	138.06	147.14	149.39	167.87	193.32	114.8	225.94	140.06	159.85	154.80	178.02	gi|460411535|ref|XP_004251165.1|	glutaredoxin-C4 [Solanum lycopersicum]
TR41518|c0_g1	162.1	80.3	82.6	75.63	65.36	52.32	101.95	65.46	54.83	78.2	57.46	44.11	108.33	64.44	74.08	59.92	gi|590598091|ref|XP_007018796.1|	Uncharacterized protein isoform 1 [Theobroma cacao]
TR32155|c0_g1	161.98	223.24	231.58	349.84	282.5	317.74	293.78	350.18	395.74	214.13	477.87	619.23	205.60	316.69	346.57	437.08	gi|823204034|ref|XP_012436346.1|	peptidyl-prolyl cis-trans isomerase-like [Gossypium raimondii]
TR48877|c0_g1	161.93	121.73	143.02	160.27	151.16	153.13	160.07	164.98	145.5	134.19	203.12	134.47	142.23	154.85	156.85	157.26	gi|719992141|ref|XP_010253477.1|	60S ribosomal protein L4-like [Nelumbo nucifera]
TR45017|c0_g1	161.9	68.25	102.95	109.06	258.37	102.7	127.14	154.45	120.63	177.98	73.19	146.5	111.03	156.71	134.07	132.56	gi|802735918|ref|XP_012086804.1|	reticulon-like protein B2 [Jatropha curcas]
TR8875|c0_g3	161.68	169.85	196.39	236.8	199.49	291.41	218.97	155.83	263.5	223.3	91.49	281.02	175.97	242.57	212.77	198.60	gi|645244363|ref|XP_008228396.1|	GDSL esterase/lipase APG [Prunus mume]
TR40828|c1_g1	161.54	177.41	204.51	171.26	170.29	218.29	172.37	165.92	198.27	175.86	153.41	181.66	181.15	186.61	178.85	170.31	gi|694313800|ref|XP_009368382.1|	uncharacterized protein LOC103957887 [Pyrus x bretschneideri]
TR117664|c0_g1	161.39	454.2	279.85	96.29	430.56	493.38	109.31	301.45	344.45	95.83	64.06	162	298.48	340.08	251.74	107.30
TR43920|c0_g1	161.24	343.72	149.42	164.76	194.9	220.58	163.44	213.44	167.92	145.85	157.98	96.76	218.13	193.41	181.60	133.53	gi|965605825|dbj|BAT93001.1|	hypothetical protein VIGAN_07188200 [Vigna angularis var. angularis]
TR36131|c0_g1	161.19	138.73	164.35	93.15	186.57	142.66	116.3	154.13	145.87	267.86	133.57	145.54	154.76	140.79	138.77	182.32	gi|848870553|ref|XP_012835869.1|	probable small nuclear ribonucleoprotein G [Erythranthe guttata]
TR109872|c0_g1	161.15	144.29	153.56	143.51	250.82	156.97	150.28	198.41	150.82	184.39	154.99	155.42	153.00	183.77	166.50	164.93	gi|937907289|dbj|BAS82209.1|	Os03g0139100, partial [Oryza sativa Japonica Group]
TR24565|c2_g1	161.05	130.44	159.95	231.92	338.01	186.04	216.56	247.82	262.45	610.67	197.93	439.5	150.48	251.99	242.28	416.03	gi|720048235|ref|XP_010271058.1|	hydrophobic protein RCI2B [Nelumbo nucifera]
TR49542|c1_g1	161.05	126.96	152.96	137.11	148.03	197.8	142.76	147.78	159.55	105.21	155.86	112.81	146.99	160.98	150.03	124.63	gi|590638306|ref|XP_007029356.1|	YELLOW STRIPE like 5 [Theobroma cacao]
TR14398|c0_g1	160.9	156.22	99.63	102.68	75.46	56.84	118.36	101.24	76.72	49.31	85.41	94.37	138.92	78.33	98.77	76.36	gi|345431561|dbj|AB608455.1|	Raphanus sativus DNA, microsatellite locus RsSA080, cultivar: rat-tail radish
TR43322|c0_g1	160.85	199.62	156.81	208.86	152.8	272.63	193.99	193.8	202.65	139.26	230.65	149.15	172.43	211.43	196.81	173.02	gi|719964173|ref|XP_010251927.1|	protein GPR107-like [Nelumbo nucifera]
TR48219|c0_g1	160.81	165.3	164.17	178.34	197.85	185.31	174.69	184.98	181.51	236.77	174.87	192.39	163.43	187.17	180.39	201.34	gi|255539487|ref|XP_002510808.1|	membrane steroid-binding protein 1 [Ricinus communis]
TR39722|c0_g1	160.74	187.59	221.01	126.57	189.01	255.82	139	193.8	232.28	220.89	198.44	208.63	189.78	190.47	188.36	209.32	gi|950962555|ref|XP_014498123.1|	protein transport protein Sec61 subunit beta-like [Vigna radiata var. radiata]
TR41851|c0_g1	160.66	124.39	177.14	91.52	202.11	103.58	109.43	158.64	154.02	256.66	118.06	200.23	154.06	132.40	140.70	191.65	gi|595839341|ref|XP_007207822.1|	hypothetical protein PRUPE_ppa023849mg [Prunus persica]
TR47921|c0_g1	160.06	222.34	182.8	165.18	161.38	167.13	162.15	184.12	166.46	102.04	180.95	146.28	188.40	164.56	170.91	143.09	gi|802581754|ref|XP_012069892.1|	heterogeneous nuclear ribonucleoprotein 1 [Jatropha curcas]
TR31520|c0_g1	159.6	92.62	109.61	93.24	208.92	82.3	114.68	140.63	117.33	217.01	85.77	158.53	120.61	128.15	124.21	153.77	gi|703160530|ref|XP_010112556.1|	hypothetical protein L484_010561 [Morus notabilis]
TR40856|c0_g1	159.55	326.13	185.34	46.99	93.66	42.05	78.39	131.03	95.76	137.64	47.07	102.22	223.67	60.90	101.73	95.64	gi|565376744|ref|XP_006354856.1|	ethylene-responsive transcription factor ERF010-like [Solanum tuberosum]
TR52007|c3_g7	159.45	114.51	175.61	391.2	243.51	319.69	316.76	297.55	300.54	341.32	496.67	460.18	149.86	318.13	304.95	432.72
TR45020|c0_g1	159.41	290.08	195.44	248.44	160.57	249.32	217.28	266.75	189.54	159.17	362.05	118.23	214.98	219.44	224.52	213.15	gi|393715623|dbj|AB624147.1|	Camellia sinensis DNA, SSR marker, MSG0595
TR45555|c3_g1	159.35	242.74	249.57	259.88	194.43	207.54	232.26	196.95	334.62	369.4	160.62	546.43	217.22	220.62	254.61	358.82	gi|720034693|ref|XP_010266801.1|	thiosulfate sulfurtransferase 18-like [Nelumbo nucifera]
TR48459|c2_g1	159.23	101.12	141.16	275.62	110.1	129.7	238.35	115.28	199.73	319.13	132.62	332.13	133.84	171.81	184.45	261.29	gi|255543963|ref|XP_002513044.1|	protein ASPARTIC PROTEASE IN GUARD CELL 1 [Ricinus communis]
TR43120|c0_g1	159.05	138.17	171.9	112.7	162.94	124.56	124.58	145.61	150.88	201.94	128.29	175.99	156.37	133.40	140.36	168.74	gi|386648168|gb|AFJ15126.1|	pyruvate dehydrogenase complex E1 alpha subunit dehydrogenase [Camellia sinensis]
TR67998|c0_g1	158.83	162.76	147.08	125.71	187.24	184.32	133.9	156.89	195.76	171.13	134.26	225.61	156.22	165.76	162.18	177.00	gi|700199092|gb|KGN54250.1|	hypothetical protein Csa_4G296030 [Cucumis sativus]
TR51817|c2_g1	158.82	138.72	153.77	149.25	119.71	121.5	150.71	129.95	137.42	143.1	145	153.65	150.44	130.15	139.36	147.25	gi|641453693|gb|AIA61439.1|	cellulose synthase [Boehmeria nivea]
TR44147|c0_g1	158.19	192.86	188.13	221.18	125.47	223.72	203.2	170.46	204.03	107.92	215.5	186.26	179.73	190.12	192.56	169.89	gi|225424089|ref|XP_002283405.1|	RNA polymerase II degradation factor 1 [Vitis vinifera]
TR23196|c1_g1	158.19	184.41	183.61	369.88	141.64	180.85	309.77	221.15	165.49	222.57	343.98	139.95	175.40	230.79	232.14	235.50	gi|645231401|ref|XP_008222379.1|	light-regulated protein [Prunus mume]
TR35933|c1_g1	157.89	107.8	163.44	111.38	169.85	133.67	126.88	137.76	152.73	197.76	117.69	176.42	143.04	138.30	139.12	163.96	gi|703149730|ref|XP_010109676.1|	26S proteasome regulatory subunit 4-B-like protein [Morus notabilis]
TR44319|c0_g1	157.73	300.83	255.24	159.44	224.17	238.04	161.63	231.25	283.83	267.75	174.26	362.08	237.93	207.22	225.57	268.03	gi|728841101|gb|KHG20544.1|	Acylphosphatase [Gossypium arboreum]
TR45641|c0_g1	157.62	187.23	157.56	247.5	144.18	264.23	224.14	156.89	205.85	171.98	147.79	162.95	167.47	218.64	195.63	160.91	gi|703115567|ref|XP_010100924.1|	Hypersensitive-induced response protein 1 [Morus notabilis]
TR36727|c0_g1	157.56	123.69	127.93	137.57	130.51	159.5	143.85	134.31	143.37	167.59	145.14	130.38	136.39	142.53	140.51	147.70	gi|802718755|ref|XP_012085348.1|	aldehyde dehydrogenase family 2 member B7, mitochondrial-like [Jatropha curcas]
TR43002|c0_g1	157.51	202.62	163.6	52.89	65.72	70.9	87.12	97.93	90.63	102.47	65.76	61.13	174.58	63.17	91.89	76.45	gi|147860904|emb|CAN80873.1|	hypothetical protein VITISV_004539 [Vitis vinifera]
TR39019|c0_g1	157.29	218.23	205.09	175.59	177.24	223.79	167.41	234.53	242.25	203.77	309.87	301.54	193.54	192.21	214.73	271.73	gi|743898624|ref|XP_011042605.1|	protein YLS9-like [Populus euphratica]
TR48731|c0_g1	157.12	105.97	152.65	142.35	146.96	140.5	146.13	122.49	159.49	156.17	99.75	196.13	138.58	143.27	142.70	150.68	gi|734426817|gb|KHN43937.1|	Glucose-1-phosphate adenylyltransferase small subunit, chloroplastic [Glycine soja]
TR38024|c0_g1	156.98	140.68	164.11	152.72	156.7	163.04	154.65	139.93	165.45	173.08	121.87	162.73	153.92	157.49	153.34	152.56	gi|225429321|ref|XP_002271502.1|	uncharacterized protein LOC100267925 [Vitis vinifera]
TR43660|c0_g1	156.9	86.75	132.58	110.21	126.49	94.77	126.65	110.96	125.04	160.91	104.07	149.3	125.41	110.49	120.88	138.09	gi|802613790|ref|XP_012074735.1|	isocitrate dehydrogenase [NADP] [Jatropha curcas]
TR3819|c0_g1	156.49	160.11	166.41	169.38	138.2	155.44	163.03	142.62	156.72	154.32	137.8	147.54	161.00	154.34	154.12	146.55	gi|719994413|ref|XP_010254170.1|	probable sulfate transporter 3.5 isoform X1 [Nelumbo nucifera]
TR49620|c0_g1	155.91	183.39	150.95	174.44	130.01	139.4	168.39	152.45	136.37	99.67	158.87	124.14	163.42	147.95	152.40	127.56	gi|225429462|ref|XP_002278761.1|	far upstream element-binding protein 2 [Vitis vinifera]
TR126414|c0_g1	155.82	136.64	164.84	79.65	152.08	121.88	103.08	141.5	139.71	136.66	134.79	135.65	152.43	117.87	128.10	135.70	gi|743944022|ref|XP_011016524.1|	malate dehydrogenase-like, partial [Populus euphratica]
TR2067|c0_g1	155.31	208.42	178.43	147.75	272.42	208.26	152.3	302.33	223.5	241.7	399.02	270.95	180.72	209.48	226.04	303.89	gi|225459050|ref|XP_002285635.1|	uncharacterized protein C6C3.02c [Vitis vinifera]
TR45521|c4_g1	155.25	99.28	127.19	202.31	308.76	239.62	188.28	253.4	170.4	154.74	285.96	113.76	127.24	250.23	204.03	184.82	gi|728846877|gb|KHG26320.1|	Ferritin-3, chloroplastic [Gossypium arboreum]
TR38189|c0_g1	155.24	155.32	118.22	142.34	261.79	124.02	143.74	178.37	147.9	221.28	110.91	207.07	142.93	176.05	156.67	179.75	gi|225432424|ref|XP_002278027.1|	54S ribosomal protein L39, mitochondrial isoform X2 [Vitis vinifera]
TR30782|c0_g1	155.06	170.71	175.85	88.65	168.76	126.17	108.22	156.28	163.58	162.22	131.27	193.24	167.21	127.86	142.69	162.24	gi|661890488|emb|CDP05985.1|	unnamed protein product [Coffea canephora]
TR31274|c0_g1	154.86	92.03	124.04	136.29	126.97	146.13	137.07	99.6	120.9	80.08	73.61	73.69	123.64	136.46	119.19	75.79	gi|296087280|emb|CBI33654.3|	unnamed protein product [Vitis vinifera]
TR22814|c0_g1	154.86	138.69	156.95	116.21	186.01	153.86	126.04	147.59	158.41	181.92	103.66	172.13	150.17	152.03	144.01	152.57	gi|388458919|gb|AFK31314.1|	acyl carrier protein [Camellia oleifera]
TR100534|c0_g1	154.66	187.47	203.36	88.02	210.48	141.12	109.82	171.39	179.48	219.06	107.57	213.34	181.83	146.54	153.56	179.99	gi|1021045170|gb|KZN02951.1|	hypothetical protein DCAR_011707 [Daucus carota subsp. sativus]
TR47118|c0_g1	154.57	242.96	103.22	25.17	73.26	67.06	63.68	90.42	62.92	69.71	16.31	28.11	166.92	55.16	72.34	38.04	gi|697186491|ref|XP_009602281.1|	uncharacterized protein LOC104097433 [Nicotiana tomentosiformis]
TR32950|c0_g1	154.5	136.94	145.13	127.13	192.47	113.7	132.91	160.18	137.94	197.73	136.3	156.96	145.52	144.43	143.68	163.66	gi|313585318|gb|ADR70864.1|	20S proteasome beta subunit D1 [Hevea brasiliensis]
TR38521|c2_g1	154.1	88.82	193.46	59.8	119.61	119.31	87.01	218.12	120.45	76.78	422.98	73.32	145.46	99.57	141.86	191.03	gi|225637998|gb|ACN97419.1|	thaumatin-like protein [Pyrus pyrifolia]
TR33845|c9_g1	153.65	205.72	218.93	242.85	378.37	350.08	214.06	328.95	584.94	976.88	337.14	1189.15	192.77	323.77	375.98	834.39	gi|442803208|gb|AGC78943.1|	hypothetical protein (mitochondrion) [Vicia faba]
TR114570|c0_g2	153.61	142.1	132.46	117.91	146.18	114.14	127.12	158.02	128.25	158.61	184.23	141.39	142.72	126.08	137.80	161.41	gi|225451958|ref|XP_002283197.1|	cyclin-B1-2 [Vitis vinifera]
TR51516|c1_g3	153.57	95.93	150.15	160.24	101.37	79.13	158.91	98.16	115.17	101.63	96.97	136.22	133.22	113.58	124.08	111.61	gi|590615819|ref|XP_007023331.1|	Uncharacterized protein TCM_027312 [Theobroma cacao]
TR23202|c0_g1	153.46	204.65	161.93	293.03	176.98	238.84	259.68	218.81	198.27	179.25	262.36	184.55	173.35	236.28	225.59	208.72	gi|729334258|ref|XP_010537770.1|	photosystem II 10 kDa polypeptide, chloroplastic [Tarenaya hassleriana]
TR43622|c0_g1	153.17	111.24	112.95	186.14	172.97	212.59	178.26	168.21	175.53	135.11	200.64	170.66	125.79	190.57	174.00	168.80	gi|703105198|ref|XP_010098189.1|	60S ribosomal protein L12 [Morus notabilis]
TR30496|c0_g1	153.04	151.71	202.11	143.78	181.73	156.11	149.56	170.52	177.91	199.8	175.88	187.89	168.95	160.54	166.00	187.86	gi|225437525|ref|XP_002275502.1|	transmembrane protein 205 [Vitis vinifera]
TR46437|c2_g1	152.97	141.84	113.92	98.52	73.48	105.47	117.62	87.14	96.7	42.93	58.23	62.72	136.24	92.49	100.49	54.63	gi|1012361441|gb|KYP72624.1|	Transcription factor bHLH96 [Cajanus cajan]
TR44222|c1_g5	152.62	168.88	208.03	150.03	245.75	261.09	151.49	246.65	224.14	447.44	263.66	187.3	176.51	218.96	207.43	299.47
TR77939|c0_g1	152.58	171.51	153.13	204.66	129.16	199.85	188.76	159.36	169.34	135.38	192.56	143.27	159.07	177.89	172.49	157.07	gi|359497369|ref|XP_002264089.2|	eukaryotic translation initiation factor 3 subunit D-like [Vitis vinifera]
TR39056|c0_g1	152.54	110.82	133.64	104.98	191.08	99.75	115.7	142.12	133.17	169.7	107.24	171.95	132.33	131.94	130.33	149.63	gi|763786174|gb|KJB53245.1|	hypothetical protein B456_008G298400 [Gossypium raimondii]
TR49035|c2_g1	152.36	172.69	193.17	175.87	213.93	161.79	170.23	196.83	211.34	197.16	176.78	296.01	172.74	183.86	192.80	223.32	gi|225436210|ref|XP_002268577.1|	glycine-rich protein A3 [Vitis vinifera] >gi|731419871|ref|XP_010661170.1| glycine-rich protein A3 [Vitis vinifera] >gi|296090184|emb|CBI40003.3| unnamed protein product [Vitis vinifera]
TR19586|c1_g2	152.3	176.08	193.88	154.78	193.94	235.89	154.86	168.39	214.49	142.15	133.06	209.06	174.09	194.87	179.25	161.42	gi|727459344|ref|XP_010511506.1|	microsomal glutathione S-transferase 3 [Camelina sativa]
TR15329|c0_g1	152.3	72.31	105.58	136.01	240.45	109.23	141.43	163.04	130.44	181.74	120.37	184.49	110.06	161.90	144.97	162.20	gi|225448400|ref|XP_002270185.1|	high mobility group B protein 1 isoform X2 [Vitis vinifera]
TR36870|c0_g1	152.22	175.42	111.76	58.9	85.56	42.01	85.05	93.51	65.08	78.25	52.52	60.34	146.47	62.16	81.21	63.70	gi|1009115801|ref|XP_015874426.1|	uncharacterized protein LOC107411364 [Ziziphus jujuba]
TR46315|c0_g1	151.9	186.96	156.26	137.67	148.43	164.27	140.19	169.86	161.02	182.68	191.63	158.95	165.04	150.12	157.02	177.75	gi|568861179|ref|XP_006484083.1|	probable signal peptidase complex subunit 1 [Citrus sinensis]
TR78092|c0_g1	151.82	88.86	121.43	76.71	176.51	76.17	100.23	127.78	111.72	219.86	88.68	147.79	120.70	109.80	113.24	152.11	gi|720039598|ref|XP_010268358.1|	60S ribosomal protein L10a-1 [Nelumbo nucifera]
TR32255|c2_g1	151.79	339.33	216.16	168.94	156.27	140.59	162.96	203.42	167.66	115.17	180.13	166.97	235.76	155.27	178.01	154.09	gi|566149693|ref|XP_002299701.2|	pyridoxin biosynthesis PDX1-like protein 2 [Populus trichocarpa]
TR7901|c0_g1	151.41	96.63	123.88	111.6	182.19	92.65	120.63	139.9	110.12	189.19	99.69	128.38	123.97	128.81	123.55	139.09	gi|728842809|gb|KHG22252.1|	60S ribosomal L35 [Gossypium arboreum]
TR1084|c0_g1	151.07	248.58	261.01	573.81	457.51	924.98	449.6	783.63	681.24	746.25	1549.04	672.54	220.22	652.10	638.16	989.28	gi|672175883|ref|XP_008808009.1|	uncharacterized protein LOC103720188 [Phoenix dactylifera]
TR67497|c0_g1	151.06	71.65	109.24	118.26	123.89	160.96	120.59	106.35	138.05	97.09	129.62	110.04	110.65	134.37	121.66	112.25	gi|290891742|gb|ADD69959.1|	HSP70-like protein [Nicotiana benthamiana]
TR117365|c0_g1	150.99	96.56	161.86	135.99	54.54	80.83	144.61	65.26	106.81	83.86	62.77	102.64	136.47	90.45	105.56	83.09	gi|672209007|ref|XP_008780553.1|	pleiotropic drug resistance protein 3-like, partial [Phoenix dactylifera]
TR45051|c1_g1	150.77	211.57	186.81	191.14	149.4	215.15	177.61	221.05	198.99	178.14	317.51	184.26	183.05	185.23	199.22	226.64	gi|255544892|ref|XP_002513507.1|	dicarboxylate transporter 1, chloroplastic [Ricinus communis]
TR45618|c0_g1	150.75	57.79	127.03	45.61	35.81	48.75	74.84	34.37	79.83	109.57	15.35	81.06	111.86	43.39	63.01	68.66	gi|566187240|ref|XP_002313866.2|	hypothetical protein POPTR_0009s10030g [Populus trichocarpa]
TR147421|c0_g1	150.72	62.85	84.22	150.79	159.59	145.04	150.17	136.27	123.95	105.03	153.76	131.73	99.26	151.81	136.80	130.17	gi|21450866|gb|AAK59628.2|	putative dnaK-type molecular chaperone hsc70.1 protein [Arabidopsis thaliana]
TR43421|c0_g1	150.6	138.1	156.1	127.82	190.26	127	131.79	154.13	151.88	206.02	137.68	185.32	148.27	148.36	145.93	176.34	gi|802581704|ref|XP_012069863.1|	60S ribosomal protein L14-1 [Jatropha curcas]
TR96457|c0_g1	150.38	198.34	173.52	282.55	584.98	239.18	224.52	605.35	408.58	1352.25	710.29	771.01	174.08	368.90	412.82	944.52	gi|944239262|gb|KQL03570.1|	hypothetical protein SETIT_003690mg [Setaria italica]
TR43838|c2_g1	150.29	132.84	215	327.2	391.3	604.29	277.75	342.54	403.67	520.82	415.77	279.41	166.04	440.93	341.32	405.33	gi|225442731|ref|XP_002284936.1|	uncharacterized protein LOC100258273 [Vitis vinifera]
TR23592|c1_g1	149.68	154.29	179.51	139.52	144.94	194.1	143.02	172.19	179.97	199	198.37	153.26	161.16	159.52	165.06	183.54	gi|720035488|ref|XP_010267056.1|	charged multivesicular body protein 1-like [Nelumbo nucifera]
TR48249|c0_g1	149.61	133.26	115.16	194.5	135.86	168.86	181.53	149.1	141.47	134.05	177.03	130.6	132.68	166.41	157.37	147.23	gi|225467712|ref|XP_002272917.1|	UPF0051 protein ABCI8, chloroplastic [Vitis vinifera]
TR51807|c8_g51	149.59	160.2	159.99	142.52	135.91	126.1	134.33	132.85	126.49	107.35	125.18	96.19	156.59	134.84	131.22	109.57	gi|731370625|ref|XP_010665779.1|	F-box protein CPR30-like isoform X2 [Beta vulgaris subsp. vulgaris]
TR62446|c1_g1	149.48	161.19	127.59	163.57	112.68	143.09	154.76	153.69	133.83	111.4	202.87	120.6	146.09	139.78	147.43	144.96	gi|449444282|ref|XP_004139904.1|	phosphoglycerate kinase, chloroplastic-like [Cucumis sativus]
TR39123|c0_g1	149.11	105.16	136.56	77.68	186.35	100.06	98.1	136.56	113.65	147.93	88.97	113.33	130.28	121.36	116.10	116.74	gi|697115767|ref|XP_009611798.1|	40S ribosomal protein S15 [Nicotiana tomentosiformis]
TR144551|c1_g1	149.02	105.38	141.04	86.21	142.79	91.52	104.27	116.51	118.19	126.04	100.26	145.83	131.81	106.84	112.99	124.04	gi|1009119447|ref|XP_015876387.1|	diphosphomevalonate decarboxylase MVD2 [Ziziphus jujuba]
TR53379|c0_g1	148.96	165.62	153.02	159.07	110.78	170.39	158.2	157.77	142.3	80.38	198.71	104.56	155.87	146.75	152.76	127.88	gi|697141276|ref|XP_009624750.1|	oligosaccharyltransferase complex subunit OSTC-like [Nicotiana tomentosiformis]
TR90848|c0_g1	148.88	145.88	167.74	148.86	171.94	164.97	150.26	157.38	174.19	169.83	140.09	181.53	154.17	161.92	160.61	163.82	gi|823127879|ref|XP_012440699.1|	alcohol dehydrogenase class-3 [Gossypium raimondii]
TR77990|c0_g1	148.87	151.3	169.61	154.51	184.82	140.92	157.82	152.16	179.45	210.49	121.03	235.83	156.59	160.08	163.14	189.12	gi|728893156|gb|AIZ00513.1|	14-3-3h protein [Morus alba var. atropurpurea]
TR45918|c0_g1	148.85	172.64	138.72	126.21	129.63	134.65	133.98	153.39	163.69	137.66	171.67	226.07	153.40	130.16	150.35	178.47	gi|313585332|gb|ADR70871.1|	thioredoxin-like family protein [Hevea brasiliensis]
TR51338|c2_g1	148.82	75.61	148.45	79.24	132.56	80.49	99.84	100.66	123.84	168.8	78.8	154.29	124.29	97.43	108.11	133.96	gi|697152508|ref|XP_009630489.1|	eukaryotic peptide chain release factor subunit 1-3 [Nicotiana tomentosiformis]
TR22755|c0_g1	148.77	236.59	193.66	403.23	272.01	480.31	330.89	585.57	418.95	447.74	1204.62	492.75	193.01	385.18	445.14	715.04	gi|703085997|ref|XP_010092888.1|	Fatty acid desaturase 3 [Morus notabilis]
TR39021|c1_g1	148.74	194.12	187.69	239.11	137.56	214.29	208.99	182.99	197.16	129.68	250.93	193.95	176.85	196.99	196.38	191.52
TR53199|c0_g1	148.4	104.54	146.01	166.72	99.59	125.55	164.57	107.22	150.02	193.75	116.24	163.72	132.98	130.62	140.60	157.90	gi|763782803|gb|KJB49874.1|	hypothetical protein B456_008G143200 [Gossypium raimondii]
TR16197|c0_g1	148.16	132.27	154.06	121.69	148.05	140.7	134.17	131.35	146.88	149.02	104.68	147.04	144.83	136.81	137.47	133.58	gi|225461144|ref|XP_002282727.1|	transcription factor ILR3 [Vitis vinifera]
TR46340|c3_g1	148.04	175.66	189.3	130.09	56.55	108.84	137.36	106.06	127.16	89.61	127.39	104.31	171.00	98.49	123.53	107.10	gi|1021029233|gb|KZM87018.1|	hypothetical protein DCAR_024152 [Daucus carota subsp. sativus]
TR9610|c0_g1	147.59	114.37	140.62	95.7	131.89	96.52	114.02	119.34	120.66	169.79	101.19	136.54	134.19	108.04	118.01	135.84	gi|641814122|gb|KDO37774.1|	hypothetical protein CISIN_1g028408mg [Citrus sinensis]
TR21093|c0_g1	147.5	119.82	141.14	131.41	146.07	178.87	133.74	137.27	159.85	154.18	137.65	133.36	136.15	152.12	143.62	141.73	gi|1009129327|ref|XP_015881706.1|	photosynthetic NDH subunit of lumenal location 5, chloroplastic [Ziziphus jujuba]
TR36626|c0_g1	147.34	195.09	160.42	149.46	147	169.3	151.76	163.13	170.72	166.77	156.98	181.45	167.62	155.25	161.87	168.40	gi|410994608|gb|AFV96170.1|	ubiquitin conjugating enzyme J2 [Camellia oleifera]
TR48206|c0_g1	147.33	93.59	82.38	52.48	60.47	37.92	82.55	68	51.92	62.35	64.33	48.58	107.77	50.29	67.49	58.42	gi|751143084|gb|AJF38901.1|	NAC transcription factor [Diospyros kaki]
TR27229|c0_g1	147.3	177.12	138.35	141.35	89.32	92.5	143.92	126.66	97.99	74.82	139.63	74.13	154.26	107.72	122.86	96.19	gi|1009162144|ref|XP_015899277.1|	B-box zinc finger protein 22 [Ziziphus jujuba]
TR50205|c0_g1	146.62	299.2	144.97	142.04	146.77	165.24	143.52	188.68	156.2	128.14	169.43	147.98	196.93	151.35	162.80	148.52	gi|802541285|ref|XP_012079712.1|	uncharacterized protein LOC105640095 [Jatropha curcas]
TR50865|c4_g2	146.54	163.63	161.69	307.95	69.74	86.06	256.13	163.3	104.67	172.72	283.94	88.09	157.29	154.58	174.70	181.58	gi|388499051|gb|BT137797.1|	Lotus japonicus clone JCVI-FLLj-24K8 unknown mRNA
TR41666|c2_g2	146.45	147.09	128.96	117.74	121.99	129.88	118.86	139.98	120.19	115.8	157.43	116.2	140.83	123.20	126.34	129.81	gi|901800372|gb|KMZ60580.1|	histone H3 [Zostera marina]
TR48119|c2_g1	146.31	232.9	115.13	178.07	121.87	248	168.46	180.15	192.62	188.54	221.41	172.16	164.78	182.65	180.41	194.04	gi|802550962|ref|XP_012093266.1|	GATA transcription factor 8 [Jatropha curcas]
TR38522|c0_g1	146.12	159.79	160.53	121.84	131.23	135.27	129.76	139.39	140.66	148.16	135.07	141.61	155.48	129.45	136.60	141.61	gi|225462254|ref|XP_002263263.1|	glyceraldehyde-3-phosphate dehydrogenase GAPCP1, chloroplastic [Vitis vinifera]
TR6968|c0_g1	146.01	129.81	136.33	129.65	198.09	120.64	133.19	152.49	143.05	166.4	118.19	184.96	137.38	149.46	142.91	156.52	gi|388491766|gb|AFK33949.1|	unknown [Lotus japonicus]
TR47021|c1_g1	146	128.02	113.15	153.37	115.55	184.64	151.75	142.36	144.11	123.05	183.64	112.72	129.06	151.19	146.07	139.80	gi|225456880|ref|XP_002277301.1|	elongation factor TuB, chloroplastic [Vitis vinifera]
TR46152|c0_g1	145.96	42.82	71.43	47.62	122.47	36.78	77.71	74.42	68.39	199.33	34.08	114.08	86.74	68.96	73.51	115.83	gi|225428422|ref|XP_002283855.1|	glucose-1-phosphate adenylyltransferase large subunit 1 [Vitis vinifera]
TR84504|c0_g1	145.7	329.05	147.63	233.96	102.48	240.21	210.23	132.67	156.71	310.49	41.89	23.47	207.46	192.22	166.54	125.28	gi|124484377|dbj|BAF46299.1|	extensin like protein [Ipomoea nil]
TR51220|c6_g1	145.44	216.92	144.36	128.55	98.54	143.09	133.9	152.6	124.01	86.03	169.65	89.39	168.91	123.39	136.84	115.02	gi|661899432|emb|CDO97426.1|	protein product [Coffea canephora]
TR44843|c1_g2	145.41	138.95	176.01	79.62	243.5	191.65	100.76	223.7	166.62	178.54	229.48	120.9	153.46	171.59	163.69	176.31	gi|695029126|ref|XP_009401966.1|	germin-like protein 5-1 isoform X2 [Musa acuminata subsp. malaccensis]
TR17850|c0_g1	145.27	121.45	135.23	157.69	175.03	152.78	151.67	175.38	158.51	168.1	200.81	174.38	133.98	161.83	161.85	181.10	gi|697148752|ref|XP_009628566.1|	60S acidic ribosomal protein P3-like [Nicotiana tomentosiformis]
TR46920|c1_g1	145.08	98.78	142.34	208.14	134.43	181.56	187.17	110.19	180.99	248.84	89.22	216.03	128.73	174.71	159.45	184.70	gi|590580062|ref|XP_007013964.1|	Fatty acid hydroxylase superfamily [Theobroma cacao]
TR122128|c0_g1	145.03	160.13	138.19	126.81	130.45	169.09	127.78	138.87	130.26	136.65	133.7	70.48	147.78	142.12	132.30	113.61	gi|297746343|emb|CBI16399.3|	unnamed protein product [Vitis vinifera]
TR83769|c1_g1	144.9	167.49	167.58	113.33	207.77	144.1	124.91	165.3	151.56	175.18	113.96	162.64	159.99	155.07	147.26	150.59	gi|388502848|gb|AFK39490.1|	unknown [Lotus japonicus]
TR29229|c1_g1	144.47	212.43	209.06	90.59	141.63	179.32	100.47	173.44	170.88	197.64	185.34	102.7	188.65	137.18	148.26	161.89	gi|519752898|gb|JX617708.1|	Gossypium hirsutum clone NBRI_GE62925 microsatellite sequence
TR35963|c0_g1	144.23	62.28	136.34	160.41	81.83	81.5	151.45	87.63	77.06	52.57	115.31	26	114.28	107.91	105.38	64.63	gi|657979935|ref|XP_008381943.1|	peroxidase 12-like [Malus domestica]
TR141816|c0_g1	144.17	126.94	138.25	145.14	148.13	169.01	143.39	147.62	145.38	130.26	157.05	112.55	136.45	154.09	145.46	133.29	gi|629105924|gb|KCW71393.1|	hypothetical protein EUGRSUZ_F04463 [Eucalyptus grandis]
TR15651|c0_g1	143.89	131.98	102.59	67.67	113.2	131.01	93.01	109.89	122.44	76.5	97.53	120.63	126.15	103.96	108.45	98.22	gi|720011964|ref|XP_010259720.1|	uncharacterized protein LOC104599049 [Nelumbo nucifera]
TR130872|c0_g1	143.7	98.65	123.32	99.61	163.57	150.3	108.92	203.28	170.35	172.62	267.18	216.39	121.89	137.83	160.85	218.73	gi|641851444|gb|KDO70315.1|	hypothetical protein CISIN_1g018080mg [Citrus sinensis]
TR47061|c0_g1	143.23	178.66	128.65	136.49	144.62	119.6	136.87	161.25	122.25	101	166.82	125.11	150.18	133.57	140.12	130.98	gi|1021041849|gb|KZM99630.1|	hypothetical protein DCAR_013008 [Daucus carota subsp. sativus]
TR50454|c2_g1	143.14	107.79	128.6	71	81.88	110.17	89.71	92.82	110.16	86.27	98.01	89.83	126.51	87.68	97.56	91.37	gi|702372567|ref|XP_010061928.1|	uncharacterized protein LOC104449460 [Eucalyptus grandis]
TR27218|c1_g1	143.02	226.94	116.95	101.36	133.84	118.77	112.89	150.49	123.54	148.18	114.9	132.64	162.30	117.99	128.97	131.91	gi|719972504|ref|XP_010277714.1|	probable membrane-associated kinase regulator 1 [Nelumbo nucifera]
TR29193|c7_g1	142.93	192.12	195.47	91.72	139.96	57.65	108.83	135.4	105.57	112.99	94.05	107.69	176.84	96.44	116.60	104.91	gi|697152508|ref|XP_009630489.1|	eukaryotic peptide chain release factor subunit 1-3 [Nicotiana tomentosiformis]
TR42422|c0_g1	142.74	150.15	171.35	115.47	255.73	322.03	125.21	243.78	280.35	234.25	283.21	297.71	154.75	231.08	216.45	271.72	gi|590636035|ref|XP_007028767.1|	F17A17.37 protein [Theobroma cacao]
TR45222|c4_g3	142.52	247.83	263.62	549.46	347.56	651.44	429.53	640.87	552.51	517.08	1259.47	618.76	217.99	516.15	540.97	798.44	gi|255538086|ref|XP_002510108.1|	zinc finger protein ZAT10 [Ricinus communis]
TR49548|c1_g1	142.4	131.08	127.11	123.02	135.27	118.24	128.7	135.44	119.82	98.97	130.99	112.81	133.53	125.51	127.99	114.26	gi|1000986733|ref|XP_015575795.1|	splicing factor U2af small subunit B [Ricinus communis]
TR16487|c0_g1	142.22	181.74	161.19	150.43	142.65	139.84	145.03	149.33	143.52	186.88	120.53	141.43	161.72	144.31	145.96	149.61	gi|720022997|ref|XP_010263203.1|	vacuolar protein sorting-associated protein 29 [Nelumbo nucifera]
TR41567|c0_g1	142.16	139.73	157.56	130.92	121.37	146.24	135.5	125.26	140.16	113.66	124.25	118.52	146.48	132.84	133.64	118.81	gi|720064913|ref|XP_010276105.1|	aconitate hydratase, cytoplasmic [Nelumbo nucifera]
TR45166|c1_g1	142.15	113.68	129.55	129.07	90.17	128.28	135.36	115.43	117.81	122.27	141.48	89.61	128.46	115.84	122.87	117.79	gi|802613060|ref|XP_012074684.1|	cytochrome P450 98A2 [Jatropha curcas]
TR23392|c0_g1	142.12	141.02	150.78	135.44	304.02	152.76	138.16	215.82	138.89	149.91	125.57	127.33	144.64	197.41	164.29	134.27	gi|674943409|emb|CDX89821.1|	BnaA10g02610D [Brassica napus]
TR50355|c1_g1	142.08	278.77	287.33	736.13	551.24	1325.34	566.84	1030.82	1219.39	1712.74	2120.08	1758.33	236.06	870.90	939.02	1863.72
TR45818|c0_g1	142.07	166.1	151	130.37	181.79	146.78	130.15	163.11	136.24	135.3	130.01	112.73	153.06	152.98	143.17	126.01	gi|225461038|ref|XP_002281399.1|	trafficking protein particle complex subunit 3 [Vitis vinifera]
TR52016|c3_g11	142.06	83.25	105.25	167.34	178.94	89.21	147.95	130.96	99.87	146.48	100.03	128.55	110.19	145.16	126.26	125.02
TR40819|c1_g1	141.96	137.71	128.3	99.96	161.94	164.09	112.54	152.29	137.08	118.26	152.21	102.27	135.99	142.00	133.97	124.25	gi|976902067|gb|KVH90025.1|	hypothetical protein Ccrd_007881 [Cynara cardunculus var. scolymus]
TR13175|c0_g1	141.89	114.54	121.7	159.67	207.65	158.48	159.59	133.43	173.23	202.19	124.4	180.8	126.04	175.27	155.42	169.13	gi|763740864|gb|KJB08363.1|	hypothetical protein B456_001G078800 [Gossypium raimondii]
TR52031|c2_g1	141.87	183.79	138.78	135	153.19	131.21	134.08	149.04	136.21	129.19	121.09	138.25	154.81	139.80	139.78	129.51	gi|568826541|ref|XP_006467630.1|	shaggy-related protein kinase eta [Citrus sinensis]
TR109846|c0_g1	141.83	187.14	169.87	186.07	183.57	215.31	173.63	204.28	213.69	195.71	245.22	242.07	166.28	194.98	197.20	227.67	gi|645218406|ref|XP_008230471.1|	putative phosphatidylglycerol/phosphatidylinositol transfer protein DDB_G0282179 [Prunus mume]
TR45522|c0_g1	141.63	125.11	156.8	120.05	188.45	148.62	131.78	147.33	156.67	171.04	110.05	162.4	141.18	152.37	145.26	147.83	gi|728842809|gb|KHG22252.1|	60S ribosomal L35 [Gossypium arboreum]
TR126642|c0_g1	141.56	172.96	173.82	150.13	157.22	136.51	158.24	137.69	176.06	215.29	109.36	225.94	162.78	147.95	157.33	183.53	gi|802570050|ref|XP_012067968.1|	14-3-3-like protein GF14 kappa [Jatropha curcas]
TR41023|c0_g1	141.4	184.1	181.67	120.16	173.45	180.92	126.54	180.06	172.87	159.82	185.5	150.72	169.06	158.18	159.82	165.35	gi|225424142|ref|XP_002283951.1|	ATP synthase subunit beta, mitochondrial [Vitis vinifera]
TR44222|c1_g10	141.38	164.13	183.75	178.16	205.21	202.61	167.3	190.84	194.76	450.96	220.67	187.51	163.09	195.33	184.30	286.38	gi|743900683|ref|XP_011043644.1|	protein E6-like isoform X5 [Populus euphratica]
TR1888|c0_g1	141.29	120.56	140.93	138.35	133.66	124.87	143.64	130.24	134.13	147.17	136.59	149.78	134.26	132.29	136.00	144.51	gi|747081465|ref|XP_011088005.1|	peptide methionine sulfoxide reductase B5-like [Sesamum indicum]
TR43966|c0_g1	140.71	138.95	130	84.01	174.18	113.7	99.9	140.67	134.51	145.02	101.06	156.26	136.55	123.96	125.03	134.11	gi|674900425|emb|CDY32448.1|	BnaA09g51480D [Brassica napus]
TR49449|c0_g1	140.54	61.3	101.62	77.22	83.67	72.68	95.47	72.97	78.21	98.45	63.52	67.44	101.15	77.86	82.22	76.47	gi|225458990|ref|XP_002285583.1|	glutamyl-tRNA reductase 1, chloroplastic [Vitis vinifera]
TR11540|c0_g2	140.54	175.37	153.35	157.98	119.27	169.11	148.83	155.69	142.38	100.36	198.07	98.11	156.42	148.79	148.97	132.18	gi|225439825|ref|XP_002274179.1|	protein GPR107-like [Vitis vinifera]
TR45673|c2_g1	140.2	66.82	92.96	63.4	189.14	57.72	83.79	118.93	94.23	191.47	56.43	145.62	99.99	103.42	98.98	131.17	gi|729325588|ref|XP_010534880.1|	60S ribosomal protein L7-2 [Tarenaya hassleriana]
TR36741|c0_g1	140.16	220.32	130.61	105.91	192.65	200.45	114.86	175.8	149.51	205.56	123.04	101.02	163.70	166.34	146.72	143.21	gi|743918405|ref|XP_011003206.1|	peroxidase 3-like [Populus euphratica]
TR26076|c0_g4	139.61	208.19	212.52	193.32	65.3	87.89	177.78	124.17	122.52	157.46	131.47	107.59	186.77	115.50	141.49	132.17	gi|823144353|ref|XP_012472003.1|	aspartic proteinase nepenthesin-2-like [Gossypium raimondii]
TR50421|c1_g3	139.54	188.74	171.37	130.06	53.15	70.72	133.68	88.81	88.07	65.3	70.63	56.6	166.55	84.64	103.52	64.18	gi|1012347151|gb|KYP58342.1|	Pleiotropic drug resistance protein 1 [Cajanus cajan]
TR31664|c0_g1	139.51	134.84	130.38	94.95	157.04	73.35	108.95	144.84	104.37	152.51	140.32	134.55	134.91	108.45	119.39	142.46	gi|657995053|ref|XP_008389844.1|	60S ribosomal protein L17-2 [Malus domestica]
TR37963|c0_g1	139.28	83.4	144.26	102.03	140.08	65.77	112.85	100.48	109.28	166.92	65.49	138.41	122.31	102.63	107.54	123.61	gi|359481218|ref|XP_002267833.2|	vacuolar-sorting receptor 1 [Vitis vinifera]
TR106043|c0_g1	139.03	159.53	186.15	113.97	274.15	161.29	111.93	235.82	171.51	197.33	230.79	155.67	161.57	183.14	173.09	194.60	gi|5757892|gb|AAD50628.1|AF106570_1	alpha-tubulin [Gossypium hirsutum]
TR34140|c0_g2	139.03	67.76	116.2	191.15	251.19	40.17	171.57	153.43	46.67	23.37	90.2	14.38	107.66	160.84	123.89	42.65	gi|667476892|tpe|LM608264.1|	TPA: Arabidopsis thaliana microRNA ath-MIR156e precursor
TR49720|c1_g1	138.64	101.32	136.61	99.81	136.61	97.98	111.09	115.51	128.01	138.9	92.59	159.63	125.52	111.47	118.20	130.37	gi|225440045|ref|XP_002282146.1|	cell division cycle protein 48 homolog [Vitis vinifera]
TR32159|c0_g1	138.37	100.83	120.08	162.28	176.8	119.43	152.69	125.26	147.22	184.16	82.37	206.37	119.76	152.84	141.72	157.63	gi|225432306|ref|XP_002273516.1|	40S ribosomal protein S21 [Vitis vinifera]
TR42635|c1_g1	138.32	71.07	94.56	104.49	142.72	88.83	117.42	111.64	103.37	113.05	97.9	129.86	101.32	112.01	110.81	113.60	gi|672175560|ref|XP_008807839.1|	calnexin homolog [Phoenix dactylifera]
TR105888|c0_g1	138.32	39.37	83.13	78.53	118.24	80.96	87.62	95.86	76.48	85.75	100.85	69.1	86.94	92.58	86.65	85.23	gi|452090886|gb|AGF95113.1|	adenosylhomocysteinase, partial [Prunus persica]
TR42510|c0_g10	138.18	64.05	101.6	102.1	160.56	81.92	112.06	106.65	105.95	161.36	60.98	139.09	101.28	114.86	108.22	120.48	gi|731391409|ref|XP_002275950.2|	LOW QUALITY PROTEIN: la-related protein 6B [Vitis vinifera]
TR36331|c0_g1	138.1	144.92	172.67	147.53	176.94	267.32	144.67	225.13	245.53	230.06	327.77	262.28	151.90	197.26	205.11	273.37	gi|225464848|ref|XP_002271636.1|	probable CCR4-associated factor 1 homolog 9 [Vitis vinifera]
TR33944|c1_g1	137.92	274.95	312.98	160.94	109.64	128.36	153.3	179.85	164.17	188.92	210.72	104.58	241.95	132.98	165.77	168.07	gi|147782696|emb|CAN66037.1|	hypothetical protein VITISV_030300 [Vitis vinifera]
TR50640|c0_g2	137.91	127.6	309.03	1144.97	909.95	1899.06	855.25	1674.92	1474.49	2370.2	3666.07	1689.48	191.51	1317.99	1334.89	2575.25	gi|225459247|ref|XP_002285762.1|	protein EXORDIUM [Vitis vinifera]
TR7501|c0_g1	137.76	222.23	200.25	148.44	61.02	226.07	144.08	189.37	194.03	199.65	331.89	152.69	186.75	145.18	175.83	228.08	gi|658047297|ref|XP_008359328.1|	mediator of RNA polymerase II transcription subunit 13-like [Malus domestica]
TR52020|c1_g4	137.76	177.75	162.18	149.58	176.78	112.06	149.76	155.02	121.78	126.96	105.95	96.2	159.23	146.14	142.19	109.70	gi|566171026|ref|XP_006383199.1|	hypothetical protein POPTR_0005s12505g [Populus trichocarpa]
TR37932|c1_g1	137.64	125.13	104.21	93.44	171.72	123.6	109.26	136.58	125.52	170.77	93.28	143.33	122.33	129.59	123.79	135.79	gi|743813455|ref|XP_011019516.1|	uncharacterized protein LOC105122223 [Populus euphratica]
TR34108|c0_g1	137.6	151.11	132.62	119.8	140.67	169.96	122.54	156.37	143.59	174.77	179.92	119.16	140.44	143.48	140.83	157.95	gi|604306198|gb|EYU25255.1|	hypothetical protein MIMGU_mgv1a015858mg [Erythranthe guttata]
TR35804|c1_g1	137.57	114.61	74.32	87.37	71.24	43.22	99.42	82.3	60.48	54.93	77.12	89.75	108.83	67.28	80.73	73.93	gi|548954870|emb|HG423454.1|	Stellaria media mRNA for Sm-Amp-X antimicrobial peptide (sm-amp-x gene)
TR39521|c0_g1	137.56	244.12	169.07	92.98	202.2	171.02	102.33	190.83	160.67	290.51	160.26	141.89	183.58	155.40	151.28	197.55	gi|590627599|ref|XP_007026483.1|	Uncharacterized protein TCM_021536 [Theobroma cacao]
TR51018|c0_g2	137.5	320.16	174.37	184.8	105.08	232.63	170.89	182.09	165.04	72.36	186.25	65.29	210.68	174.17	172.67	107.97	gi|568831875|ref|XP_006470176.1|	receptor-like protein kinase 5 [Citrus sinensis]
TR141819|c0_g1	137.37	147.15	149.58	98.89	164.51	126.37	113.12	141.85	161.86	189.62	117.15	208.96	144.70	129.92	138.94	171.91	gi|590709912|ref|XP_007048685.1|	General regulatory factor 9, MU isoform 2 [Theobroma cacao]
TR41620|c1_g1	137.23	165.5	123.54	102.9	83.99	104.07	109.83	106.69	95.64	73.18	95.44	66.51	142.09	96.99	104.05	78.38	gi|702483375|ref|XP_010033727.1|	subtilisin-like protease [Eucalyptus grandis]
TR39245|c0_g1	137.12	137.52	117.55	133.47	163.33	150.72	135.29	153.2	133.68	129.79	159.18	121.98	130.73	149.17	140.72	136.98	gi|823225682|ref|XP_012445649.1|	ER membrane protein complex subunit 4-like [Gossypium raimondii]
TR25051|c0_g1	136.98	197.04	183.92	105.6	140.49	129.78	112.88	148.52	145.62	114.12	124.59	142.52	172.65	125.29	135.67	127.08	gi|703093766|ref|XP_010095035.1|	Mannose-1-phosphate guanylyltransferase 1 [Morus notabilis]
TR47112|c2_g1	136.98	344.8	138.94	91.65	64.92	137.44	103.44	158.62	124.61	140.57	150.75	103.55	206.91	98.00	128.89	131.62	gi|183979106|emb|CAP08302.1|	DNA-binding protein [Vitis thunbergii]
TR136322|c0_g1	136.85	43.23	87.53	91.94	118.79	88.05	108.53	91.96	113.04	133.21	93.74	158.32	89.20	99.59	104.51	128.42	gi|902222801|gb|KNA19272.1|	hypothetical protein SOVF_063040 [Spinacia oleracea]
TR11539|c0_g1	136.69	136.18	114.51	119.69	110.79	122.02	124.88	116.67	112.59	96.92	109.3	99.96	129.13	117.50	118.05	102.06	gi|225438706|ref|XP_002277744.1|	red chlorophyll catabolite reductase [Vitis vinifera]
TR35984|c1_g2	136.2	79.17	86.41	91.84	178.11	79.56	104	114.24	108.46	184.82	58.75	167.7	100.59	116.50	108.90	137.09	gi|658024346|ref|XP_008347578.1|	autophagy-related protein 8f [Malus domestica]
TR51789|c0_g3	136.19	118.8	97.71	145.29	115.69	91.37	141.92	112.67	90.41	79.69	108.11	80.6	117.57	117.45	115.00	89.47	gi|1009173194|ref|XP_015867685.1|	sucrose synthase [Ziziphus jujuba]
TR39694|c0_g1	136.12	98.99	122.86	89.31	112.59	106.95	104.73	102.55	115.54	117.67	91.8	123.06	119.32	102.95	107.61	110.84	gi|1021501923|ref|XP_016194164.1|	succinate dehydrogenase [ubiquinone] iron-sulfur subunit 2, mitochondrial-like [Arachis ipaensis]
TR51451|c5_g4	135.91	135	162.82	155.29	153.81	126.43	153.9	136.96	136.6	138.7	119.75	131.33	144.58	145.18	142.49	129.93	gi|703084574|ref|XP_010092511.1|	3-deoxy-manno-octulosonate cytidylyltransferase [Morus notabilis]
TR32354|c0_g8	135.9	81.71	112.37	89.31	164.78	73.52	102.01	115.39	111.34	186.16	72.19	168.4	109.99	109.20	109.58	142.25	gi|225457219|ref|XP_002284053.1|	ATP synthase subunit gamma, mitochondrial [Vitis vinifera]
TR6469|c0_g1	135.83	106.28	127.88	83.92	164.65	70.66	96.59	124.19	99.6	148.56	95.74	123.74	123.33	106.41	106.79	122.68	gi|951001143|ref|XP_014507001.1|	40S ribosomal protein S6-like [Vigna radiata var. radiata]
TR46921|c0_g1	135.44	170.4	164.1	115.57	125.66	183.23	119.79	152.81	169.98	160.83	172.39	154.28	156.65	141.49	147.53	162.50	gi|723899896|gb|AIY24425.1|	phosphate transporter [Manihot esculenta]
TR44250|c1_g1	135.41	148.41	174.34	103.5	149.75	105.75	113.76	175.87	119.26	89.7	227.61	104.08	152.72	119.67	136.30	140.46	gi|802785473|ref|XP_012091615.1|	pistil-specific extensin-like protein [Jatropha curcas]
TR32455|c0_g9	135.39	155.13	154.76	105.5	140.45	151.62	114.57	147.1	145.73	150.24	147.58	135.48	148.43	132.52	135.80	144.43	gi|703160837|ref|XP_010112635.1|	hypothetical protein L484_019087 [Morus notabilis]
TR51669|c3_g1	135.21	122.18	146.56	144.94	122.92	135.87	142.31	130.28	129.84	115.42	144.21	112.96	134.65	134.58	134.14	124.20	gi|568858998|ref|XP_006483030.1|	pyruvate dehydrogenase E1 component subunit beta-1, mitochondrial [Citrus sinensis]
TR147577|c0_g1	135.19	61	116.75	60.16	118.51	62.26	76.02	83.89	80.9	126.14	66.18	105.93	104.31	80.31	80.27	99.42	gi|294460161|gb|ADE75663.1|	unknown [Picea sitchensis]
TR47119|c0_g1	135.13	125.77	140.33	353.87	264.18	193.3	293.57	282.72	213.54	342.71	418.53	290.28	133.74	270.45	263.28	350.51	gi|645253201|ref|XP_008232468.1|	cell division cycle 20.2, cofactor of APC complex-like [Prunus mume]
TR41478|c0_g1	135.06	103.04	110.77	93.66	179.47	77.94	105.03	128.86	98.16	166.39	76.9	112.06	116.29	117.02	110.68	118.45	gi|720079770|ref|XP_010241776.1|	60S ribosomal protein L32-1-like [Nelumbo nucifera]
TR30239|c0_g1	135.04	116.33	147.88	118.33	121.26	117.19	125.55	109.62	131.82	144.59	100.1	141.65	133.08	118.93	122.33	128.78	gi|147841853|emb|CAN71837.1|	hypothetical protein VITISV_034030 [Vitis vinifera]
TR45673|c0_g1	134.89	98.1	111.09	100.78	140.49	56.82	109.06	108.39	93.22	174.05	74.15	133.08	114.69	99.36	103.56	127.09	gi|568821397|ref|XP_006465164.1|	60S ribosomal protein L7-2-like [Citrus sinensis]
TR43945|c0_g2	134.87	257.47	123.09	134.37	116.58	135.87	134.79	185.01	128.09	123.93	219.61	130.91	171.81	128.94	149.30	158.15	gi|951013301|ref|XP_014510276.1|	18.5 kDa class I heat shock protein [Vigna radiata var. radiata]
TR50419|c5_g1	134.66	211.44	120.7	143.19	89.29	134.63	143.07	135.83	111.87	99.46	145.82	74.47	155.60	122.37	130.26	106.58	gi|1021550658|ref|XP_016166708.1|	plastocyanin [Arachis ipaensis]
TR12481|c0_g1	134.58	154.26	128.62	101.13	78.89	128.4	118.08	109.12	105.22	60.23	105.18	42.49	139.15	102.81	110.81	69.30	gi|297743880|emb|CBI36850.3|	unnamed protein product [Vitis vinifera]
TR551|c0_g2	134.41	252.3	144.13	189.62	168.87	163.46	176.18	191.16	154.04	162.82	181.64	147.19	176.95	173.98	173.79	163.88	gi|663673453|emb|HG975447.1|	Solanum pennellii chromosome ch08, complete genome
TR3067|c0_g1	134.4	97.48	127.67	138.66	150.03	113.76	138.29	144.1	147.13	207.74	160.8	198.01	119.85	134.15	143.17	188.85	gi|1012098010|ref|XP_015956569.1|	uncharacterized protein DDB_G0271670-like [Arachis duranensis]
TR45557|c0_g1	134.33	91.98	110.62	51.7	68.94	114.52	79.04	79.13	125.1	78.79	78.21	147.04	112.31	78.39	94.42	101.35	gi|565350289|ref|XP_006342103.1|	uncharacterized protein LOC102588425 [Solanum tuberosum]
TR48120|c2_g1	134.18	84.68	93.75	54.84	91.43	78.13	78.7	95.1	67.46	60.51	104.49	33.54	104.20	74.80	80.42	66.18	gi|1000963849|ref|XP_015575373.1|	NAC domain-containing protein 2 [Ricinus communis]
TR50258|c0_g1	134.02	157.91	139.96	142.16	96.01	154.18	139.21	129.34	143.54	119.44	155.36	123.06	143.96	130.78	137.36	132.62	gi|645227850|ref|XP_008220715.1|	serpin-ZX-like [Prunus mume]
TR2152|c0_g1	133.82	170.09	146.66	114.7	121.95	177.88	123.42	136.99	137.23	122.79	138.13	78.3	150.19	138.18	132.55	113.07	gi|1009118687|ref|XP_015875988.1|	ADP,ATP carrier protein, mitochondrial [Ziziphus jujuba]
TR2632|c0_g1	133.77	107.62	96.34	89.99	149.35	90.08	103.44	113.25	107.5	151.78	88.38	140.16	112.58	109.81	108.06	126.77	gi|719993557|ref|XP_010253917.1|	adenosine kinase 2 [Nelumbo nucifera]
TR37538|c0_g3	133.59	192.32	145.6	117.87	194.76	192.43	120.44	209.16	172.55	327.44	230.97	163.64	157.17	168.35	167.38	240.68	gi|932282624|gb|CP012610.1|	Oryza sativa Indica Group cultivar RP Bio-226 chromosome 2 sequence
TR45422|c1_g1	133.41	100.49	88.55	83.54	97.4	82.19	98.69	90.92	87.19	68.66	71.31	85.27	107.48	87.71	92.27	75.08	gi|449456082|ref|XP_004145779.1|	glucomannan 4-beta-mannosyltransferase 2 [Cucumis sativus]
TR88232|c0_g1	133.36	126.87	134.24	112.61	123.03	137.1	116.71	124.85	130.64	136.14	117.16	115.39	131.49	124.25	124.07	122.90	gi|351723027|ref|NP_001238544.1|	stearoyl-ACP desaturase 2 [Glycine max]
TR40267|c0_g1	133.35	124.4	123.66	136.45	114.28	135.67	134.75	136.06	131.49	123.28	175.94	132.12	127.14	128.80	134.10	143.78	gi|720092087|ref|XP_010245621.1|	cysteine desulfurase 1, mitochondrial [Nelumbo nucifera]
TR36926|c1_g1	133.34	179.7	153.24	141.77	93.85	166.7	140.32	160.49	163.93	150.28	217.78	151.32	155.43	134.11	154.91	173.13	gi|802581927|ref|XP_012069989.1|	uncharacterized protein LOC105632273 isoform X1 [Jatropha curcas]
TR41336|c0_g2	133.27	40.49	102.82	78.51	72.63	41.77	94.82	60.14	56.49	74.56	54.1	41.84	92.19	64.30	70.48	56.83	gi|1001017526|gb|AML78984.1|	putative LOV domain-containing protein [Dendropemon caribaeus]
TR26078|c0_g1	133.25	442.43	212.62	96.74	138.53	221.63	106.35	207.49	187.12	80.59	152.94	127.61	262.77	152.30	166.99	120.38	gi|225453508|ref|XP_002277959.1|	GATA transcription factor 4 [Vitis vinifera]
TR45052|c0_g1	133.24	128.06	89.08	218.89	297.13	326.2	193	238.86	294.07	665.67	238.78	394.58	116.79	280.74	241.98	433.01	gi|566183772|ref|XP_002312457.2|	MutT/nudix family protein [Populus trichocarpa]
TR22458|c0_g1	133.2	142.31	170.89	130.81	164.22	141.14	133.96	156.87	142.96	134.61	168.92	126.83	148.80	145.39	144.60	143.45	gi|1009121939|ref|XP_015877735.1|	protein usf [Ziziphus jujuba]
TR49566|c0_g1	133.15	120	113.39	62.85	91.91	87.27	83.56	78.26	81.38	103.92	36.19	44.44	122.18	80.68	81.07	61.52	gi|823220772|ref|XP_012443090.1|	solute carrier family 25 member 44 [Gossypium raimondii]
TR21277|c0_g1	133.14	67.43	142.78	113.02	96.68	155.33	133.08	119.45	142.91	167.9	164.2	133.37	114.45	121.68	131.81	155.16
TR121830|c0_g1	132.98	62.55	77.83	144.19	142.45	145.88	139.98	132.63	115.95	90.01	166.22	116.79	91.12	144.17	129.52	124.34	gi|148807150|gb|ABR13285.1|	putative dnaK-type molecular chaperone hsc70.1 [Prunus dulcis]
TR39527|c0_g1	132.82	137.72	141.11	136.3	138.55	98.34	135.8	117.4	128.23	139.87	83.98	155.41	137.22	124.40	127.14	126.42	gi|641850612|gb|KDO69484.1|	hypothetical protein CISIN_1g003172mg [Citrus sinensis]
TR48765|c1_g1	132.37	74.31	136.58	116.2	154.48	95.86	122.05	112.06	132.76	160.76	81.5	178.08	114.42	122.18	122.29	140.11	gi|731420480|ref|XP_010661405.1|	plasminogen activator inhibitor 1 RNA-binding protein [Vitis vinifera]
TR47820|c0_g1	132.25	163.66	150.83	117.89	112.85	127.49	121.59	123	130.67	88.44	111.36	122.09	148.91	119.41	125.09	107.30	gi|1009158713|ref|XP_015897430.1|	ubiquitin-activating enzyme E1 1-like [Ziziphus jujuba]
TR49717|c0_g1	132.02	138.28	165.24	83.17	164.9	76.62	100.96	139.31	129.02	138.46	106.63	175.98	145.18	108.23	123.10	140.36	gi|703110944|ref|XP_010099733.1|	hypothetical protein L484_025166 [Morus notabilis]
TR36728|c0_g5	131.88	133.85	114.44	150.19	171.84	118.77	130.38	130.67	94.89	165.73	54.76	106.09	126.72	146.93	118.65	108.86	gi|719981084|ref|XP_010250017.1|	early nodulin-93-like isoform X2 [Nelumbo nucifera]
TR51833|c2_g80	131.75	68.17	131.7	61.93	77.17	70.4	85.12	64.8	106.95	71.6	51.87	129.31	110.54	69.83	85.62	84.26
TR51446|c7_g10	131.49	96.81	109.67	130.78	121.29	126.84	128.84	119.23	118.55	124.77	127.57	124.32	112.66	126.30	122.21	125.55	gi|902203616|gb|KNA14623.1|	hypothetical protein SOVF_105860 [Spinacia oleracea]
TR16227|c0_g1	131.35	79.41	117.86	86.02	165.06	82.23	103.24	133.17	111.45	161.24	113.17	128.07	109.54	111.10	115.95	134.16	gi|703123279|ref|XP_010102783.1|	Ran-binding protein 1-b-like protein [Morus notabilis]
TR48977|c1_g2	131.32	231.41	157.62	43.54	28.91	48.41	69.08	80.71	63.15	13.83	51.53	22	173.45	40.29	70.98	29.12	gi|731407266|ref|XP_002285249.2|	EIN3-binding F-box protein 1-like [Vitis vinifera]
TR43919|c2_g1	131.31	140.2	118.23	111.67	130.84	146.71	117.06	155.87	124.83	85.63	186.79	101.4	129.91	129.74	132.59	124.61	gi|641842132|gb|KDO61040.1|	hypothetical protein CISIN_1g018326mg [Citrus sinensis]
TR51669|c4_g5	131.3	145.39	185.16	276.78	529.2	404.78	236.98	474.67	471.55	947.67	639.23	769.72	153.95	403.59	394.40	785.54	gi|731426626|ref|XP_010663678.1|	calcium-binding allergen Ole e 8 [Vitis vinifera]
TR51443|c2_g1	131.11	127.5	142.59	150.53	93.91	175.38	147.83	151.82	163.09	239.28	236.52	158.98	133.73	139.94	154.25	211.59	gi|359807409|ref|NP_001241131.1|	24-methylenesterol C-methyltransferase 2-like [Glycine max]
TR30596|c0_g1	131.05	190.03	178.54	216.65	150.62	244.5	187.16	190.55	194.69	107.03	238.32	140.03	166.54	203.92	190.80	161.79	gi|225440382|ref|XP_002267244.1|	p21-activated protein kinase-interacting protein 1-like [Vitis vinifera]
TR67367|c0_g1	130.91	110.49	135.75	156.91	127.32	81.43	152.24	103.43	109.7	111.51	69.95	120.74	125.72	121.89	121.79	100.73	gi|720081632|ref|XP_010242341.1|	homeobox-leucine zipper protein HAT5-like [Nelumbo nucifera]
TR19374|c0_g1	130.9	175.02	100.1	131.68	108.88	147.4	126.88	140.45	121.9	132.05	155.57	130.95	135.34	129.32	129.74	139.52	gi|225463388|ref|XP_002273366.1|	cold-regulated 413 inner membrane protein 1, chloroplastic [Vitis vinifera]
TR122356|c1_g1	130.89	141.92	139.11	75.89	164.46	77.1	92.73	140.29	98.37	152.73	111.34	105.44	137.31	105.82	110.46	123.17	gi|297746200|emb|CBI16256.3|	unnamed protein product [Vitis vinifera]
TR88086|c0_g1	130.89	121.89	142.71	112.19	132.73	139.57	119.52	129.63	138.84	131.67	130.44	129.81	131.83	128.16	129.33	130.64	gi|720046673|ref|XP_010270575.1|	thioredoxin reductase 1 [Nelumbo nucifera]
TR52073|c74_g1	130.74	139.33	148.03	193.77	194.54	148.94	176.25	165.21	165.7	161.56	134.22	199.03	139.37	179.08	169.05	164.94	gi|985567341|ref|NP_001306624.1|	CBL-interacting serine/threonine-protein kinase 6-like [Nelumbo nucifera]
TR48595|c1_g1	130.7	26.22	46.72	57.16	40.59	36.21	79.44	63.34	31.63	285.53	102.76	25.88	67.88	44.65	58.14	138.06
TR44218|c1_g2	130.42	182.81	114.02	136.99	119.33	157.9	133.45	135.63	136.37	136.47	131.24	130.06	142.42	138.07	135.15	132.59	gi|225449106|ref|XP_002276752.1|	uncharacterized protein LOC100259846 [Vitis vinifera]
TR41514|c0_g2	130.37	122.83	105.9	108.78	191.03	135.16	112.98	147.52	132.84	170.23	113.67	131.48	119.70	144.99	131.11	138.46	gi|20138029|sp|Q9M3T9.1|DAD1_BETPN	Dolichyl-diphosphooligosaccharide--protein glycosyltransferase subunit DAD1; Short=Oligosaccharyl transferase subunit DAD1; Defender against cell death 1; Short=DAD-1
TR23108|c0_g9	130.24	185.27	159.8	132.6	152.66	152.15	131.82	139.24	183.49	203.4	96.92	219.08	158.44	145.80	151.52	173.13	gi|565359959|ref|XP_006346750.1|	very-long-chain (3R)-3-hydroxyacyl-CoA dehydratase PASTICCINO 2 [Solanum tuberosum]
TR35834|c1_g1	129.82	235.42	224.67	259.88	252.53	217.82	223.13	260.3	273.37	505.57	271.74	401.08	196.64	243.41	252.27	392.80	gi|657995174|ref|XP_008389911.1|	uncharacterized protein LOC103452174 [Malus domestica]
TR44822|c1_g1	129.7	124.71	132.78	131.47	163.01	145.74	133.1	148.5	155.67	141.35	145.65	186.39	129.06	146.74	145.76	157.80	gi|764611908|ref|XP_011467638.1|	DEAD-box ATP-dependent RNA helicase 53-like [Fragaria vesca subsp. vesca]
TR46955|c0_g1	129.47	51.24	98.26	186.04	109.57	123.59	169.2	104.89	82.27	21.82	133.78	21.68	92.99	139.73	118.79	59.09	gi|747090417|ref|XP_011092895.1|	probable transporter mch1 [Sesamum indicum]
TR44686|c1_g3	129.46	166.98	124.31	142.27	148.78	197.26	137.2	169.24	161.91	136.9	192.59	138.11	140.25	162.77	156.12	155.87	gi|731415753|ref|XP_010659658.1|	malignant T-cell-amplified sequence 1 homolog isoform X1 [Vitis vinifera]
TR36657|c0_g1	129.3	90.45	97.81	155.33	89.28	130.16	147.37	113.93	104.31	107.53	165.99	69.65	105.85	124.92	121.87	114.39	gi|734422972|gb|KHN41893.1|	Ferredoxin--NADP reductase, leaf isozyme, chloroplastic [Glycine soja]
TR44609|c0_g1	129.25	105.28	116.14	100.24	151.01	87.36	107.93	114.61	111.86	143.84	77.5	138.43	116.89	112.87	111.47	119.92	gi|225435249|ref|XP_002284989.1|	proteasome subunit beta type-4 [Vitis vinifera]
TR100617|c1_g2	129.12	121.9	116.95	87.6	136.94	97.74	97.85	112.94	113.05	141.7	93.6	122.48	122.66	107.43	107.95	119.26	gi|729307449|ref|XP_010528904.1|	60S ribosomal protein L18-2 [Tarenaya hassleriana]
TR33943|c0_g1	129.01	108.39	129.84	91.15	109.65	140.06	101.86	129.12	124.33	61.14	170.06	96.41	122.41	113.62	118.44	109.20	gi|502153680|ref|XP_004509428.1|	phosphoserine aminotransferase 2, chloroplastic-like [Cicer arietinum]
TR16193|c0_g1	128.95	160.54	149.97	94.6	150.52	103.82	105.82	144.37	114.74	132.46	125.17	112.54	146.49	116.31	121.64	123.39	gi|568862250|ref|XP_006484598.1|	uncharacterized protein LOC102628651 isoform X2 [Citrus sinensis]
TR33147|c0_g1	128.92	94.3	107.35	164.33	115.75	124.43	155.83	118.65	106.52	111.9	142.33	77.81	110.19	134.84	127.00	110.68	gi|595939267|ref|XP_007215737.1|	hypothetical protein PRUPE_ppa009110mg [Prunus persica]
TR52044|c0_g1	128.86	124.93	118.09	155.17	136.49	168.29	149.43	136.32	140.78	103.45	146.62	119.35	123.96	153.32	142.18	123.14	gi|225434808|ref|XP_002282278.1|	eukaryotic translation initiation factor 3 subunit G-B [Vitis vinifera]
TR46244|c0_g2	128.85	160.69	148.08	154.87	128.87	193.29	147.6	150.2	164.5	73.31	160.57	135.56	145.87	159.01	154.10	123.15	gi|703062176|ref|XP_010086665.1|	hypothetical protein L484_002744 [Morus notabilis]
TR46975|c1_g1	128.78	141.63	161.66	135.04	142.09	129.37	134.49	126.9	142.85	158.65	94.46	150.15	144.02	135.50	134.75	134.42	gi|743823034|ref|XP_011021848.1|	uncharacterized protein At1g04910 [Populus euphratica]
TR51516|c1_g4	128.58	84.62	138.14	122.04	67.48	65.26	124.02	77.68	95.09	71.19	80.07	103.51	117.11	84.93	98.93	84.92	gi|255579228|ref|XP_002530460.1|	mediator of RNA polymerase II transcription subunit 15a [Ricinus communis]
TR46452|c1_g1	128.54	100.26	132.31	64.37	48.67	43.53	81.63	65.6	104.4	125.85	57.77	153.77	120.37	52.19	83.88	112.46	gi|1012355443|gb|KYP66630.1|	Prolyl 4-hydroxylase subunit alpha-1 [Cajanus cajan]
TR282|c0_g1	128.52	141.51	160.85	128.46	126.63	145.71	127.09	137.38	165.55	185.33	152.46	188.41	143.63	133.60	143.34	175.40	gi|590571151|ref|XP_007011513.1|	N-terminal nucleophile aminohydrolases (Ntn hydrolases) superfamily protein isoform 1 [Theobroma cacao]
TR39317|c1_g1	128.5	167.05	142.11	141.69	148.26	136.58	136.86	158.05	146.62	136.75	174.78	173.74	145.89	142.18	147.18	161.76
TR6787|c0_g1	128.4	102.49	115.38	93.98	118.74	94.89	103.17	112.83	106.34	116.31	109.86	121.56	115.42	102.54	107.45	115.91	gi|255554204|ref|XP_002518142.1|	probable voltage-gated potassium channel subunit beta [Ricinus communis]
TR50418|c2_g1	127.83	87.09	99.99	86.28	123.33	92.14	97.11	115.69	111.28	151.35	131.28	144.68	104.97	100.58	108.03	142.44	gi|823149957|ref|XP_012474814.1|	B2 protein-like [Gossypium raimondii]
TR22719|c1_g1	127.73	55.38	86.66	80.65	133.36	73.18	94.45	91.47	88.37	128.35	62.93	102.75	89.92	95.73	91.43	98.01	gi|731427228|ref|XP_002267281.3|	uncharacterized protein LOC100262899 [Vitis vinifera]
TR10706|c0_g1	127.66	167.36	103	142.51	104.79	115.65	136.78	131.63	98.54	106.46	144.69	71.61	132.67	120.98	122.32	107.59	gi|225460496|ref|XP_002274963.1|	ATP synthase delta chain, chloroplastic [Vitis vinifera]
TR38507|c0_g1	127.65	77.94	97.25	73.13	109.02	114.29	85.16	88.29	101.29	109.7	68.85	86.13	100.95	98.81	91.58	88.23	gi|720092108|ref|XP_010245629.1|	ubiquitin-conjugating enzyme E2 1-like [Nelumbo nucifera]
TR45848|c1_g1	127.54	108.04	107.88	146.54	113.53	161.15	142.28	135.78	138.14	86.84	195.17	102.37	114.49	140.41	138.73	128.13	gi|297738944|emb|CBI28189.3|	unnamed protein product [Vitis vinifera]
TR67454|c0_g1	127.53	30.32	80.59	80.12	116.52	91.56	79.49	81.13	82.6	88.28	83.21	78.18	79.48	96.07	81.07	83.22	gi|190895788|gb|ACE96407.1|	C-x8-C-x5-C-x3-H type Zn-finger, partial [Populus tremula]
TR52111|c16_g2	127.46	135.49	130.91	138.08	152.95	143.44	141.65	156.07	156.6	139.23	155.3	191.91	131.29	144.82	151.44	162.15	gi|292744473|dbj|AK336869.1|	Lotus japonicus cDNA, clone: LjFL1-031-AD06, HTC
TR27907|c0_g1	127.45	161.58	152.96	113.62	117.26	108.96	117.13	120.96	131.14	133.24	91.99	142.37	147.33	113.28	123.08	122.53	gi|147808028|emb|CAN77671.1|	hypothetical protein VITISV_019443 [Vitis vinifera]
TR48682|c1_g1	127.42	64.91	113.85	76.77	122.73	61.38	93.81	94.56	89.35	150.96	82.4	106.93	102.06	86.96	92.57	113.43	gi|1012337802|gb|KYP49068.1|	Proliferation-associated protein 2G4 [Cajanus cajan]
TR11469|c0_g1	127.39	229.68	128.83	107.35	133.96	182.5	112.77	145.09	147.32	133.09	105.89	115.09	161.97	141.27	135.06	118.02	gi|763800505|gb|KJB67460.1|	hypothetical protein B456_010G193000 [Gossypium raimondii]
TR46621|c2_g8	127.37	152.98	168.64	84.99	79.83	114.17	95.91	130.73	146.52	215.59	167.13	151.52	149.66	93.00	124.39	178.08	gi|593699660|ref|XP_007150276.1|	hypothetical protein PHAVU_005G140300g [Phaseolus vulgaris]
TR6752|c0_g2	127.19	63.75	105.7	83.44	45.56	74.54	102.25	67.31	103.15	135.69	93.81	137.04	98.88	67.85	90.90	122.18
TR48321|c0_g1	127.17	141.16	85.45	149.53	149.63	112.43	143.82	121.76	103.98	188.37	73.13	104.6	117.93	137.20	123.19	122.03	gi|225425476|ref|XP_002272745.1|	F-box/kelch-repeat protein At1g67480 [Vitis vinifera]
TR45620|c5_g1	127.15	291.17	159.82	116.95	91.62	150.32	120.65	146.85	149.85	81	124.91	134.31	192.71	119.63	139.12	113.41	gi|802547276|ref|XP_012089471.1|	CASP-like protein 4C1 [Jatropha curcas]
TR35198|c0_g2	126.77	121.75	177.16	72.05	154.84	88.73	89.32	126.74	135.65	186.16	107.46	160.3	141.89	105.21	117.24	151.31	gi|922344931|ref|XP_013449384.1|	cytochrome protein C [Medicago truncatula]
TR37522|c0_g2	126.57	158.26	189.7	115.68	115.13	90.4	117.73	127.44	130.91	134.41	124.48	144.84	158.18	107.07	125.36	134.58	gi|565366275|ref|XP_006349819.1|	protein FAM32A [Solanum tuberosum]
TR43822|c1_g1	126.38	160.27	117.37	359.95	321.03	386.07	294.2	623.38	387.54	494.47	1296.34	591.72	134.67	355.68	435.04	794.18	gi|225450819|ref|XP_002283998.1|	uncharacterized protein LOC100245905 [Vitis vinifera]
TR8253|c0_g1	126.06	145.9	110.12	95.48	107.04	86.97	105.72	111.03	109.04	105.22	99.58	134.9	127.36	96.50	108.60	113.23	gi|951014918|ref|XP_014510693.1|	SUMO-conjugating enzyme SCE1-like [Vigna radiata var. radiata]
TR58144|c1_g1	125.96	113.61	139.34	112.16	165.46	123.9	113.68	130.07	144.86	174.51	102.87	171.83	126.30	133.84	129.54	149.74	gi|567886888|ref|XP_006435966.1|	hypothetical protein CICLE_v10033444mg, partial [Citrus clementina]
TR23025|c0_g1	125.92	144.31	130.27	111.09	146.14	107.47	113.66	144.72	118.93	125.98	142.88	120.14	133.50	121.57	125.77	129.67	gi|225423549|ref|XP_002274857.1|	putative pentatricopeptide repeat-containing protein At1g69350, mitochondrial [Vitis vinifera]
TR44922|c1_g1	125.71	99.14	121.03	112.34	90.04	103.48	117.11	97.28	119.82	144.98	104.8	138.17	115.29	101.95	111.40	129.32	gi|47078494|gb|AAT09895.1|	cellulose synthase [Populus tremula x Populus tremuloides]
TR41618|c0_g1	125.69	91.81	131.69	103.72	139.61	112.42	110.37	107.97	112.32	132.72	86.11	102.64	116.40	118.58	110.22	107.16	gi|720040731|ref|XP_010268686.1|	triosephosphate isomerase, chloroplastic-like [Nelumbo nucifera]
TR58380|c1_g1	125.52	113.12	139.02	117.79	167.95	126.42	117.38	140.2	141.04	119.11	131.95	148.87	125.89	137.39	132.87	133.31	gi|695005794|ref|XP_009389359.1|	mitochondrial import receptor subunit TOM7-2-like [Musa acuminata subsp. malaccensis]
TR26510|c0_g1	125.36	78.41	94.71	77.83	155.84	71.28	88.49	112.63	93.96	153.47	77.85	122.82	99.49	101.65	98.36	118.05	gi|743835081|ref|XP_011024929.1|	ran-binding protein 1 homolog a-like [Populus euphratica]
TR121963|c0_g1	125.3	156.52	125.72	144.14	79.77	144.62	132.23	106.69	119.89	70.18	123.01	82.88	135.85	122.84	119.60	92.02	gi|965661712|dbj|AP015035.1|	Vigna angularis var. angularis DNA, chromosome 2, almost complete sequence, cultivar: Shumari
TR48678|c33_g1	125.15	302.37	298.23	211.96	154.92	267.71	187.6	231.68	275.52	376.23	284.79	264.75	241.92	211.53	231.60	308.59	gi|747045141|ref|XP_011092551.1|	glycerol-3-phosphate 2-O-acyltransferase 4 [Sesamum indicum]
TR42924|c0_g1	124.78	110.59	125.67	141.46	154.99	219.83	132.64	181.53	183.44	141.12	264.56	191.52	120.35	172.09	165.87	199.07	gi|218191537|gb|EEC73964.1|	hypothetical protein OsI_08861 [Oryza sativa Indica Group]
TR41619|c0_g1	124.2	123.57	141.68	97.88	80.39	83.27	104.65	83.74	112.35	89.55	67.58	125.67	129.82	87.18	100.25	94.27	gi|225434891|ref|XP_002283273.1|	ATP-dependent zinc metalloprotease FTSH 10, mitochondrial [Vitis vinifera]
TR147424|c0_g1	123.94	101.98	92.02	110.3	87.13	79.23	115.27	87.01	75.52	66.53	78.06	61.71	105.98	92.22	92.60	68.77	gi|698463214|ref|XP_009782165.1|	cytochrome P450 89A2-like [Nicotiana sylvestris]
TR34142|c0_g1	123.93	132.74	130.07	82.4	77.02	73.45	96.62	96.11	83.08	68.88	92.1	62.32	128.91	77.62	91.94	74.43	gi|976920201|gb|KVI04940.1|	Histone core [Cynara cardunculus var. scolymus]
TR43222|c1_g1	123.86	185.94	124.96	136.8	81.48	95.82	133.15	94.18	83.65	59.09	56.77	36.72	144.92	104.70	103.66	50.86	gi|590588191|ref|XP_007016147.1|	Tetratricopeptide repeat-like superfamily protein [Theobroma cacao]
TR49621|c2_g1	123.84	137.17	103.94	151.9	109.35	158.12	141.33	123.27	120.27	114.17	130.02	79.29	121.65	139.79	128.29	107.83	gi|568841552|ref|XP_006474722.1|	subtilisin-like protease SBT1.8 isoform X1 [Citrus sinensis]
TR26034|c0_g10	123.58	108.15	143.85	99.32	157.88	112.43	104.73	122.71	130.46	145.13	86.25	143.5	125.19	123.21	119.30	124.96	gi|720044316|ref|XP_010269851.1|	casein kinase II subunit beta-like isoform X1 [Nelumbo nucifera]
TR47923|c3_g2	123.46	144.32	109.47	110.32	98.12	155.1	114.41	141.75	139.73	140.67	193.59	148.36	125.75	121.18	131.96	160.87	gi|731396265|ref|XP_010652439.1|	dihydroneopterin aldolase-like [Vitis vinifera]
TR46918|c2_g2	123.37	193.53	143.91	68.28	90.97	142.44	82.51	130.71	132.46	143.97	132.16	106.55	153.60	100.56	115.23	127.56	gi|695041392|ref|XP_009408302.1|	ethylene-responsive transcription factor ERF113-like [Musa acuminata subsp. malaccensis]
TR147741|c0_g1	123.12	147.11	134.76	254.18	191.17	162.95	217.05	188.43	210.74	248.7	203.74	320.77	135.00	202.77	205.41	257.74
TR59388|c0_g1	122.94	42.22	81.4	85.84	260.75	82.45	94.56	116.34	138.83	340.62	62.42	287.97	82.19	143.01	116.58	230.34
TR35561|c0_g2	122.82	75.22	109.57	94.84	139.56	72.44	107.2	102.62	112.53	202.99	75.83	167.84	102.54	102.28	107.45	148.89	gi|225464928|ref|XP_002275011.1|	eukaryotic initiation factor 4A-3 [Vitis vinifera]
TR35734|c0_g1	122.79	103.15	141.6	134.51	106.1	156.44	130.26	126.71	136.89	113.23	167.73	106.98	122.51	132.35	131.29	129.31	gi|731324007|ref|XP_010672735.1|	uncharacterized protein LOC104889254 [Beta vulgaris subsp. vulgaris]
TR35547|c0_g1	122.78	143.47	136.74	84.46	110.22	61.74	94.6	116.8	92.77	138	106.28	111.45	134.33	85.47	101.39	118.58	gi|449459176|ref|XP_004147322.1|	60S ribosomal protein L34 [Cucumis sativus]
TR48721|c0_g1	122.53	47.33	100.47	90.06	146.71	96.6	99.87	94.54	110.09	120.12	63.16	135.7	90.11	111.12	101.50	106.33	gi|802596176|ref|XP_012072101.1|	la-related protein 6A [Jatropha curcas]
TR33569|c0_g1	122.43	126.81	112.32	117.6	119.16	135.46	117.6	112.87	132.99	117.45	109.81	145.33	120.52	124.07	121.15	124.20	gi|590721036|ref|XP_007051495.1|	ORMDL family protein [Theobroma cacao]
TR43870|c2_g1	122.39	98.18	102.66	87.76	109.81	81.53	100.61	94.26	86.41	102.98	70.15	90.21	107.74	93.03	93.76	87.78	gi|970052791|ref|XP_015088014.1|	uncharacterized protein At4g13200, chloroplastic [Solanum pennellii]
TR44118|c1_g1	122.39	94.15	102.46	102.02	153.94	82.91	109.18	109.76	107.75	111.32	65.99	138.55	106.33	112.96	108.90	105.29	gi|747045197|ref|XP_011092816.1|	protein BPS1, chloroplastic-like [Sesamum indicum]
TR41593|c1_g1	122.26	155.2	74.34	74.39	54.51	38.15	89	91.41	50.12	47.64	96.66	40.97	117.27	55.68	76.84	61.76	gi|59800343|gb|AAX07459.1|	ethylene-responsive element binding protein ERF5 [Gossypium hirsutum]
TR45621|c0_g2	121.92	237.27	165.61	214.66	215.73	343.96	189.7	330.21	275.08	362.72	519.82	268.67	174.93	258.12	265.00	383.74	gi|380719865|gb|AFD63133.1|	senescence-associated protein [Vitis quinquangularis]
TR29244|c0_g1	121.85	216.08	112.74	100.76	196.33	183.63	105.89	211.47	166.37	55.88	223.13	174.99	150.22	160.24	161.24	151.33	gi|802599969|ref|XP_012072692.1|	fumarylacetoacetase [Jatropha curcas]
TR46619|c0_g1	121.79	87.96	101.15	147.57	206.04	156.32	140.19	181.92	140.44	115.34	210.12	141.5	103.63	169.98	154.18	155.65	gi|720043461|ref|XP_010269565.1|	UDP-glucuronic acid decarboxylase 2-like [Nelumbo nucifera]
TR50885|c2_g1	121.77	130.65	126.09	100.15	112.89	148.87	108.13	121.91	129.2	129.29	130.15	106.23	126.17	120.64	119.75	121.89	gi|225455290|ref|XP_002274807.1|	molybdate-anion transporter [Vitis vinifera]
TR100584|c0_g1	121.66	371.08	126.72	77.94	123.48	100.85	91.44	150.02	105.73	110.92	30.2	92.64	206.49	100.76	115.73	77.92	gi|734340937|gb|KHN09575.1|	Citrate-binding protein [Glycine soja]
TR39188|c0_g1	121.63	105.59	79.71	110.06	101.97	69.15	95.82	106.19	102.72	114.25	110.41	169.71	102.31	93.73	101.58	131.46
TR29339|c1_g1	121.35	139.51	122.61	115.09	122.03	198.71	112.48	143.86	174.41	120.62	181.64	175.63	127.82	145.28	143.58	159.30	gi|1012351978|gb|KYP63167.1|	hypothetical protein KK1_017733 [Cajanus cajan]
TR35796|c0_g1	121.25	80.04	80.05	97.01	144.14	117.39	106.22	113.76	113.16	121.9	93.55	130.48	93.78	119.51	111.05	115.31	gi|225443742|ref|XP_002268815.1|	ras-related protein RABA1d [Vitis vinifera]
TR37425|c0_g2	121.04	166.24	80.11	123.67	105.11	152.76	126.07	116.24	107.65	103.89	96.64	68.77	122.46	127.18	116.65	89.77	gi|720085002|ref|XP_010243386.1|	uncharacterized protein LOC104587464 [Nelumbo nucifera]
TR33447|c0_g1	121	181.18	96.63	93.3	83.62	89.21	101.44	97.02	73.52	43.15	52.86	33.23	132.94	88.71	90.66	43.08	gi|229609831|gb|ACQ83531.1|	CBL-interacting protein kinase 15 [Vitis vinifera]
TR43420|c1_g1	120.85	42.47	87.43	84.24	197.07	95.24	95.36	104.57	71.61	45	32.04	26.62	83.58	125.52	90.51	34.55	gi|225426781|ref|XP_002282844.1|	F-box protein PP2-A12 [Vitis vinifera]
TR44542|c0_g1	120.75	258.11	108.79	90.81	96.88	43.3	100.71	124.14	68.38	84.49	70.27	75.65	162.55	77.00	97.74	76.80	gi|225428657|ref|XP_002284884.1|	uncharacterized protein LOC100267586 [Vitis vinifera]
TR30784|c2_g1	120.72	132.95	129.08	100.06	96.99	117.34	105.98	111.31	117.95	112.57	113.38	108.92	127.58	104.80	111.75	111.62	gi|590650662|ref|XP_007032695.1|	Insulinase (Peptidase family M16) protein isoform 1 [Theobroma cacao]
TR34702|c0_g1	120.69	141.58	155.89	105.99	150.42	173.89	110.53	163.13	199.88	157.85	196.59	256.87	139.39	143.43	157.85	203.77	gi|802625889|ref|XP_012076400.1|	probable steroid-binding protein 3 [Jatropha curcas]
TR34702|c0_g2	120.69	141.58	155.89	105.99	150.42	173.89	110.53	163.13	199.88	157.85	196.59	256.87	139.39	143.43	157.85	203.77	gi|802625889|ref|XP_012076400.1|	probable steroid-binding protein 3 [Jatropha curcas]
TR131942|c0_g1	120.07	109.48	130.71	96.78	125.59	96.16	104.37	109.34	115.44	143.54	93.94	129.93	120.09	106.18	109.72	122.47	gi|297734191|emb|CBI15438.3|	unnamed protein product [Vitis vinifera]
TR41115|c0_g1	119.92	104.42	110.6	94.11	144.36	113.01	99.44	120.22	110.37	167.24	93	100.96	111.65	117.16	110.01	120.40	gi|359807666|ref|NP_001241171.1|	uncharacterized protein LOC100785835 [Glycine max]
TR43522|c0_g1	119.82	85.71	128.01	167.47	205.97	272.15	155.64	201.81	199.15	224.14	273.36	154.16	111.18	215.20	185.53	217.22	gi|802546953|ref|XP_012087761.1|	nematode resistance protein-like HSPRO2 [Jatropha curcas]
TR22815|c0_g1	119.68	78.82	92.5	79.53	118.63	90.12	89.33	97.06	90.58	93.86	79.54	104.68	97.00	96.09	92.32	92.69	gi|255571843|ref|XP_002526864.1|	eukaryotic translation initiation factor 3 subunit F [Ricinus communis]
TR24566|c0_g1	119.68	102.4	98.4	195.14	92.24	158.7	170.06	134.11	115.74	62.04	209.11	68.69	106.83	148.69	139.97	113.28	gi|225426753|ref|XP_002275872.1|	primary amine oxidase [Vitis vinifera]
TR44030|c0_g1	119.67	85.75	102.08	78.09	115.24	64.85	92.63	101.28	90.96	166.8	84.31	124.36	102.50	86.06	94.96	125.16	gi|567903632|ref|XP_006444304.1|	hypothetical protein CICLE_v10022431mg [Citrus clementina]
TR18015|c0_g1	119.13	111.47	106.15	64.61	165	87.69	78.91	128.33	121.98	116.88	90.63	181.18	112.25	105.77	109.74	129.56	gi|211906514|gb|ACJ11750.1|	lactoylglutathione lyase [Gossypium hirsutum]
TR11534|c0_g1	118.98	177.3	216.55	459.65	429.79	772.62	361.16	560.62	640.95	1141.23	937.59	877.69	170.94	554.02	520.91	985.50
TR25836|c0_g1	118.96	92.24	123.33	77.17	124.18	60.13	90.72	93.77	98.13	146.66	57.17	132.27	111.51	87.16	94.21	112.03	gi|225450135|ref|XP_002279466.1|	ATP synthase subunit O, mitochondrial [Vitis vinifera]
TR58381|c0_g1	118.93	76.61	76.21	73.96	77.11	78.36	81.1	75.36	68.95	84.3	67.16	54.02	90.58	76.48	75.14	68.49	gi|719976998|ref|XP_010248714.1|	28 kDa ribonucleoprotein, chloroplastic-like [Nelumbo nucifera]
TR45419|c0_g1	118.92	98.17	106.9	77.37	168.23	87.48	92.04	109.86	111.25	182.84	46.34	143.16	108.00	111.03	104.38	124.11	gi|802752961|ref|XP_012088378.1|	cleft lip and palate transmembrane protein 1 homolog [Jatropha curcas]
TR51619|c3_g1	118.84	270.53	183.92	49.06	63.24	41.65	67.26	133.12	86.35	101.76	143.4	73.63	191.10	51.32	95.58	106.26	gi|703152498|ref|XP_010110434.1|	UDP-glycosyltransferase 73C2 [Morus notabilis]
TR18907|c0_g1	118.76	121.74	91.28	132.27	125.18	107.26	129.79	120.71	100.93	146.21	111.71	99.17	110.59	121.57	117.14	119.03	gi|734427218|gb|KHN44072.1|	Auxin-induced protein 5NG4 [Glycine soja]
TR23197|c0_g1	118.67	59.61	103.87	56.89	122.36	58.72	74.43	86.61	95.61	147.01	60.01	135.74	94.05	79.32	85.55	114.25	gi|806776585|ref|NP_001292934.1|	phospholipase D alpha 1 [Jatropha curcas]
TR83746|c0_g1	118.64	74.02	72.86	34.84	23.6	31.39	62.73	47.97	81.92	60.63	42.44	98.8	88.51	29.94	64.21	67.29
TR29150|c0_g1	118.56	103.16	104.08	128.01	144.93	102.36	125.13	120.86	105.17	122.54	100.18	115.93	108.60	125.10	117.05	112.88	gi|703157379|ref|XP_010111710.1|	hypothetical protein L484_006581 [Morus notabilis]
TR42921|c0_g1	118.55	130.09	114.82	149.87	111.12	165.86	135.95	136.67	138.72	108.21	175.59	117.9	121.15	142.28	137.11	133.90	gi|703069460|ref|XP_010088508.1|	putative oxidoreductase ykwC [Morus notabilis]
TR31490|c0_g1	118.54	69.94	71.07	95.1	160.87	76.13	99.47	107.99	88.6	153.81	54.52	117.62	86.52	110.70	98.69	108.65	gi|763811731|gb|KJB78583.1|	hypothetical protein B456_013G008400 [Gossypium raimondii]
TR51120|c3_g1	118.19	116.9	164.95	102.99	123.94	139.21	107.95	133.09	156.3	195.64	146.38	184.27	133.35	122.05	132.45	175.43	gi|147810156|emb|CAN71454.1|	hypothetical protein VITISV_036417 [Vitis vinifera]
TR49615|c1_g1	118.1	222.66	161.55	133.35	180.37	165.27	129.67	173.67	165.4	108.41	132.25	162.24	167.44	159.66	156.25	134.30	gi|225439410|ref|XP_002264265.1|	selT-like protein [Vitis vinifera]
TR17570|c0_g1	118.1	93.53	83.94	72.83	94.34	84.05	85.46	86.93	94.35	73.79	61.84	121.73	98.52	83.74	88.91	85.79	gi|747080785|ref|XP_011087655.1|	ras-related protein RABA2a-like [Sesamum indicum]
TR42517|c0_g1	118.09	122.67	114.6	119.26	114.44	109.08	119.3	112.82	105.09	96.35	97.77	99.65	118.45	114.26	112.40	97.92	gi|359490360|ref|XP_002279907.2|	serine/arginine-rich splicing factor RS41 isoform X2 [Vitis vinifera]
TR19965|c0_g1	118.03	168.01	137.48	160.74	116.06	160.19	148.24	155.01	134.32	94.53	191.43	102.87	141.17	145.66	145.86	129.61	gi|1009114421|ref|XP_015873679.1|	uncharacterized protein LOC107410723 [Ziziphus jujuba]
TR49328|c2_g1	118.02	304.44	217.28	219.29	262.92	227.51	190.7	266.81	316.84	492.56	242.87	518.3	213.25	236.57	258.12	417.91	gi|225431918|ref|XP_002276934.1|	outer envelope pore protein 16-2, chloroplastic [Vitis vinifera]
TR51446|c10_g1	118.01	100.22	117.06	124.41	109.63	115.63	120.31	110.09	112.2	84.59	120.32	111.05	111.76	116.56	114.20	105.32	gi|1009115164|ref|XP_015874082.1|	CAX-interacting protein 4 [Ziziphus jujuba]
TR52139|c0_g1	117.86	56.67	87.73	78.21	119.73	58.07	94.13	80.58	92.43	84.32	48.06	135.88	87.42	85.34	89.05	89.42	gi|1021044597|gb|KZN02378.1|	hypothetical protein DCAR_011132 [Daucus carota subsp. sativus]
TR50635|c16_g1	117.85	36.84	73.81	80.48	41.14	45.57	96.46	45.21	40.51	151.48	51.53	6.47	76.17	55.73	60.73	69.83	gi|1009132590|ref|XP_015883453.1|	ribonucleoside-diphosphate reductase large subunit-like [Ziziphus jujuba]
TR47023|c1_g1	117.76	106.09	126.05	84	114.85	88.44	90.37	102.63	111.25	147.71	87.37	135.52	116.63	95.76	101.42	123.53	gi|702465043|ref|XP_010029076.1|	proteasome subunit beta type-7-A [Eucalyptus grandis]
TR21467|c0_g1	117.73	123.25	88.73	112.98	154.16	51.7	112.73	149.22	88.52	118.39	171.73	134.83	109.90	106.28	116.82	141.65	gi|802778703|ref|XP_012091217.1|	probable chalcone--flavonone isomerase 3, partial [Jatropha curcas]
TR42005|c0_g1	117.54	120.54	100.33	120.33	115.6	188.43	118.05	125.34	145.6	86.64	147.53	116.95	112.80	141.45	129.66	117.04	gi|720046180|ref|XP_010270425.1|	bidirectional sugar transporter SWEET1-like isoform X1 [Nelumbo nucifera]
TR42731|c1_g1	117.52	110.34	82.66	161.18	121.34	115.82	150.72	120.38	107.39	106.1	125.67	114.92	103.51	132.78	126.16	115.56	gi|703097436|ref|XP_010096115.1|	hypothetical protein L484_012470 [Morus notabilis]
TR29149|c0_g2	117.51	110.12	102.32	105.08	145.39	102.6	108.53	117.23	130.85	180.97	93.79	184.07	109.98	117.69	118.87	152.94	gi|727542200|ref|XP_010444528.1|	14-3-3-like protein GF14 kappa isoform X2 [Camelina sativa]
TR26092|c0_g1	117.4	58.22	69.11	108.94	97.34	74.09	111.56	93.14	87.26	127.31	102.8	116.31	81.58	93.46	97.32	115.47	gi|24817262|emb|CAD56223.1|	polyubiquitin [Cicer arietinum]
TR24487|c1_g3	117.26	190.63	115.43	76.24	68.44	86.33	88.94	101.13	102.81	72.76	88.03	109.95	141.11	77.00	97.63	90.25	gi|595939768|ref|XP_007215778.1|	hypothetical protein PRUPE_ppa009667mg [Prunus persica]
TR39948|c0_g1	117.01	106.29	99.05	84.69	121.5	85.82	94.82	90.51	102.98	108.73	46.2	117.83	107.45	97.34	96.10	90.92	gi|802702620|ref|XP_012084013.1|	protein DEHYDRATION-INDUCED 19 homolog 4 [Jatropha curcas]
TR43966|c2_g1	117	80.16	73.56	59.37	95.93	46.23	75.97	71.52	63	163.29	36.18	79.23	90.24	67.18	70.16	92.90	gi|1009131049|ref|XP_015882630.1|	uncharacterized protein DDB_G0285917 [Ziziphus jujuba]
TR49028|c2_g8	116.94	165.28	135.39	22	50.62	3.92	47.25	75.56	30.92	6.06	64.69	2.43	139.20	25.51	51.24	24.39	gi|702364463|ref|XP_010060493.1|	uncharacterized protein LOC104448392 [Eucalyptus grandis]
TR33664|c0_g1	116.86	73.45	135.76	73.25	115.2	78.16	86.79	88.95	111.85	149.83	72.72	135.2	108.69	88.87	95.86	119.25	gi|225459587|ref|XP_002285864.1|	protein disulfide-isomerase [Vitis vinifera]
TR35918|c0_g1	116.83	92.66	99.46	79.93	110.85	89.8	88.27	94.17	101.44	126.7	75.08	109.15	102.98	93.53	94.63	103.64	gi|566235018|ref|XP_002325470.2|	hypothetical protein POPTR_0019s08100g [Populus trichocarpa]
TR72355|c0_g1	116.82	111.05	67.61	50.43	64.79	55.95	75.45	63.18	63.39	81.07	21.46	62.03	98.49	57.06	67.34	54.85	gi|645261390|ref|XP_008236270.1|	uncharacterized protein LOC103335056 [Prunus mume]
TR40923|c0_g1	116.25	108.84	125.62	118.46	126.51	109.14	116.98	113.46	113.8	106.75	102.84	112.45	116.90	118.04	114.75	107.35	gi|595792057|ref|XP_007199777.1|	hypothetical protein PRUPE_ppa003711mg [Prunus persica]
TR34143|c0_g1	116.06	151.11	119.61	65.36	75.48	77.6	77.48	87.01	75.16	51.15	57.01	40.07	128.93	72.81	79.88	49.41	gi|225425682|ref|XP_002273802.1|	zinc-finger homeodomain protein 11 [Vitis vinifera]
TR10400|c0_g2	115.98	136.49	117.09	117.13	122.59	114.51	117.7	128.36	117.96	121.6	126.26	124.76	123.19	118.08	121.34	124.21	gi|823235945|ref|XP_012450618.1|	uncharacterized protein At4g28440-like [Gossypium raimondii]
TR30689|c0_g2	115.95	96.79	81.39	208.11	52.95	176.39	180.52	73.72	206.07	210.84	86.89	329.36	98.04	145.82	153.44	209.03	gi|720035637|ref|XP_010267101.1|	acid phosphatase 1-like [Nelumbo nucifera]
TR33443|c0_g1	115.94	50.9	75.49	83.28	104.28	97.04	91.73	81.39	94.22	128.35	74.92	103.96	80.78	94.87	89.11	102.41	gi|720046902|ref|XP_010270639.1|	UPF0047 protein C4A8.02c [Nelumbo nucifera]
TR16279|c0_g1	115.76	194.13	107.9	101.07	133.09	151.67	103.77	153.19	119.2	180.3	150.37	92.61	139.26	128.61	125.39	141.09	gi|702377739|ref|XP_010062874.1|	thioredoxin [Eucalyptus grandis]
TR41123|c0_g1	115.62	93.28	98.08	246.36	322.94	250.05	210.69	266.14	424.91	865.43	303.68	879.02	102.33	273.12	300.58	682.71	gi|225447429|ref|XP_002281878.1|	calcium-binding protein PBP1 [Vitis vinifera]
TR27985|c0_g1	115.62	31.76	77.25	87.72	195.77	99.01	97.24	125.93	98.23	104.44	93.03	114.5	74.88	127.50	107.13	103.99	gi|225431902|ref|XP_002276533.1|	acetate/butyrate--CoA ligase AAE7, peroxisomal [Vitis vinifera]
TR50231|c0_g1	115.51	200.27	153.77	127.92	115.89	229.57	124.92	173.58	186.64	159.42	232.59	148.55	156.52	157.79	161.71	180.19	gi|802563927|ref|XP_012067148.1|	lysM domain-containing GPI-anchored protein 2 isoform X1 [Jatropha curcas]
TR51603|c0_g6	115.46	119.83	103.6	92.9	125.31	122.01	99.73	119.55	103.37	101.81	115.43	85.71	112.96	113.41	107.55	100.98	gi|697178581|ref|XP_009598277.1|	uncharacterized protein LOC104094118 [Nicotiana tomentosiformis]
TR45825|c0_g1	115.45	173.71	126.39	198.64	189.05	229.64	174.66	260.01	198.21	201.05	399.78	201.21	138.52	205.78	210.96	267.35	gi|590644129|ref|XP_007030997.1|	Rubber elongation factor isoform 2 [Theobroma cacao]
TR7418|c0_g1	115.36	53.89	84.14	92.2	131.87	72.85	100.42	93.26	91.51	119.49	73.98	119.81	84.46	98.97	95.06	104.43	gi|743779162|ref|XP_010920046.1|	probable NADH dehydrogenase [ubiquinone] 1 alpha subcomplex subunit 12 [Elaeis guineensis]
TR45007|c0_g1	115.33	78.6	109.9	33.15	51.26	37.85	55.65	65.64	46.91	23.82	70.27	14.69	101.28	40.75	56.07	36.26	gi|720010396|ref|XP_010259237.1|	transcription factor bHLH147 [Nelumbo nucifera]
TR46681|c0_g1	115.27	90.73	120.75	91.75	139.65	89.9	98.4	102.09	106.91	120.06	58.45	124.18	108.92	107.10	102.47	100.90	gi|1009125366|ref|XP_015879575.1|	betaine aldehyde dehydrogenase 1, chloroplastic-like [Ziziphus jujuba]
TR37127|c0_g1	115.24	73.99	70.41	89.61	81.04	93.42	98.17	60.83	74.03	65.96	31.31	50.02	86.55	88.02	77.68	49.10	gi|703136997|ref|XP_010106306.1|	Protein TRANSPARENT TESTA 12 [Morus notabilis]
TR38919|c0_g1	115.22	165.77	129.92	88.02	140.26	115.03	97.49	132.11	145.07	134.81	106.04	198.98	136.97	114.44	124.89	146.61	gi|703079572|ref|XP_010091187.1|	hypothetical protein L484_002582 [Morus notabilis]
TR41590|c0_g1	115.2	68.29	80.49	119.55	56.62	92.1	116.39	73.58	83.34	66.73	98.24	67.82	87.99	89.42	91.10	77.60	gi|697133271|ref|XP_009620687.1|	peroxidase 17 [Nicotiana tomentosiformis]
TR51919|c3_g1	115.19	116.77	231.82	109.1	75.36	91.67	110.63	83.22	135.69	89.02	71.55	120.21	154.59	92.04	109.85	93.59	gi|225425619|ref|XP_002270485.1|	alpha-glucan water dikinase, chloroplastic isoform X2 [Vitis vinifera]
TR38252|c0_g1	115.17	75.01	129.36	121.46	121.61	89.8	119.8	102.71	103.1	112.59	95.76	107.38	106.51	110.96	108.54	105.24	gi|802753343|ref|XP_012088470.1|	aspartic proteinase-like protein 1 [Jatropha curcas]
TR51115|c0_g1	115.14	178	159.15	106.14	119.71	119.24	112.08	137.7	144.79	150.85	148.63	164.04	150.76	115.03	131.52	154.51	gi|747053562|ref|XP_011072948.1|	NADH dehydrogenase [ubiquinone] 1 beta subcomplex subunit 10-B-like [Sesamum indicum]
TR46720|c2_g1	115.01	129.7	133.82	86.04	129	95.9	92.04	123.21	117.84	145.86	116.4	135.67	126.18	103.65	111.03	132.64	gi|567903632|ref|XP_006444304.1|	hypothetical protein CICLE_v10022431mg [Citrus clementina]
TR46618|c2_g1	114.99	102.23	111.68	102.37	149.08	135.55	106.65	131.84	142.41	91.51	133.28	168.38	109.63	129.00	126.97	131.06	gi|984913262|gb|AMC32061.1|	ribosomal protein L16 (chloroplast) [Oenothera suffrutescens]
TR48268|c2_g1	114.9	73.97	107.42	101.29	114.36	83.42	99.38	105.87	99.33	125.03	109.68	117.7	98.76	99.69	101.53	117.47	gi|947112723|gb|KRH61025.1|	hypothetical protein GLYMA_04G023300 [Glycine max]
TR77888|c0_g1	114.82	132.43	197.82	91.06	149.64	146.32	96.34	121.32	166.32	223.45	79.66	176.96	148.36	129.01	127.99	160.02	gi|297745605|emb|CBI40770.3|	unnamed protein product [Vitis vinifera]
TR47722|c3_g1	114.81	69.43	72.97	52.52	88.97	61.73	73.68	84.52	44.54	54.63	85.66	0.62	85.74	67.74	67.58	46.97	gi|1009141024|ref|XP_015887969.1|	uncharacterized protein At4g14450, chloroplastic [Ziziphus jujuba]
TR22837|c0_g1	114.76	151.01	101.12	141.59	119.65	145.72	132.89	151.49	125.3	83.84	181.48	113.02	122.30	135.65	136.56	126.11	gi|719994125|ref|XP_010254084.1|	30S ribosomal protein S17, chloroplastic [Nelumbo nucifera]
TR42478|c1_g2	114.67	101.94	112.35	108.71	197.98	97.39	110.78	150.58	106.57	145.48	139.66	108.93	109.65	134.69	122.64	131.36	gi|460388786|ref|XP_004240045.1|	40S ribosomal protein S13 [Solanum lycopersicum]
TR51944|c1_g1	114.49	51.49	97.32	48.73	63.99	71.4	70.45	58.9	180.21	99.25	54.81	398.54	87.77	61.37	103.19	184.20	gi|351725255|ref|NP_001236574.1|	uncharacterized protein LOC100527220 [Glycine max]
TR21562|c0_g1	114.45	85.71	104.36	94.37	56.34	78.34	101.62	65.37	78.47	72.83	66.94	55.37	101.51	76.35	81.82	65.05	gi|147811534|emb|CAN67639.1|	hypothetical protein VITISV_044258 [Vitis vinifera]
TR39922|c4_g1	114.1	102.45	112.77	71.87	138.31	96.03	84.21	110.35	100.97	116.63	83.56	97.78	109.77	102.07	98.51	99.32	gi|590645358|ref|XP_007031320.1|	UDP-glucose pyrophosphorylase 2 [Theobroma cacao]
TR51504|c2_g11	114	151.86	77.63	109.89	0	121.72	104.08	87.77	134.43	141	145.73	199.79	114.50	77.20	108.76	162.17
TR10050|c0_g1	113.98	42.81	44.09	15.65	23.94	17.39	41.9	23.29	24.67	18.26	13.54	20.2	66.96	18.99	29.95	17.33	gi|747049924|ref|XP_011071017.1|	homeobox-leucine zipper protein ATHB-13 [Sesamum indicum]
TR39223|c0_g1	113.86	80.05	96.78	40.73	91.74	59.75	64.76	63.66	52.93	37.85	17.93	16.63	96.90	64.07	60.45	24.14	gi|225455928|ref|XP_002276899.1|	LOB domain-containing protein 41 [Vitis vinifera]
TR51721|c0_g1	113.84	154.01	81.34	109.65	101.51	92.46	109.26	131.19	78.2	72.26	151.71	58.99	116.40	101.21	106.22	94.32	gi|675272224|gb|AIL51399.1|	glycosyltransferase [Actinidia deliciosa]
TR46781|c1_g2	113.76	110.18	133.67	236.79	68.86	239.12	198.25	88.72	165.8	104.9	101.7	83.84	119.20	181.59	150.92	96.81	gi|659078641|ref|XP_008439831.1|	auxin-repressed 12.5 kDa protein-like [Cucumis melo]
TR41386|c0_g1	113.7	125.86	115.28	93.09	87.98	75.21	99.29	105.46	99.69	91.24	108.54	114.27	118.28	85.43	101.48	104.68	gi|547684|sp|P36182.1|HSP82_TOBAC	Heat shock protein 82
TR4000|c0_g1	113.57	104.83	87.71	95.43	103.23	103.54	93.58	80.59	116.84	109.26	69.81	107.14	102.04	100.73	97.00	95.40
TR51334|c0_g1	113.56	25.39	112.65	74.52	53.7	43.71	83.79	40.68	105.87	61.81	33.21	187.77	83.87	57.31	76.78	94.26	gi|727538084|ref|XP_010442959.1|	uncharacterized protein LOC104725905 [Camelina sativa]
TR51967|c6_g1	113.55	76.73	116.64	77.37	88.15	67.29	84.81	77.86	97.7	100.08	62.22	116.15	102.31	77.60	86.79	92.82	gi|728825027|gb|KHG06062.1|	Mitochondral 37S ribosomal S27 [Gossypium arboreum]
TR26028|c0_g1	113.5	111.11	123.68	99.56	143.33	136.16	98.74	114.24	139.64	102.02	75.64	148.68	116.10	126.35	117.54	108.78	gi|526118006|ref|NP_001268171.1|	uncharacterized protein LOC100260557 [Vitis vinifera]
TR41931|c2_g1	113.49	98.82	107.89	137.76	113.12	115.75	132.39	104.91	98.58	71.25	93.47	71.69	106.73	122.21	111.96	78.80	gi|743803555|ref|XP_011017148.1|	cytochrome P450 81D11-like [Populus euphratica]
TR40731|c0_g1	113.38	77.49	136.28	285.28	283.52	244.38	236.62	304.12	298.17	454.05	484.1	472.76	109.05	271.06	279.64	470.30	gi|225432454|ref|XP_002278692.1|	uncharacterized protein LOC100257948 [Vitis vinifera]
TR39013|c0_g1	113.19	101.24	98.75	120.15	131.84	127.5	118.92	122.09	111.14	85.36	125.99	94.68	104.39	126.50	117.38	102.01	gi|920699220|gb|KOM42445.1|	hypothetical protein LR48_Vigan05g004900 [Vigna angularis]
TR17731|c0_g1	113.01	93.63	109.5	96.66	129.99	111.52	98.87	116.92	117.12	129.65	110.93	130.1	105.38	112.72	110.97	123.56	gi|470121166|ref|XP_004296652.1|	cytochrome b5 isoform B [Fragaria vesca subsp. vesca]
TR37994|c0_g1	112.99	54.44	66.83	49.44	124.37	50.92	64.91	73.44	69.45	148.07	30.22	100.12	78.09	74.91	69.27	92.80	gi|645235643|ref|XM_008226145.1|	Prunus mume ethylene-responsive transcription factor ERF098 (LOC103324108), mRNA
TR8165|c0_g1	112.98	60.81	60.03	122.52	91.18	68.18	118.2	100.13	76.77	72.88	135.56	92.15	77.94	93.96	98.37	100.20	gi|954581149|gb|ALP48438.1|	flavonoid 3'-hydroxylase [Vitis vinifera]
TR39311|c0_g1	112.96	142.19	125.15	95.09	111.18	102.39	99.36	127.28	107.84	116.4	132.88	104.9	126.77	102.89	111.49	118.06	gi|296080982|emb|CBI18580.3|	unnamed protein product [Vitis vinifera]
TR18102|c0_g1	112.93	21.87	45.42	48.59	134	60.57	65.83	75.15	47.53	24.42	33.59	34.21	60.07	81.05	62.84	30.74	gi|526117916|ref|NP_001268146.1|	ripening-related protein-like [Vitis vinifera]
TR88334|c0_g1	112.85	176.91	160.52	104.66	168.08	161.44	110.03	152.49	181.08	192.79	115.91	199.66	150.09	144.73	147.87	169.45	gi|702433953|ref|XP_010069537.1|	UPF0426 protein At1g28150, chloroplastic isoform X1 [Eucalyptus grandis]
TR47603|c0_g3	112.79	50.91	92.45	46.37	74.54	41.15	66.73	53.69	52.62	50.47	31.51	30.74	85.38	54.02	57.68	37.57	gi|225452157|ref|XP_002263692.1|	phosducin-like protein 3 [Vitis vinifera]
TR58145|c0_g1	112.69	72.94	105.42	76.41	131.31	74.44	86.24	105.92	99.97	141.69	93.11	124.26	97.02	94.05	97.38	119.69	gi|970036570|ref|XP_015079626.1|	26S protease regulatory subunit 6B homolog [Solanum pennellii]
TR11007|c0_g1	112.67	127.12	132.28	103.14	111.57	180.54	108.2	139.94	161.85	172.99	185.57	165.05	124.02	131.75	136.66	174.54	gi|255542106|ref|XP_002512117.1|	uncharacterized protein LOC8289144 [Ricinus communis]
TR51807|c6_g3	112.66	51.67	71.78	79.89	32.78	86.38	88.99	53.72	60	111.94	87.37	16	78.70	66.35	67.57	71.77	gi|641816012|gb|KDO38301.1|	hypothetical protein CISIN_1g017748mg [Citrus sinensis]
TR33152|c0_g1	112.61	119	122.45	115.19	106	78.11	115.66	111.91	121.05	116.42	117.11	172.73	118.02	99.77	116.21	135.42	gi|703072226|ref|XP_010089230.1|	Nuclear transcription factor Y subunit C-2 [Morus notabilis]
TR23296|c0_g1	112.52	127.05	102.82	116.81	79.83	112.54	113.57	117.64	103.42	78.81	157.93	84.58	114.13	103.06	111.54	107.11	gi|225464995|ref|XP_002263796.1|	phosphoglycerate kinase, chloroplastic [Vitis vinifera]
TR36036|c0_g1	112.44	104.79	97.05	121.49	157.22	87.17	116.8	138.42	112.81	124.12	135.45	149.06	104.76	121.96	122.68	136.21	gi|397881469|gb|AFO68181.1|	eukaryotic initiation factor 4A, partial [Anthurium andraeanum]
TR46716|c0_g1	112.34	60.54	68.23	49.47	73.06	79.32	66.11	62.76	72.88	45.05	44.85	62.34	80.37	67.28	67.25	50.75	gi|747082015|ref|XP_011088308.1|	flavonol synthase/flavanone 3-hydroxylase-like [Sesamum indicum]
TR39691|c0_g1	112.13	72.06	97.54	58.22	101.65	59.3	73.36	77.95	87.34	136.08	56.69	120.6	93.91	73.06	79.55	104.46	gi|720030415|ref|XP_010265506.1|	50S ribosomal protein L35, chloroplastic [Nelumbo nucifera]
TR32156|c0_g1	112.09	121.1	107.77	117.06	195.79	58.86	119.33	142.89	97.98	370.66	97.75	144.93	113.65	123.90	120.07	204.45	gi|720046174|ref|XP_010270423.1|	uncharacterized protein LOC104606757 [Nelumbo nucifera]
TR50151|c8_g1	112.07	138	119.16	104.24	107.44	123.53	108.01	129.89	111.83	83.21	146.6	92.52	123.08	111.74	116.58	107.44	gi|720099237|ref|XP_010247877.1|	uncharacterized protein LOC104590820 isoform X2 [Nelumbo nucifera]
TR52072|c2_g19	111.99	98.45	138.71	165.89	40.45	75.81	151.42	65.94	86.95	48.89	78.71	73.53	116.38	94.05	101.44	67.04	gi|590565705|ref|XP_007010023.1|	Kow domain-containing transcription factor 1, putative [Theobroma cacao]
TR44525|c0_g1	111.97	149.93	171.28	85.6	101.53	144.3	94.39	97.75	154.66	151.03	66.01	151.24	144.39	110.48	115.60	122.76	gi|703108269|ref|XP_010098974.1|	3-ketoacyl-CoA synthase 11 [Morus notabilis]
TR46611|c0_g1	111.85	201.1	79.24	83.44	88.46	66.79	93.83	120.33	65.33	78.63	109.49	53.84	130.73	79.56	93.16	80.65	gi|359472981|ref|XP_003631224.1|	probable transcription factor GLK2 [Vitis vinifera]
TR43621|c1_g1	111.75	78.44	87.86	67.2	137.15	63.06	82.74	97.53	81.77	158.25	71.23	131.67	92.68	89.14	87.35	120.38	gi|20218819|emb|CAC84494.1|	putative ADP-ribosylation factor [Pinus pinaster]
TR36925|c0_g1	111.71	120.23	82.81	14.82	159.36	81.82	43.1	98.29	114.37	44.29	0	162.56	104.92	85.33	85.25	68.95	gi|661894303|emb|CDP02744.1|	unnamed protein product [Coffea canephora]
TR31566|c1_g1	111.58	121.43	93.06	105.15	132.49	142.06	95.51	127.18	109.53	97.08	145.93	89.7	108.69	126.57	110.74	110.90	gi|719983157|ref|XP_010250670.1|	uncharacterized protein LOC104592856 [Nelumbo nucifera]
TR11924|c1_g2	111.44	68.67	94.63	96.81	125.2	140.92	98.53	108.52	112.37	120.48	105.36	104.62	91.58	120.98	106.47	110.15	gi|702449113|ref|XP_010025230.1|	rapid alkalinization factor-like [Eucalyptus grandis]
TR42141|c0_g1	111.43	154.23	135.06	95.63	146.99	73.93	100.7	115.24	85.36	134.55	48.23	63.39	133.57	105.52	100.43	82.06	gi|388513015|gb|AFK44569.1|	unknown [Medicago truncatula]
TR32667|c0_g1	111.3	87.25	87.24	39.35	61.46	62.06	59.09	58.59	59.06	70.19	33.63	36.75	95.26	54.29	58.91	46.86	gi|359491947|ref|XP_003634344.1|	uncharacterized protein LOC100267722 [Vitis vinifera]
TR51360|c0_g4	111.15	51.84	67.41	52.69	85.99	66.2	70.67	59.71	71.96	115.88	45.72	85.39	76.80	68.29	67.45	82.33	gi|388517743|gb|AFK46933.1|	unknown [Lotus japonicus]
TR41920|c0_g1	111.07	97.4	65.31	63.78	102.4	79.57	79.42	74.91	59.52	59.97	31.29	29.76	91.26	81.92	71.28	40.34	gi|719981438|ref|XP_010250126.1|	uncharacterized protein LOC104592449 [Nelumbo nucifera]
TR45610|c1_g1	110.93	109.36	93.08	65.39	106.36	81.58	78.36	93.77	90.29	127.82	70.61	100.87	104.46	84.44	87.47	99.77	gi|720035637|ref|XP_010267101.1|	acid phosphatase 1-like [Nelumbo nucifera]
TR51726|c0_g3	110.86	107.28	108.2	122.15	115.95	80.35	119.97	98.14	104.66	179.75	73.96	131.42	108.78	106.15	107.59	128.38	gi|590596735|ref|XP_007018418.1|	Squalene monooxygenase isoform 2 [Theobroma cacao]
TR7499|c0_g1	110.84	111.01	117.04	120.43	154.41	115.37	122.19	132.72	125.72	141.74	108.48	135.5	112.96	130.07	126.88	128.57	gi|3860317|emb|CAA10126.1|	actin [Cicer arietinum]
TR114714|c0_g2	110.84	102.68	107.53	101.94	99.88	107.04	105.32	101.16	111.87	95.24	106.09	114.63	107.02	102.95	106.12	105.32	gi|728845959|gb|KHG25402.1|	60S ribosomal L4 [Gossypium arboreum]
TR45619|c2_g2	110.81	97.99	90.85	100.7	84.4	98.16	101.92	83.3	93	91.13	73.15	84.62	99.88	94.42	92.74	82.97	gi|596115583|ref|XP_007221652.1|	hypothetical protein PRUPE_ppb006192mg [Prunus persica]
TR131794|c0_g1	110.8	161.81	141.19	177.18	434.96	135.86	156.96	352.67	160.3	176.58	343.93	172.26	137.93	249.33	223.31	230.92	gi|590589409|ref|XP_007016442.1|	Uncharacterized protein TCM_041857 [Theobroma cacao]
TR26035|c0_g1	110.7	82.86	96.95	53.86	100.19	63.38	72.34	80.72	80.05	120.08	52	87.78	96.84	72.48	77.70	86.62	gi|672171087|ref|XP_008805619.1|	uncharacterized protein LOC103718530 isoform X1 [Phoenix dactylifera]
TR96299|c0_g1	110.68	174.8	157.01	295.58	180.97	511.21	239.82	257.65	377.25	295.64	382.06	347.71	147.50	329.25	291.57	341.80	gi|1021518775|ref|XP_016202863.1|	uncharacterized protein LOC107643668 [Arachis ipaensis]
TR18056|c0_g1	110.59	175.54	170.39	97.74	147.58	152.86	103.49	141.78	167.82	321.71	131.46	193.47	152.17	132.73	137.70	215.55	gi|586772377|ref|XP_006856912.1|	uncharacterized protein LOC18446740 [Amborella trichopoda]
TR51917|c8_g45	110.49	87.7	71.99	93.88	77.49	74.6	91.21	67.2	92.84	111.93	53.2	130.41	90.06	81.99	83.75	98.51
TR50926|c1_g4	110.42	170.21	110.1	117.76	223.44	163.19	116.41	293.79	374.66	348.57	456.97	855.38	130.24	168.13	261.62	553.64	gi|372450296|ref|YP_005090478.1|	NADH dehydrogenase subunit 5 (mitochondrion) [Lotus japonicus]
TR50318|c0_g1	110.3	180.91	103.8	135.74	79.54	89.37	127.9	99.89	85.23	101.96	76.64	64.12	131.67	101.55	104.34	80.91	gi|225432856|ref|XP_002283882.1|	uncharacterized protein LOC100251040 [Vitis vinifera]
TR51019|c0_g1	110.27	195.14	119.34	123.74	173.69	142	118.58	147.87	127.85	79.13	95.09	115.76	141.58	146.48	131.43	96.66	gi|985452865|ref|XR_001508511.1|	Citrus sinensis uncharacterized LOC102606655 (LOC102606655), ncRNA
TR51419|c9_g2	110.24	60.04	77.09	81.7	56.7	53.02	89.47	53.69	61.12	54.12	47.89	54.9	82.46	63.81	68.09	52.30	gi|590691769|ref|XP_007043875.1|	Kinase superfamily protein [Theobroma cacao]
TR38922|c0_g2	110.1	99.39	109.85	120.66	91.35	77.85	119.05	95.85	81.62	84.96	100.66	62.23	106.45	96.62	98.84	82.62	gi|590648150|ref|XP_007032095.1|	Glyceraldehyde 3-phosphate dehydrogenase A subunit 2 [Theobroma cacao]
TR17650|c0_g1	109.84	68.29	157.7	116.66	77.97	88.96	111.53	63.05	155.75	133.27	71.12	217.6	111.94	94.53	110.11	140.66	gi|51101059|gb|AC126010.13|	Medicago truncatula clone mth2-20e4, complete sequence
TR47517|c0_g1	109.79	143.63	127.65	136.83	110.13	143.17	130.6	138.28	136.17	87.09	168.67	133.94	127.02	130.04	135.02	129.90	gi|1000945446|ref|XP_015581285.1|	small nuclear ribonucleoprotein-associated proteins B and B' [Ricinus communis]
TR7312|c0_g1	109.69	140.22	118.88	113.13	123.81	122.03	111.94	144.89	131.1	175.59	177.55	160.21	122.93	119.66	129.31	171.12	gi|225450765|ref|XP_002283649.1|	40S ribosomal protein S21 [Vitis vinifera]
TR22808|c1_g1	109.68	71.36	68.79	45.68	89.37	78.4	62.28	82.06	66.9	128.8	70.12	34.83	83.28	71.15	70.41	77.92	gi|670444329|ref|XM_008664355.1|	Zea mays serine/threonine-protein phosphatase 4 regulatory subunit 3-like (LOC103640910), mRNA
TR51321|c18_g3	109.68	125.87	104.93	101.15	138.76	99.48	103.39	131.63	108.42	120.93	125.03	113.18	113.49	113.13	114.48	119.71	gi|629122004|gb|KCW86494.1|	hypothetical protein EUGRSUZ_B03153 [Eucalyptus grandis]
TR46935|c1_g1	109.63	62.63	82.91	152.84	96.1	56.46	139.05	92.79	57.37	44.23	113.59	42.15	85.06	101.80	96.40	66.66	gi|147832628|emb|CAN70448.1|	hypothetical protein VITISV_017947 [Vitis vinifera]
TR126302|c0_g2	109.57	55.32	79.67	79.69	92.04	84.08	80.23	89.02	85.7	138.82	99.1	84.5	81.52	85.27	84.98	107.47
TR38855|c1_g1	109.53	189.99	126.59	37.01	63.69	52.67	57.98	76.62	63.93	28.27	21.91	34.95	142.04	51.12	66.18	28.38	gi|225430354|ref|XP_002285290.1|	U-box domain-containing protein 7-like [Vitis vinifera]
TR148618|c0_g1	109.4	110.28	119.56	147.58	134.44	147.18	133.98	135.5	123.54	139.46	168.14	99.04	113.08	143.07	131.01	135.55	gi|719970594|ref|XP_010271744.1|	3-oxo-Delta(4,5)-steroid 5-beta-reductase-like [Nelumbo nucifera]
TR26772|c0_g1	109.31	48.13	69.46	63.24	182.82	34.97	73.87	97.81	69.27	135.82	37.58	122.3	75.63	93.68	80.32	98.57	gi|720001713|ref|XP_010256445.1|	transcription factor BTF3 homolog 4-like isoform X1 [Nelumbo nucifera]
TR152944|c0_g1	109.22	117.28	72.57	113.36	139.31	149.82	117.99	136.54	124.94	30.87	163.23	112.19	99.69	134.16	126.49	102.10	gi|727653187|ref|XP_010497339.1|	actin-like, partial [Camelina sativa]
TR29338|c0_g1	109.11	96.51	114.59	70.39	76.9	68.4	79.34	70.21	64.66	87.99	48.36	34.08	106.74	71.90	71.40	56.81	gi|224082950|ref|XP_002306904.1|	Zinc finger protein CONSTANS-LIKE 6 [Populus trichocarpa]
TR47421|c1_g3	109.09	75.68	79.92	93.73	159.27	88.42	97.23	107.17	80.11	160.54	61.94	73.7	88.23	113.81	94.84	98.73	gi|595820692|ref|XP_007204698.1|	hypothetical protein PRUPE_ppa009537mg [Prunus persica]
TR4714|c0_g2	109.09	55.64	79.79	69.04	127.68	59.42	81.16	83.28	83.47	127.42	39.29	110.4	81.51	85.38	82.64	92.37	gi|970031613|ref|XP_015077096.1|	V-type proton ATPase subunit c''1-like [Solanum pennellii]
TR18170|c0_g1	108.85	53.05	67.48	127.86	238.14	102.92	121.18	138.13	123.64	183.4	87.16	192.31	76.46	156.31	127.65	154.29	gi|590722153|ref|XP_007051817.1|	60S ribosomal protein L36 isoform 1 [Theobroma cacao]
TR17905|c0_g1	108.7	162.77	182.06	86.94	175.28	142.82	95.82	189.87	157.22	170.47	233.86	149.18	151.18	135.01	147.64	184.50	gi|449463344|ref|XP_004149394.1|	uncharacterized protein LOC101213065 [Cucumis sativus]
TR43600|c0_g2	108.65	109.06	99.38	151.33	145.24	149.5	139.88	144.71	128.77	147.62	172.32	116.88	105.70	148.69	137.79	145.61	gi|225435207|ref|XP_002284871.1|	tetraspanin-3 [Vitis vinifera]
TR62474|c0_g1	108.63	84.87	81	78.69	122.84	59.72	85.62	106.46	86.14	134.79	97.15	132.88	91.50	87.08	92.74	121.61	gi|596008940|ref|XP_007218508.1|	hypothetical protein PRUPE_ppa012424mg [Prunus persica]
TR30592|c0_g1	108.61	63.13	97.71	74.17	121.11	80.83	83.92	92.72	96.34	131.34	79.81	112.62	89.82	92.04	90.99	107.92	gi|255573724|ref|XP_002527783.1|	phosphoglucomutase, cytoplasmic [Ricinus communis]
TR48219|c1_g4	108.6	76.23	72.26	43.77	90.75	43.6	65.69	68.73	61.91	75.04	36.83	82.42	85.70	59.37	65.44	64.76	gi|359497194|ref|XP_003635450.1|	uncharacterized protein LOC100853798 isoform X1 [Vitis vinifera]
TR21090|c0_g1	108.48	71.52	49.2	41.6	74.26	42.26	61.19	55.38	49.83	61.36	19.41	66.49	76.40	52.71	55.47	49.09	gi|225453293|ref|XP_002268179.1|	uncharacterized protein LOC100264994 [Vitis vinifera]
TR88219|c0_g1	108.47	99.18	115.74	39.98	75.31	76.4	61.3	68	92.83	52.29	36.58	105.16	107.80	63.90	74.04	64.68	gi|568844878|ref|XP_006476307.1|	mavicyanin [Citrus sinensis]
TR13015|c0_g1	108.37	108.19	95.13	79.61	101.2	82.67	86.25	105.63	90.02	108.28	110.41	101.29	103.90	87.83	93.97	106.66	gi|719984135|ref|XP_010250975.1|	28 kDa ribonucleoprotein, chloroplastic-like [Nelumbo nucifera]
TR51699|c3_g1	108.27	109.4	86.04	121.4	131.18	117.17	118.09	132.63	115.19	112.1	154.29	131.24	101.24	123.25	121.97	132.54	gi|255556366|ref|XP_002519217.1|	universal stress protein A-like protein [Ricinus communis]
TR45595|c0_g2	108.15	92.95	108.52	88.99	101.21	100.27	93.4	104.97	107.48	108.08	118.3	119.38	103.21	96.82	101.95	115.25	gi|590578093|ref|XP_007013415.1|	Heat shock protein DnaJ, N-terminal with domain of Uncharacterized protein function (DUF1977) isoform 1 [Theobroma cacao]
TR145594|c0_g1	108.1	74.5	84.23	63.96	94.64	103.55	78.24	69.26	88.16	95.91	62.11	85.06	88.94	87.38	78.55	81.03	gi|976901990|gb|KVH89953.1|	Ribosomal protein L37ae/L37e [Cynara cardunculus var. scolymus]
TR41608|c0_g1	107.99	94.03	98.62	92.41	94.05	88.26	97.23	99.31	110.03	94.75	111.16	146.13	100.21	91.57	102.19	117.35	gi|702246766|ref|XP_010055538.1|	cysteine proteinase inhibitor-like [Eucalyptus grandis]
TR126313|c0_g1	107.98	88.37	114.25	94.98	82.94	118.61	94.39	90.84	101.96	78.13	102.52	76.74	103.53	98.84	95.73	85.80	gi|29124969|gb|AAO63774.1|	3-phosphoglycerate kinase [Populus tremuloides]
TR51920|c5_g4	107.96	117.8	135.99	184.78	210.33	193.36	162.3	208.57	354.15	415.32	259.22	732.81	120.58	196.16	241.67	469.12	gi|148491418|dbj|BAA99457.2|	NADH dehydrogenase subunit 1 (mitochondrion) [Beta vulgaris subsp. vulgaris]
TR12486|c0_g1	107.89	112.32	184.02	145.86	108.39	210.29	132.85	129.78	172.29	71.82	169.84	116.84	134.74	154.85	144.97	119.50	gi|1346300|sp|P48021.1|HMDH_CAMAC	3-hydroxy-3-methylglutaryl-coenzyme A reductase; Short=HMG-CoA reductase
TR41990|c0_g1	107.6	49.32	71.54	58.56	149.63	42.03	72.65	93.01	75.31	134.6	46.64	113.82	76.15	83.41	80.32	98.35	gi|590576308|ref|XP_007012925.1|	Ribosomal protein L31e family protein [Theobroma cacao]
TR28569|c0_g1	107.57	135.25	138.57	107.97	113.35	81.11	108.3	136.35	105.36	129.2	163.74	114.92	127.13	100.81	116.67	135.95	gi|145334271|ref|NP_001078516.1|	Histone H3.3 [Arabidopsis thaliana]
TR32629|c1_g1	107.53	35.96	66.9	58.8	104.27	55.29	71.39	70.49	60.05	293.7	60.87	67.8	70.13	72.79	67.31	140.79	gi|567872887|ref|XP_006429033.1|	hypothetical protein CICLE_v10013313mg, partial [Citrus clementina]
TR26030|c0_g2	107.41	95.85	101.54	99.08	117.41	94.84	102.94	100.72	105.6	103.92	81.45	123.6	101.60	103.78	103.09	102.99	gi|731380063|ref|XP_002267296.2|	myeloid leukemia factor 1 [Vitis vinifera]
TR41918|c0_g1	107.38	207.86	116.9	72.14	50.06	21.66	81.9	78.95	43.56	43.11	38.58	23.76	144.05	47.95	68.14	35.15	gi|225445063|ref|XP_002280262.1|	uncharacterized protein LOC100249186 [Vitis vinifera]
TR48620|c2_g1	107.37	83.99	84.04	74.8	80.42	79.27	83.21	76.65	77.63	58.26	69.6	73.01	91.80	78.16	79.16	66.96	gi|1009143090|ref|XP_015889076.1|	endoglucanase 25-like [Ziziphus jujuba]
TR58099|c0_g1	107.3	248.41	125.87	97.15	67.65	101.74	99.06	128.23	93.42	65.48	123.09	64.61	160.53	88.85	106.90	84.39	gi|694385322|ref|XP_009368488.1|	SKP1-interacting partner 15-like [Pyrus x bretschneideri]
TR45888|c1_g2	107.24	126.94	115.97	102.57	117.39	78.91	103.7	106.77	101.45	113.52	88.85	129.9	116.72	99.62	103.97	110.76	gi|595808188|ref|XP_007202730.1|	hypothetical protein PRUPE_ppa013004mg [Prunus persica]
TR35447|c0_g1	107.2	62.68	97.57	67.5	114.36	61.15	80.43	87.31	90.93	136.29	69.5	131.52	89.15	81.00	86.22	112.44	gi|674872539|emb|CDY61629.1|	BnaA08g19760D [Brassica napus]
TR48431|c1_g3	107.17	68.73	70.49	97.2	152.23	143.99	102.31	132.25	122.41	80.09	138.69	127.36	82.13	131.14	118.99	115.38	gi|661888361|emb|CDP08094.1|	unnamed protein product [Coffea canephora]
TR19324|c1_g1	107.14	75.17	97.36	67.37	91.53	67.09	80.09	88.01	84.03	90.96	90	79.95	93.22	75.33	84.04	86.97
TR52112|c13_g20	107.06	117.84	103.86	110.37	77.46	91.1	114.75	107.27	77.57	74.63	88.92	70.13	109.59	92.98	99.86	77.89
TR52007|c3_g35	106.87	117.87	157.36	376.05	236.68	242.22	290.28	274.53	276.67	330.66	445.16	426.51	127.37	284.98	280.49	400.78	gi|901808947|gb|KMZ65737.1|	Cell division cycle 20.1, cofactor of APC complex [Zostera marina]
TR36034|c0_g6	106.77	60.33	78.67	81	77.61	67.33	92.69	82.58	64.37	57.79	103.92	51.48	81.92	75.31	79.88	71.06	gi|1012360113|gb|KYP71297.1|	Nicotianamine synthase [Cajanus cajan]
TR50254|c0_g1	106.64	118.77	99.21	71.58	109.9	94.01	84.44	112.02	95.48	95.24	108.01	91.11	108.21	91.83	97.31	98.12	gi|225441639|ref|XP_002282201.1|	short-chain type dehydrogenase/reductase [Vitis vinifera]
TR49285|c2_g1	106.62	80.42	73.36	64.9	119.3	65.14	74.86	94.33	77.81	119.19	73.87	100.79	86.80	83.11	82.33	97.95	gi|225425821|ref|XP_002264828.1|	proteasome subunit beta type-5 [Vitis vinifera]
TR49320|c0_g1	106.61	123.99	107.73	136.87	69.02	89.48	125.88	83.46	90.81	64.69	74.07	79.2	112.78	98.46	100.05	72.65	gi|296081174|emb|CBI18200.3|	unnamed protein product [Vitis vinifera]
TR39185|c1_g1	106.59	32.71	91.32	85.3	36.79	47.62	91.28	46.74	41.98	70.61	63.53	2.31	76.87	56.57	60.00	45.48
TR3409|c0_g1	106.4	78.04	83.44	77.95	121.03	92.73	89.29	104.75	86.68	107.01	82.45	82.87	89.29	97.24	93.57	90.78	gi|1009119659|ref|XP_015876500.1|	uncharacterized protein LOC107413139 [Ziziphus jujuba]
TR550|c0_g1	106.36	235.37	111.98	215	93.49	188.58	187	105.59	117.84	269.93	40.19	23.85	151.24	165.69	136.81	111.32	gi|124484377|dbj|BAF46299.1|	extensin like protein [Ipomoea nil]
TR45427|c1_g1	106.35	94.72	116.16	67.15	70.76	58.41	77.94	64.45	82.37	85.15	33.98	96.51	105.74	65.44	74.92	71.88	gi|449433485|ref|XP_004134528.1|	haloacid dehalogenase-like hydrolase domain-containing protein 3 [Cucumis sativus]
TR23108|c0_g5	106.33	141.13	127.53	111.68	138.77	115.9	109.96	108.41	134.44	175.33	66.23	170.72	125.00	122.12	117.60	137.43	gi|568823816|ref|XP_006466304.1|	very-long-chain (3R)-3-hydroxyacyl-CoA dehydratase PASTICCINO 2 [Citrus sinensis]
TR50381|c1_g3	106.31	95.21	97.74	99.72	97.15	115.34	98.7	100.54	96.76	79.98	106.81	72.61	99.75	104.07	98.67	86.47	gi|703068523|ref|XP_010088260.1|	Cytochrome c oxidase subunit 5b-2 [Morus notabilis]
TR44613|c0_g1	106.23	81.87	83	79.88	111.88	84.61	87.53	95.95	105.17	129.59	83.51	149.37	90.37	92.12	96.22	120.82	gi|661890531|emb|CDP06028.1|	unnamed protein product [Coffea canephora]
TR49921|c3_g1	106.2	73.48	122.3	70.67	66.1	32.79	80.55	71.21	50.72	27.13	75.32	27.15	100.66	56.52	67.49	43.20	gi|663673442|emb|HG975443.1|	Solanum pennellii chromosome ch04, complete genome
TR31078|c0_g1	106.17	41.87	92.89	60.53	102.13	40.08	74.37	68.18	62.32	97.9	42.38	69.52	80.31	67.58	68.29	69.93	gi|225450484|ref|XP_002280673.1|	shaggy-related protein kinase alpha [Vitis vinifera]
TR9609|c0_g1	106.05	126.25	95.9	84.85	168.37	106.3	92.24	127.77	105.32	148.38	64.32	103.7	109.40	119.84	108.44	105.47	gi|992278367|gb|KXG36712.1|	hypothetical protein SORBI_002G378400 [Sorghum bicolor]
TR30196|c0_g1	105.99	155.76	147.51	125.16	88.45	138.44	119.47	125.69	130.65	110.37	159.53	113.62	136.42	117.35	125.27	127.84	gi|720050605|ref|XP_010271831.1|	uncharacterized protein LOC104607809 [Nelumbo nucifera]
TR41722|c1_g1	105.96	144.16	90.85	129.68	107.59	106.91	120.49	127.63	103.19	109.82	133.06	102.22	113.66	114.73	117.10	115.03	gi|225447717|ref|XP_002272924.1|	putative zinc finger protein At1g68190 [Vitis vinifera]
TR26609|c0_g1	105.94	111.28	59.55	112.41	214.67	105.11	111.18	142.56	125.16	141.89	71.29	201.74	92.26	144.06	126.30	138.31	gi|731441218|ref|XP_002273430.3|	1-aminocyclopropane-1-carboxylate oxidase [Vitis vinifera]
TR34263|c1_g1	105.85	51.88	74.6	47.24	141.81	43.9	64.53	88.37	73.07	140.7	50.27	111.75	77.44	77.65	75.32	100.91	gi|1009154759|ref|XP_015895348.1|	coatomer subunit delta-like [Ziziphus jujuba]
TR24471|c0_g1	105.85	60.13	72.75	47.09	59.44	76.23	64.13	50.11	62.78	33.16	32.3	33.12	79.58	60.92	59.01	32.86	gi|590561481|ref|XP_007008822.1|	Transmembrane amino acid transporter family protein isoform 3 [Theobroma cacao]
TR45017|c1_g1	105.82	45.27	60.56	78.44	176.63	66.81	88.12	106.21	75.43	124.2	56.54	92.04	70.55	107.29	89.92	90.93	gi|358248944|ref|NP_001239711.1|	uncharacterized protein LOC100811024 [Glycine max]
TR41419|c0_g1	105.51	279.18	131.44	144.73	202.99	148.59	133.45	212.78	160.57	103.85	180.05	197.68	172.04	165.44	168.93	160.53	gi|661894585|emb|CDP01584.1|	unnamed protein product [Coffea canephora]
TR23598|c0_g1	105.39	188.28	126.61	112.17	175.75	211.67	109.48	159.28	179.17	131.53	119.1	175.35	140.09	166.53	149.31	141.99	gi|566213864|ref|XP_002324330.2|	hypothetical protein POPTR_0018s02520g [Populus trichocarpa]
TR50624|c0_g1	105.15	56.2	82.09	91.54	81.78	83.22	97.39	76.67	81.62	78.57	86.07	82.47	81.15	85.51	85.23	82.37	gi|595836707|ref|XP_007207314.1|	hypothetical protein PRUPE_ppa004210mg [Prunus persica]
TR7312|c0_g2	105.15	140	128.06	84.91	130.07	91.74	92.83	141.63	109.03	132.5	151.92	117.35	124.40	102.24	114.50	133.92	gi|629120594|gb|KCW85084.1|	hypothetical protein EUGRSUZ_B01917 [Eucalyptus grandis]
TR41622|c2_g1	105.02	118.92	86.57	116.6	81.24	131.28	112.06	98.26	100.74	134.06	108.83	70.22	103.50	109.71	103.69	104.37	gi|255549950|ref|XP_002516026.1|	rop guanine nucleotide exchange factor 12 [Ricinus communis]
TR44438|c0_g1	104.98	111.95	94.37	99.04	109.06	131.52	98.84	118.06	113.71	105.2	126.58	108.01	103.77	113.21	110.20	113.26	gi|147798444|emb|CAN67908.1|	hypothetical protein VITISV_002704 [Vitis vinifera]
TR28180|c0_g1	104.95	66.2	52.59	55.81	79.54	58	69.84	73.15	58.24	63.42	70.77	61.38	74.58	64.45	67.08	65.19	gi|409893161|gb|AFV46216.1|	hypothetical protein, partial [Scutellaria baicalensis]
TR45170|c1_g1	104.93	220.29	149.4	48.47	131.96	84.56	64.3	121.34	86.98	65.23	37.33	46.67	158.21	88.33	90.87	49.74	gi|147801789|emb|CAN67913.1|	hypothetical protein VITISV_027923 [Vitis vinifera]
TR30737|c0_g1	104.93	76.72	74.66	41.78	60.27	50.21	61.25	67.13	50.53	48.88	65.77	27.14	85.44	50.75	59.64	47.26	gi|1009136835|ref|XP_015885739.1|	NAC domain-containing protein 2 [Ziziphus jujuba]
TR46819|c0_g1	104.78	129.11	121.16	62.47	80.54	98.63	73.67	83.99	88.2	67.48	56.5	48.57	118.35	80.55	81.95	57.52	gi|703162384|ref|XP_010113037.1|	Protein LURP-one-related 8 [Morus notabilis]
TR37426|c0_g1	104.76	94.73	101.32	132.87	130.44	134.25	124.91	110.74	123.21	120.92	99.18	125.82	100.27	132.52	119.62	115.31	gi|359486687|ref|XP_002265345.2|	NAC domain-containing protein 78 [Vitis vinifera]
TR50129|c1_g1	104.6	87.31	108.01	106.02	163.49	135.89	110.81	157.29	131.36	181.66	191.62	129.36	99.97	135.13	133.15	167.55	gi|30017489|gb|AAP12911.1|	putative reversibly glycosylated polypeptide, 3'-partial, partial [Oryza sativa Japonica Group]
TR48655|c3_g1	104.52	178.38	127.21	92.79	85.38	79.3	95.15	140.24	117.45	100.4	183.51	161.36	136.70	85.82	117.61	148.42	gi|955394964|ref|XP_014628583.1|	uncharacterized protein LOC100815563 isoform X4 [Glycine max]
TR50120|c3_g7	104.5	125.74	98.09	88.84	74.1	63.26	93.11	84.1	97.96	81.72	73.47	144.52	109.44	75.40	91.72	99.90	gi|926475010|gb|ALD47593.1|	ethylene-insensitive3/ethylene-insensitive3-like protein [Hevea brasiliensis]
TR27093|c0_g1	104.48	90.5	101.96	111.59	114.6	123.01	110.76	106.95	108.08	98.96	105.41	90.17	98.98	116.40	108.60	98.18	gi|225433688|ref|XP_002266909.1|	eukaryotic translation initiation factor 3 subunit H [Vitis vinifera]
TR47720|c0_g1	104.3	51.34	108.85	100.66	84.46	102.45	101.54	78.24	121.13	118.08	89.17	157.97	88.16	95.86	100.30	121.74	gi|225459170|ref|XP_002285718.1|	purine permease 1 [Vitis vinifera]
TR37024|c1_g1	104.25	73.39	93.13	65.01	114.05	71.24	76.93	80.35	59.37	113.32	44.07	22.5	90.26	83.43	72.22	59.96	gi|567854113|ref|XP_006420176.1|	hypothetical protein CICLE_v10006114mg [Citrus clementina]
TR27922|c0_g1	104.24	235.97	157.87	66.63	52.14	85.24	69.58	117.47	102.32	60.85	99.19	80.57	166.03	68.00	96.46	80.20	gi|408354138|gb|JQ236666.1|	Malus x domestica strain D1 clone 5A5 microsatellite sequence
TR38997|c0_g1	104.15	99.01	122.09	83.32	79.42	62.49	90.46	76.05	99.67	117.04	59.57	131.78	108.42	75.08	88.73	102.80	gi|719970427|ref|XP_010271344.1|	uncharacterized protein LOC104607398 [Nelumbo nucifera]
TR16217|c0_g1	104.13	93.21	84.78	145.46	168.25	159.73	134.69	154.71	148.01	150.19	176.39	178.84	94.04	157.81	145.80	168.47	gi|85002065|gb|ABC68439.1|	putative polyubiquitin [Tragopogon dubius]
TR50347|c30_g4	104.08	14.98	17.06	12.52	79.12	52.93	34.79	35.41	48.19	104.44	3.31	50.04	45.37	48.19	39.46	52.60
TR51485|c1_g1	104.06	108.85	126.59	182.15	93.12	157.4	154.85	158.85	128.29	72.76	262.97	94.32	113.17	144.22	147.33	143.35	gi|669026884|emb|HG670306.1|	Triticum aestivum chromosome 3B, genomic scaffold, cultivar Chinese Spring
TR22914|c0_g2	103.93	96.43	101.86	87.84	149.71	91.31	90.96	114.03	106.69	110.11	86.82	134.69	100.74	109.62	103.89	110.54	gi|950946639|ref|XP_014494508.1|	small nuclear ribonucleoprotein Sm D2-like [Vigna radiata var. radiata]
TR72366|c0_g1	103.83	206.94	61.3	43.24	35.06	38.52	62.56	79.12	39.34	29.11	45.55	27.05	124.02	38.94	60.34	33.90	gi|357474467|ref|XP_003607518.1|	glutaredoxin-C1 protein [Medicago truncatula]
TR51107|c0_g1	103.8	107.16	99.62	87.12	97.17	115.47	93.84	103.26	98.84	87.18	108.63	73.79	103.53	99.92	98.65	89.87	gi|661888611|emb|CDP07647.1|	unnamed protein product [Coffea canephora]
TR35743|c0_g4	103.78	84.03	92.53	81.88	110.5	77.36	86.59	90.07	82.54	109.27	68.23	88.03	93.45	89.91	86.40	88.51	gi|698444581|ref|XP_009766444.1|	S-formylglutathione hydrolase [Nicotiana sylvestris]
TR46935|c2_g1	103.62	60.63	105.39	58.56	107.02	64.3	73.24	85.01	91.06	177.61	77.88	121.97	89.88	76.63	83.10	125.82	gi|661882979|emb|CDP13187.1|	unnamed protein product [Coffea canephora]
TR47721|c0_g1	103.61	135.84	127.84	105.36	76.85	116.91	104.32	123.13	129.57	88.87	164.96	143.17	122.43	99.71	119.01	132.33	gi|460372397|ref|XP_004232017.1|	2-hydroxyacyl-CoA lyase [Solanum lycopersicum]
TR41664|c0_g1	103.52	73.62	108.77	182.3	107.95	111.79	157.72	106.81	113.54	86.29	127	120.72	95.30	134.01	126.02	111.34	gi|225435800|ref|XP_002285750.1|	uncharacterized protein LOC100253534 isoform X1 [Vitis vinifera]
TR86|c0_g2	103.51	96.97	113.82	102.21	127.44	107.11	99.23	108.55	106.47	118.01	107.66	107.31	104.77	112.25	104.75	110.99	gi|567909497|ref|XP_006447062.1|	hypothetical protein CICLE_v10016720mg [Citrus clementina]
TR34772|c1_g1	103.49	97.79	105.3	68.92	78.69	98.75	78.06	92.07	103.9	102.09	104.42	102.13	102.19	82.12	91.34	102.88	gi|698495238|ref|XP_009793746.1|	pyruvate dehydrogenase E1 component subunit alpha-3, chloroplastic-like [Nicotiana sylvestris]
TR53085|c0_g1	103.48	103.74	111.5	98.84	145.4	73.48	99.16	125.53	102.88	136.23	92.27	124.9	106.24	105.91	109.19	117.80	gi|947047495|gb|KRG97124.1|	hypothetical protein GLYMA_19G2530001, partial [Glycine max]
TR88122|c0_g1	103.47	128.88	86.42	254.89	167.05	226.41	214.34	230.47	190.94	232.17	355.49	212.36	106.26	216.12	211.92	266.67	gi|225458956|ref|XP_002285542.1|	uncharacterized protein LOC100245533 [Vitis vinifera]
TR23593|c0_g1	103.44	128.78	87.76	106.73	92.75	94.46	104	109.07	90.55	104.93	125.97	83.7	106.66	97.98	101.21	104.87	gi|225468578|ref|XP_002263471.1|	NEP1-interacting protein-like 1 [Vitis vinifera]
TR50721|c1_g1	103.42	229.38	234.25	284.21	250.37	316.43	228.12	374.67	392.4	311.44	641.86	605.3	189.02	283.67	331.73	519.53	gi|1021522808|ref|XP_016204805.1|	thaumatin-like protein 1 [Arachis ipaensis]
TR46222|c0_g1	103.41	87.59	119.53	98.93	96.92	133.25	101.25	102.93	119.54	75.14	122.29	93.76	103.51	109.70	107.91	97.06	gi|697177385|ref|XP_009597650.1|	probable quinone oxidoreductase [Nicotiana tomentosiformis]
TR49926|c6_g4	103.35	94.56	112.15	133.28	62.26	81.8	129.93	70.73	79.04	66.41	57.54	54.81	103.35	92.45	93.23	59.59	gi|1009146724|ref|XP_015891025.1|	trihelix transcription factor GT-2-like [Ziziphus jujuba]
TR49219|c0_g1	103.35	77.98	141.76	64.69	49.54	63.07	75.67	64.32	93.91	104.97	74.69	96.42	107.70	59.10	77.97	92.03	gi|1000966459|ref|XP_015574748.1|	ATP-citrate synthase beta chain protein 2 [Ricinus communis]
TR23693|c0_g1	103.31	121.66	89.57	203.7	113.2	191.6	174.83	159.83	154.68	177.78	250.21	150.81	104.85	169.50	163.11	192.93	gi|291482309|emb|FN689704.1|	Ambrosia artemisiifolia partial mRNA for ragweed homologue of Art v 1 precursor (rha1 gene), isoform 3a
TR46719|c0_g1	103.18	118.02	95.72	84.39	135.03	112.98	88.34	116.84	115.85	101.09	89.72	143.41	105.64	110.80	107.01	111.41	gi|225441722|ref|XP_002283050.1|	zinc finger A20 and AN1 domain-containing stress-associated protein 8 [Vitis vinifera]
TR22813|c0_g1	103.04	52.3	92.21	52.34	74.07	53.8	68.06	60.79	67.45	97.66	45.19	65.79	82.52	60.07	65.43	69.55	gi|590710312|ref|XP_007048793.1|	ATP synthase subunit d, putative isoform 1 [Theobroma cacao]
TR27194|c0_g1	102.92	101.57	98.01	135.9	120.13	149.45	125.59	118.91	126.85	113.19	130.6	116.52	100.83	135.16	123.78	120.10	gi|225442791|ref|XP_002285232.1|	plastidic ATP/ADP-transporter [Vitis vinifera]
TR30204|c0_g1	102.89	107.37	147.15	109.37	121.78	118.68	109.36	104.04	137.03	125.68	77.27	143.69	119.14	116.61	116.81	115.55	gi|1021493956|ref|XP_016189966.1|	iron-sulfur assembly protein IscA, chloroplastic [Arachis ipaensis]
TR40882|c0_g1	102.85	398.33	116.88	51.34	90.38	44.47	64.31	143.97	58.92	53.53	36.75	41.79	206.02	62.06	89.07	44.02	gi|720005231|ref|XP_010257590.1|	F-box/kelch-repeat protein At1g15670-like [Nelumbo nucifera]
TR44876|c1_g1	102.8	112.07	143.67	69.33	98.85	70.83	81.38	97.97	100.42	100.77	94.04	116.22	119.51	79.67	93.26	103.68	gi|731438554|ref|XP_002270942.3|	uncharacterized protein LOC100245960 isoform X1 [Vitis vinifera]
TR42722|c3_g1	102.75	106.42	97.95	61.43	107.67	89.58	74.9	105.46	101.23	128.82	98.57	96.38	102.37	86.23	93.86	107.92	gi|567858848|ref|XP_006422107.1|	hypothetical protein CICLE_v10006155mg [Citrus clementina]
TR147477|c0_g1	102.62	38.49	68.64	45.32	106.95	63.26	53.6	72	58.56	75.53	42.27	66.67	69.92	71.84	61.39	61.49	gi|728808189|gb|KHF98111.1|	Proteasome subunit beta type-1 [Gossypium arboreum]
TR47021|c0_g1	102.46	138.99	117.17	109.86	102.69	143.79	106.19	124.01	131.48	101.3	137.1	119.48	119.54	118.78	120.56	119.29	gi|225445080|ref|XP_002283608.1|	hexokinase-1-like [Vitis vinifera]
TR19872|c0_g1	102.42	423.76	145.65	52.37	33.15	29.05	67.5	131.55	61.63	65.97	63.62	50.33	223.94	38.19	86.89	59.97	gi|720083650|ref|XP_010242965.1|	stem-specific protein TSJT1 [Nelumbo nucifera]
TR117401|c0_g1	102.33	129.31	123.62	59.09	61.55	68.48	74.46	90.12	81.47	63.44	76.59	55.61	118.42	63.04	82.02	65.21
TR45920|c0_g1	102.28	68.32	96.31	66.36	79.89	75.21	76.35	71.41	80.2	89.84	66.5	75.63	88.97	73.82	75.99	77.32	gi|645274899|ref|XP_008242558.1|	probable lactoylglutathione lyase, chloroplast [Prunus mume]
TR43621|c3_g1	102.26	83.92	95.53	53.5	35.28	35.37	68.81	53	78.5	96.97	52.37	126.24	93.90	41.38	66.77	91.86	gi|937928473|dbj|AP014964.1|	Oryza sativa Japonica Group DNA, chromosome 8, cultivar: Nipponbare, complete sequence
TR39662|c0_g1	102.12	81.49	91.23	94.51	110.89	164.98	93.25	107.13	120.36	163.19	119.87	85.92	91.61	123.46	106.91	122.99	gi|728851037|gb|KHG30480.1|	dCTP pyrophosphatase 1 [Gossypium arboreum]
TR44028|c3_g1	101.9	82.75	100.1	97.63	88.26	80.64	99.8	79.72	91.1	90.56	68.2	97.61	94.92	88.84	90.21	85.46	gi|661897948|emb|CDO97915.1|	unnamed protein product [Coffea canephora]
TR46122|c0_g1	101.79	87.9	96.96	88.19	77.82	75.51	93.44	82.43	87.78	144.71	78.66	97.35	95.55	80.51	87.88	106.91	gi|702294285|ref|XP_010047840.1|	heme oxygenase 1, chloroplastic-like [Eucalyptus grandis]
TR53126|c0_g1	101.76	70.01	73.76	74.77	88.34	66.71	82.39	72.32	77.55	120.75	47.93	94.26	81.84	76.61	77.42	87.65	gi|720010569|ref|XP_010259290.1|	ATP-dependent Clp protease proteolytic subunit 5, chloroplastic-like [Nelumbo nucifera]
TR39307|c1_g1	101.71	109.07	99.22	108.47	112.11	120.13	106.61	116.38	111.59	94.52	123.68	94.5	103.33	113.57	111.53	104.23	gi|976906438|gb|KVH93869.1|	Mitochondrial inner membrane translocase complex, subunit Tim17 [Cynara cardunculus var. scolymus]
TR36231|c0_g1	101.65	132.88	94.96	133.78	130.95	125.93	127.39	134.17	146.06	271.38	130.87	209.08	109.83	130.22	135.87	203.78	gi|731394074|ref|XP_010651712.1|	60S acidic ribosomal protein P2 isoform X2 [Vitis vinifera]
TR59522|c0_g1	101.6	60.49	68.64	67.59	71.3	47.83	80.97	57.2	57.6	60.5	53.4	57.02	76.91	62.24	65.26	56.97	gi|743766178|ref|XP_010913324.1|	charged multivesicular body protein 1-like [Elaeis guineensis]
TR43714|c0_g1	101.45	48.96	111.78	69.49	49.9	48.73	80.01	50.66	60.23	60.06	59.17	36.64	87.40	56.04	63.63	51.96	gi|747081876|ref|XP_011088234.1|	caffeoyl-CoA O-methyltransferase [Sesamum indicum]
TR51618|c3_g10	101.44	83.11	115.37	119.89	183.7	86.37	119	130.75	104.14	92.1	76.63	117.34	99.97	129.99	117.96	95.36
TR40897|c0_g1	101.44	97.29	112.99	65.07	117.16	64.24	77.29	102.19	95.55	117.77	81.55	120.46	103.91	82.16	91.68	106.59	gi|225431100|ref|XP_002264558.1|	26S proteasome non-ATPase regulatory subunit 4 homolog [Vitis vinifera]
TR77887|c0_g1	101.39	41.63	57.83	48.41	76.97	102.42	63.47	52.74	62.51	61.4	25.64	17.76	66.95	75.93	59.57	34.93	gi|593266306|ref|XP_007135331.1|	hypothetical protein PHAVU_010G120300g [Phaseolus vulgaris]
TR36031|c0_g1	101.31	109.35	106.36	183.21	85.97	95.85	161.94	117.25	125.71	230.54	154.34	169.7	105.67	121.68	134.97	184.86	gi|659126818|ref|XP_008463383.1|	uncharacterized protein LOC103501550 [Cucumis melo]
TR47120|c0_g2	101.28	105.66	97.88	82.9	87.34	103.48	89.94	95.12	98.84	93.75	95.6	82.92	101.61	91.24	94.63	90.76
TR46340|c2_g1	101.26	115.42	89.3	104.37	81.23	109.43	100.79	72.36	104.5	139.58	30.12	100.25	101.99	98.34	92.55	89.98	gi|1000945839|ref|XP_015581143.1|	uncharacterized protein LOC107260741 [Ricinus communis]
TR21006|c0_g1	101.25	273.17	165.28	115.93	198.59	319.75	103.81	464.53	250.34	193.48	844.93	161.31	179.90	211.42	272.89	399.91	gi|1021040125|gb|KZM97906.1|	hypothetical protein DCAR_014732 [Daucus carota subsp. sativus]
TR49420|c0_g1	101.24	103.46	103.72	63.49	90.4	67.04	74.75	83.38	82.82	88.91	64.55	88.63	102.81	73.64	80.32	80.70	gi|802753286|ref|XP_012088458.1|	aconitate hydratase 1 [Jatropha curcas]
TR6722|c0_g1	101.23	63.02	83.38	67.05	98.94	69.43	84.49	77.57	75.35	84.05	74.37	66.67	82.54	78.47	79.14	75.03	gi|297740057|emb|CBI30239.3|	unnamed protein product [Vitis vinifera]
TR47923|c2_g1	101.17	85.91	102.8	111.08	119.45	118.75	109.08	130.09	122.69	174.59	162.11	137.99	96.63	116.43	120.62	158.23	gi|751143084|gb|AJF38901.1|	NAC transcription factor [Diospyros kaki]
TR34835|c0_g1	101.1	74.99	121.29	61.51	95.83	86.51	75.8	81.93	97.44	115.58	70.09	100.52	99.13	81.28	85.06	95.40	gi|641845692|gb|KDO64578.1|	hypothetical protein CISIN_1g046205mg, partial [Citrus sinensis]
TR16189|c0_g13	101.06	138.14	131.82	82.03	107.87	104.08	96.18	121.71	119.39	150.98	99.22	117.19	123.67	97.99	112.43	122.46	gi|729468406|ref|XP_010526694.1|	cytochrome c oxidase subunit 6a, mitochondrial-like [Tarenaya hassleriana]
TR39106|c1_g1	100.87	218.67	122.9	83.71	69.38	149.16	89.98	116.63	142.12	113.7	111.63	154.85	147.48	100.75	116.24	126.73	gi|449443530|ref|XP_004139530.1|	CASP-like protein 2B1 [Cucumis sativus]
TR36679|c1_g1	100.84	90.63	77.06	106.39	66.93	83.22	96.01	82.39	63.83	91.99	73.73	28.22	89.51	85.51	80.74	64.65	gi|822658651|gb|KP333046.1|	Chrysanthemum x morifolium microsatellite JH-1210 sequence
TR38199|c0_g1	100.81	41.65	63.07	12.35	48.39	17.84	41.86	36.46	51.32	133.8	23.74	87.83	68.51	26.19	43.21	81.79	gi|371721820|gb|AEX55233.1|	cold-regulated gibberellin-regulated protein 1 LTCOR12 [Allium sativum]
TR16218|c0_g1	100.8	127.68	119.01	96.32	99.21	65.91	97.65	97.15	80.57	85.44	71.33	72.04	115.83	87.15	91.79	76.27	gi|719992008|ref|XP_010253435.1|	protein MODIFIER OF SNC1 11 isoform X1 [Nelumbo nucifera]
TR42484|c0_g3	100.78	179.82	129.02	128.15	182.85	149.01	119.25	161.59	167.46	181.56	127.52	224.48	136.54	153.34	149.43	177.85	gi|763772006|gb|KJB39129.1|	hypothetical protein B456_007G025200 [Gossypium raimondii]
TR35358|c0_g1	100.58	169.72	138.21	124.34	76.01	182.91	110.63	137.41	146.07	79.35	188.74	97.78	136.17	127.75	131.37	121.96	gi|148807175|gb|ABR13297.1|	putative elongation factor 1-alpha [Prunus dulcis]
TR136156|c0_g1	100.45	88.23	75.68	80.72	123.8	71.55	90.01	91.46	80.75	128.83	53.89	103.87	88.12	92.02	87.41	95.53	gi|645217390|ref|XP_008225629.1|	uncharacterized protein LOC103325251 [Prunus mume]
TR147738|c0_g1	100.38	31.96	80.02	68.22	113.11	79.87	65.55	98.64	77.29	69.29	112.53	65.85	70.79	87.07	80.49	82.56	gi|112791581|gb|ABI22054.1|	S-adenosyl-L-homocysteine hydrolase, partial [Caragana jubata]
TR16012|c1_g1	100.32	98.93	90.58	113.88	137	117.93	105.36	128.01	105.4	99.55	130.55	99.83	96.61	122.94	112.92	109.98	gi|823246169|ref|XP_012455757.1|	uncharacterized protein LOC105777192 [Gossypium raimondii]
TR29018|c0_g1	100.26	29.88	60.48	44.09	72.25	42.98	61.03	60.27	46.39	49.5	63.79	43.22	63.54	53.11	55.90	52.17	gi|428230930|gb|AFY99087.1|	S-adenosyl-l-homocysteine hydrolase, partial [Campanula persicifolia]
TR44951|c1_g1	100.25	85.46	119.08	91.01	97.22	91.38	93.27	82.11	100.79	121.87	64.05	100.34	101.60	93.20	92.06	95.42	gi|562786535|gb|AHB33950.1|	cytochrome P450 reductase [Santalum album]
TR46451|c0_g1	100.23	119.13	153.22	120.49	95.98	130.48	112.78	112.62	119.28	99.42	130.62	78	124.19	115.65	114.89	102.68	gi|590697066|ref|XP_007045336.1|	Prenylyltransferase superfamily protein [Theobroma cacao]
TR52019|c3_g1	100.11	45.12	105.61	73.98	127.22	70.18	78.75	90.73	105.74	103.7	72.59	163.79	83.61	90.46	91.74	113.36	gi|1009123785|ref|XP_015878723.1|	uncharacterized protein LOC107414996 isoform X2 [Ziziphus jujuba]
TR43249|c1_g1	100.11	137.59	115.17	99.36	95.69	104.27	99.86	96.41	107.62	101.79	76.38	102.25	117.62	99.77	101.30	93.47	gi|225435969|ref|XP_002270683.1|	SNF1-related protein kinase regulatory subunit beta-1 [Vitis vinifera]
TR30244|c0_g3	100.07	70.51	84.64	67.21	85.01	68.58	76.79	82.14	73.17	86.97	88.52	70.03	85.07	73.60	77.37	81.84	gi|743815337|ref|XP_011019914.1|	uncharacterized protein LOC105122489 [Populus euphratica]
TR41716|c0_g1	100.06	40.76	74.74	62.24	105.02	58.75	74.91	76.48	67.03	85.4	57.88	71.51	71.85	75.34	72.81	71.60	gi|802756811|ref|XP_012089078.1|	mevalonate kinase [Jatropha curcas]
TR40827|c2_g2	100.04	50.55	84.76	62.19	72.39	44.44	71.11	58.58	70.59	111.35	50.7	92.21	78.45	59.67	66.76	84.75	gi|747043001|ref|XP_011081392.1|	26.5 kDa heat shock protein, mitochondrial [Sesamum indicum]
TR45165|c0_g2	100.02	90.82	94.76	180.33	145.34	133.12	151.57	126.46	110.53	98.44	127.03	87.05	95.20	152.93	129.52	104.17	gi|719961760|ref|XP_010253914.1|	GTP-binding protein SAR1A-like [Nelumbo nucifera]
TR62491|c0_g1	100.01	41.55	57.17	54.72	77.31	88.55	66.45	57.13	63.74	73.67	37.32	41.47	66.24	73.53	62.44	50.82	gi|802598826|ref|XP_012072461.1|	uncharacterized protein LOC105634239 [Jatropha curcas]
TR52054|c8_g1	99.94	69.25	64.21	82.45	40.28	42.55	86.87	56.01	53.06	108.3	61.46	85.97	77.80	55.09	65.31	85.24	gi|1021552420|ref|XP_016167536.1|	histone H3.3-like [Arachis ipaensis]
TR46269|c1_g1	99.93	181.89	118.02	76.24	92.76	124.39	82.18	105.33	112.47	78.85	83.27	89.75	133.28	97.80	99.99	83.96	gi|719970273|ref|XP_010270897.1|	F-box protein At1g47056-like [Nelumbo nucifera]
TR44383|c0_g9	99.85	96.92	123.43	81.36	75.3	96.25	88.78	84.79	108.69	109.45	95.15	114.39	106.73	84.30	94.09	106.33	gi|225436504|ref|XP_002276276.1|	lactoylglutathione lyase isoform X1 [Vitis vinifera]
TR45392|c0_g1	99.79	57.3	72.12	56.02	78.75	49.13	68.97	67.99	61.34	105.14	59.46	77.83	76.40	61.30	66.10	80.81	gi|694416489|ref|XP_009336369.1|	probable ATP synthase 24 kDa subunit, mitochondrial [Pyrus x bretschneideri]
TR39180|c1_g1	99.79	80.4	71.34	103.96	93.32	123.59	97.47	100.69	95.94	60.53	113.07	67.45	83.84	106.96	98.03	80.35	gi|719972385|ref|XP_010277369.1|	DNA-damage-repair/toleration protein DRT102 [Nelumbo nucifera]
TR51119|c0_g1	99.79	121.18	98.39	100.76	74.92	86.49	100.08	86.43	80.07	71.51	81.06	61.54	106.45	87.39	88.86	71.37	gi|802750177|ref|XP_012087737.1|	multiple C2 and transmembrane domain-containing protein 1 [Jatropha curcas]
TR40322|c0_g1	99.69	99.53	73.53	51.89	35.09	52.42	66.47	48.54	45.41	47.65	34.83	18.97	90.92	46.47	53.47	33.82	gi|225439779|ref|XP_002275978.1|	WRKY transcription factor 44 [Vitis vinifera]
TR48042|c0_g2	99.54	96.23	82.09	65.88	64.99	58.39	74.19	71.09	66.3	63.12	64.42	74.84	92.62	63.09	70.53	67.46	gi|743862912|ref|XP_011031504.1|	patellin-3 [Populus euphratica]
TR33685|c0_g2	99.51	66.4	107.83	66.99	103.24	74.24	78.59	74.95	91.58	119.85	48.5	99.2	91.25	81.49	81.71	89.18	gi|225439336|ref|XP_002269810.1|	sucrose-phosphatase 1 [Vitis vinifera]
TR50565|c1_g1	99.5	67.28	78.62	66.41	75.17	63.63	72.32	58.17	93.58	98.94	39.67	122.96	81.80	68.40	74.69	87.19	gi|971516374|dbj|GAQ81838.1|	20S proteasome regulatory subunit beta protein [Klebsormidium flaccidum]
TR46038|c0_g1	99.46	92.23	112.43	80.71	84.42	99.65	86.96	89.25	101.52	66.61	98.49	96.02	101.37	88.26	92.58	87.04	gi|659114777|ref|XP_008457222.1|	serine hydroxymethyltransferase 4 [Cucumis melo]
TR48048|c1_g1	99.39	131.45	99.51	95.31	79.62	119.21	94.76	94.71	100.7	81.15	82.25	79.93	110.12	98.05	96.72	81.11	gi|747056112|ref|XP_011074311.1|	50S ribosomal protein 6, chloroplastic [Sesamum indicum]
TR21091|c0_g1	99.33	62.83	77.38	51.1	118.11	57.29	62.26	85.77	75.59	115.19	60.59	99.54	79.85	75.50	74.54	91.77	gi|296083718|emb|CBI23707.3|	unnamed protein product [Vitis vinifera]
TR49618|c3_g1	99.31	79.82	117.27	106.89	159.34	81.93	100.22	118.12	108.13	110.84	89.52	134.74	98.80	116.05	108.82	111.70	gi|1012168072|ref|XP_015965035.1|	ADP-ribosylation factor 2-like [Arachis duranensis]
TR115367|c0_g1	99.26	300.17	137.03	232.41	233.02	207.91	188.54	224.22	132.85	140.56	147.02	51.03	178.82	224.45	181.87	112.87
TR50977|c0_g1	99.22	82.77	79.75	93.88	73.55	82.01	94.81	99.95	79.8	55.06	148.46	80.24	87.25	83.15	91.52	94.59	gi|1009149541|ref|XP_015892533.1|	trithorax group protein osa [Ziziphus jujuba]
TR39017|c0_g1	99.21	225.92	159.04	188.8	165.05	155.46	163.6	187.13	168.56	213.64	200.19	199.19	161.39	169.77	173.10	204.34	gi|111153820|emb|CT867975.8|	M.truncatula DNA sequence from clone MTH2-61P4 on chromosome 3, complete sequence
TR26433|c0_g1	99.2	54.91	79.51	51.36	104.97	48.37	64.6	73.72	74.38	129.86	47.66	109.36	77.87	68.23	70.90	95.63	gi|358248346|ref|NP_001239866.1|	uncharacterized protein LOC100775724 [Glycine max]
TR49220|c2_g1	99.14	65.88	75.45	92.95	116.66	73.73	94.69	91.33	94.45	122.17	80.24	132.65	80.16	94.45	93.49	111.69	gi|965607001|dbj|AP015041.1|	Vigna angularis var. angularis DNA, chromosome 8, almost complete sequence, cultivar: Shumari
TR19923|c0_g1	99.07	84.36	102.78	123.85	110.74	127.25	113.23	115.75	105.95	102.43	132.84	86.57	95.40	120.61	111.64	107.28	gi|345648533|gb|AEO13834.1|	phosphoglycerate kinase [Camellia sinensis]
TR41118|c0_g1	98.97	224.26	132.44	253.86	132.37	127.51	209.24	236.22	142.88	77.02	386.9	168.11	151.89	171.25	196.11	210.68
TR40420|c0_g1	98.97	58.23	98.18	87.45	64.95	67.35	90.6	60.24	84.89	89.6	55.58	94.59	85.13	73.25	78.58	79.92	gi|720097948|ref|XP_010247483.1|	uncharacterized protein LOC104590494 [Nelumbo nucifera]
TR30205|c0_g1	98.93	45.49	90.13	66.97	89.25	56.03	76.36	70.19	76.36	95.71	60.39	91.83	78.18	70.75	74.30	82.64	gi|255548505|ref|XP_002515309.1|	probable protein disulfide-isomerase A6 [Ricinus communis]
TR42421|c5_g1	98.87	137.42	143.98	107.52	107.52	103.64	103.37	120.56	140.55	116.98	133.35	185.62	126.76	106.23	121.49	145.32	gi|1012244763|ref|XP_015941900.1|	somatic embryogenesis receptor kinase 2-like [Arachis duranensis]
TR153036|c0_g1	98.77	102.7	106.9	105.18	96.68	157.33	98.58	113.76	111.9	89.9	128.86	65	102.79	119.73	108.08	94.59	gi|338172911|gb|AEI83224.1|	phosphoglycerate kinase [Dimocarpus longan]
TR105639|c0_g1	98.65	66.18	87.13	103.29	130.27	100.96	102.71	99.88	98.71	103.22	89.18	101.53	83.99	111.51	100.43	97.98	gi|118481249|gb|ABK92574.1|	unknown [Populus trichocarpa]
TR35947|c0_g1	98.44	82.96	95.96	94.3	92.11	96.45	94.55	85.78	97.7	111.97	80.54	89.37	92.45	94.29	92.68	93.96	gi|702272107|ref|XP_010043644.1|	uncharacterized protein LOC104432807 isoform X2 [Eucalyptus grandis]
TR26803|c0_g1	98.38	73.86	101.85	107.71	116.87	133	106.66	103.36	169.71	123.96	102.83	267.09	91.36	119.19	126.58	164.63	gi|568875402|ref|XP_006490787.1|	aldose 1-epimerase [Citrus sinensis]
TR33545|c0_g1	98.34	81.85	78.42	97.53	100.14	91.4	96.64	92.96	92.66	90.98	93.24	96.15	86.20	96.36	94.09	93.46	gi|747065938|ref|XP_011079631.1|	bifunctional epoxide hydrolase 2-like [Sesamum indicum]
TR48118|c6_g2	98.32	47.62	73.55	67.68	77.38	51.21	76.39	61.26	69.72	92.14	48.01	91.32	73.16	65.42	69.12	77.16	gi|225436335|ref|XP_002268489.1|	probable ribosome biogenesis protein RLP24 [Vitis vinifera]
TR46322|c1_g13	98.23	75.09	82.24	74.25	91.06	76.91	80.52	74.55	80.31	76.6	56.64	84.01	85.19	80.74	78.46	72.42	gi|225456270|ref|XP_002283518.1|	nucleolar protein 56-like [Vitis vinifera]
TR36618|c0_g2	98.2	83.25	71.34	94.6	93.6	107.58	95.67	92.95	84.12	77.79	97.09	56.37	84.26	98.59	90.91	77.08	gi|255554879|ref|XP_002518477.1|	ATP synthase gamma chain, chloroplastic [Ricinus communis]
TR46321|c0_g1	98.13	81	95.2	109.84	68.44	122.28	106.18	74.43	101.48	50.54	81.54	77.38	91.44	100.19	94.03	69.82	gi|225424089|ref|XP_002283405.1|	RNA polymerase II degradation factor 1 [Vitis vinifera]
TR44423|c1_g1	98.13	64.15	83.9	60.59	92.67	75.97	71.44	80.12	90.55	89.04	68.12	117.24	82.06	76.41	80.70	91.47	gi|225445424|ref|XP_002285038.1|	uncharacterized protein LOC100247481 [Vitis vinifera]
TR48474|c2_g1	98.13	43.03	69.75	91.2	85.17	69.96	90.85	64.12	74.14	73.03	52.34	82.79	70.30	82.11	76.37	69.39	gi|225434698|ref|XP_002280897.1|	zinc finger CCCH domain-containing protein 49 [Vitis vinifera]
TR9720|c0_g1	98.11	62.13	88.43	71.83	124.67	82.63	78.18	83.28	96.91	144.37	48.04	120.82	82.89	93.04	86.12	104.41	gi|307136119|gb|ADN33965.1|	26S proteasome non-ATPase regulatory subunit [Cucumis melo subsp. melo]
TR45532|c1_g1	97.99	80.29	84.15	92.47	94.35	95.39	92.64	77.01	86.59	82.92	52.95	78.79	87.48	94.07	85.41	71.55	gi|590673181|ref|XP_007038818.1|	Homeodomain-like superfamily protein isoform 1 [Theobroma cacao]
TR41022|c0_g1	97.98	93.95	84.03	94.88	136.87	108.16	93.24	126.18	110.9	93.04	128.61	132.91	91.99	113.30	110.11	118.19	gi|976903051|gb|KVH90977.1|	Nucleotide-binding, alpha-beta plait [Cynara cardunculus var. scolymus]
TR126492|c0_g1	97.97	88.11	63.03	55.41	104.55	73.5	70.24	76.95	66.15	88.98	39.67	69.42	83.04	77.82	71.11	66.02	gi|590663118|ref|XP_007036121.1|	GATA type zinc finger transcription factor family protein isoform 2 [Theobroma cacao]
TR46257|c1_g1	97.94	107.94	100.7	83.42	96.33	122.63	88.31	93.12	99.71	91.65	81.46	67.88	102.19	100.79	93.71	80.33	gi|590620940|ref|XP_007024670.1|	Lung seven transmembrane receptor family protein isoform 1 [Theobroma cacao]
TR39391|c0_g1	97.8	57.54	68.47	58.33	122.67	72.53	69.15	84.47	79.08	102.9	52.97	101.84	74.60	84.51	77.57	85.90	gi|225445521|ref|XP_002285234.1|	uncharacterized protein LOC100250810 [Vitis vinifera]
TR44222|c1_g1	97.65	94.44	142.42	116.58	149.36	133.08	101.55	131.89	136.15	281.61	162.65	145.86	111.50	133.01	123.20	196.71	gi|743900683|ref|XP_011043644.1|	protein E6-like isoform X5 [Populus euphratica]
TR22915|c0_g1	97.63	102.18	110.99	83.43	98.34	73.03	87.01	93.93	92	123.91	85.19	105.73	103.60	84.93	90.98	104.94	gi|747072112|ref|XP_011082955.1|	citrate synthase, glyoxysomal [Sesamum indicum]
TR35817|c0_g1	97.4	57.27	95.28	57	106.68	56.58	70.04	80.23	74.99	117.82	56.68	87.29	83.32	73.42	75.09	87.26	gi|697162548|ref|XP_009590071.1|	V-type proton ATPase subunit B 2 [Nicotiana tomentosiformis]
TR45422|c2_g1	97.39	143.25	111.23	150.9	121.37	175.24	133.83	164.62	171.15	228.52	238.59	211.59	117.29	149.17	156.53	226.23	gi|224067154|ref|XP_002302382.1|	glycosyl transferase family 2 family protein [Populus trichocarpa]
TR44060|c0_g1	97.35	54.63	82.11	53.37	124.75	46.55	65.73	84.26	81.32	116.41	49.44	124.2	78.03	74.89	77.10	96.68	gi|566200149|ref|XP_006376044.1|	eIF4-gamma/eIF5/eIF2-epsilon domain-containing family protein [Populus trichocarpa]
TR153220|c0_g1	97.33	71	77.42	81.42	66.06	56.65	83	57.05	63.21	60.82	51.22	70.35	81.92	68.04	67.75	60.80	gi|566160457|ref|XP_006385279.1|	hypothetical protein POPTR_0003s02410g [Populus trichocarpa]
TR22911|c0_g1	97.22	47.81	49.96	21.76	34.73	28.17	42.97	40.97	28.24	28.73	35.66	11.05	65.00	28.22	37.39	25.15	gi|659087811|ref|XP_008444647.1|	transcription factor MYB44-like [Cucumis melo]
TR30545|c0_g1	97.13	76.28	87.24	91.6	90.66	76.69	95.58	95.52	84.21	89.68	113.93	89.05	86.88	86.32	91.77	97.55	gi|225426230|ref|XP_002263323.1|	luminal-binding protein 5 [Vitis vinifera]
TR35589|c0_g2	97.12	48.96	56.91	51.12	57.44	72.94	64.04	58.49	62.04	50.41	65.33	51.58	67.66	60.50	61.52	55.77	gi|719963183|ref|XP_010248911.1|	uncharacterized protein LOC104591663 [Nelumbo nucifera]
TR50891|c6_g2	97.07	81.02	91.47	128.13	148.7	109.76	122.12	127.71	127.93	187.37	118.07	132.39	89.85	128.86	125.92	145.94	gi|672159986|ref|XP_008799760.1|	AP-4 complex subunit sigma isoform X2 [Phoenix dactylifera]
TR13635|c0_g1	97.03	70.95	85.48	278.85	142.27	120.08	279.38	183.54	148.78	263.35	333.53	260.28	84.49	180.40	203.90	285.72	gi|734409014|gb|KHN35121.1|	Anaphase-promoting complex subunit cdc20 [Glycine soja]
TR30203|c0_g1	97	114.32	88.12	106.28	138.36	141.3	101.79	123.51	117.45	111.55	104.61	101.25	99.81	128.65	114.25	105.80	gi|698481806|ref|XP_009787861.1|	uncharacterized protein LOC104235748 [Nicotiana sylvestris]
TR40208|c0_g2	96.91	50.12	76.69	63.99	91.97	82.83	73.19	80.49	68.84	118.49	72.27	54.75	74.57	79.60	74.17	81.84
TR26778|c0_g1	96.78	122.44	93.69	163.08	118.64	98.04	144.28	128.96	108	77.02	144.4	128.67	104.30	126.59	127.08	116.70	gi|567876035|ref|XP_006430607.1|	hypothetical protein CICLE_v10013805mg [Citrus clementina]
TR51640|c4_g5	96.76	112.86	116.11	124.38	111.95	157.19	115.54	121.91	141.7	124.29	144.75	134.13	108.58	131.17	126.38	134.39	gi|731399702|ref|XP_002279218.3|	receptor-like protein kinase FERONIA [Vitis vinifera]
TR5121|c0_g1	96.73	54.89	74.59	64.81	112.33	58.09	72.2	83.23	73.79	100.46	73.65	83.32	75.40	78.41	76.41	85.81	gi|596287802|ref|XP_007225834.1|	hypothetical protein PRUPE_ppa013466mg [Prunus persica]
TR40222|c0_g1	96.65	71.96	98.61	121.18	55.79	73.13	123.62	86.88	90.93	60.71	116.31	98.36	89.07	83.37	100.48	91.79	gi|823222546|ref|XP_012443992.1|	protein DEK [Gossypium raimondii]
TR23494|c0_g1	96.61	60.83	87.7	60.48	80.6	65.95	71.47	74.43	81.44	90.84	73.51	93.76	81.71	69.01	75.78	86.04	gi|719967485|ref|XP_010262026.1|	enolase 1, chloroplastic-like [Nelumbo nucifera]
TR39823|c0_g1	96.5	90.29	85.38	64.55	105.12	68.03	74.31	79.44	92.32	151.34	45.02	131.7	90.72	79.23	82.02	109.35	gi|694423112|ref|XP_009339374.1|	receptor-like serine/threonine-protein kinase At1g78530 [Pyrus x bretschneideri]
TR52020|c2_g1	96.27	138.22	98.45	150.03	87.74	127.05	131.43	111.78	109.77	86.56	125.2	96.51	110.98	121.61	117.66	102.76	gi|731414718|ref|XP_010659256.1|	zinc finger CCCH domain-containing protein 53 isoform X1 [Vitis vinifera]
TR34842|c0_g2	96.27	108.06	104.87	89.18	92.71	101.24	90.57	105.69	98.26	85.68	113.96	88.25	103.07	94.38	98.17	95.96	gi|595927035|ref|XP_007215061.1|	hypothetical protein PRUPE_ppa012279mg [Prunus persica]
TR27011|c0_g1	96.11	102.51	98.49	75.11	89.45	105.72	81.16	111.06	107.94	140.73	143.82	114.12	99.04	90.09	100.05	132.89	gi|661892815|emb|CDP03973.1|	unnamed protein product [Coffea canephora]
TR43618|c0_g1	96.06	64.19	84.68	95.64	100.42	64.36	92.12	83.69	92.82	119.11	77.07	114.57	81.64	86.81	89.54	103.58	gi|729346618|ref|XP_010541972.1|	uncharacterized protein LOC104815318 [Tarenaya hassleriana]
TR51321|c18_g4	96.05	98.33	130.53	103.23	91.63	72.39	100.46	85.82	94.37	113.96	74.05	91.36	108.30	89.08	93.55	93.12	gi|823251092|ref|XP_012458139.1|	uncharacterized protein LOC105778923 [Gossypium raimondii]
TR23043|c0_g1	96.04	102.39	97.35	118.12	153.2	99.25	110.09	118.75	109.31	129.18	95.75	129.71	98.59	123.52	112.72	118.21	gi|2982279|gb|AAC32125.1|	actin [Picea mariana]
TR41808|c2_g1	95.95	125.09	101.63	77.43	68.94	63.09	81.82	71.04	83.73	76.99	41.52	105.62	107.56	69.82	78.86	74.71	gi|255583266|ref|XP_002532397.1|	protein ABHD18 [Ricinus communis]
TR2522|c0_g1	95.8	82.14	100.11	74.17	110.55	58.4	82.62	91.01	78.34	106.02	76.35	98.13	92.68	81.04	83.99	93.50	gi|225445462|ref|XP_002285115.1|	uncharacterized protein At2g34160 [Vitis vinifera]
TR37220|c0_g1	95.79	65.34	80.33	77.99	99.42	67.34	85.09	92.32	76	96.85	94.26	88	80.49	81.58	84.47	93.04	gi|359478834|ref|XP_002279055.2|	uncharacterized protein LOC100263805 [Vitis vinifera]
TR26925|c1_g1	95.78	108.8	89.46	107.61	89.33	97.7	103.85	105.21	93.57	85.73	127.8	85.7	98.01	98.21	100.88	99.74	gi|317106594|dbj|BAJ53102.1|	JHL20J20.9 [Jatropha curcas]
TR40604|c0_g1	95.76	82.22	101.31	79.55	55.96	63.67	82.35	75.3	83.46	103.19	91.93	98.52	93.10	66.39	80.37	97.88	gi|802753187|ref|XP_012088435.1|	14 kDa zinc-binding protein [Jatropha curcas]
TR36564|c0_g2	95.68	41.52	89.05	32.53	67.34	53.76	52.69	44.46	75.08	84.27	26.2	94.02	75.42	51.21	57.41	68.16	gi|47496758|dbj|BAD19048.1|	beta-cyanoalanine synthase [Diospyros kaki]
TR39703|c0_g1	95.68	91.63	103.43	73.18	90.61	81.16	80.23	83.91	95.04	107.2	77.19	106.18	96.91	81.65	86.39	96.86	gi|641831617|gb|KDO50670.1|	hypothetical protein CISIN_1g017413mg [Citrus sinensis]
TR33843|c0_g1	95.67	67.46	65.02	94.91	112.8	71.1	88.35	81.29	77.34	91.31	55.06	100.91	76.05	92.94	82.33	82.43	gi|125559175|gb|EAZ04711.1|	hypothetical protein OsI_26872 [Oryza sativa Indica Group]
TR44982|c0_g1	95.65	119.93	99.98	120.44	120.09	110.08	114.12	133.1	115.87	108.32	164.8	144.21	105.19	116.87	121.03	139.11	gi|568836103|ref|XP_006472088.1|	REF/SRPP-like protein At3g05500 [Citrus sinensis]
TR17433|c0_g2	95.62	52.99	36.7	8	31.35	39.37	31.36	31.98	55.54	96.48	13.3	96.16	61.77	26.24	39.63	68.65
TR50119|c0_g2	95.57	52.11	63.43	61.12	96.48	49.58	70.56	79.88	62.71	121.6	78.03	83.61	70.37	69.06	71.05	94.41	gi|1009150304|ref|XP_015892948.1|	ankyrin repeat domain-containing protein 2A [Ziziphus jujuba]
TR48228|c2_g1	95.56	148.73	73.69	67.75	88.79	89.51	77.67	95.02	95.8	135.7	63.17	119.86	105.99	82.02	89.50	106.24	gi|657951119|ref|XP_008351262.1|	E3 ubiquitin-protein ligase CIP8-like [Malus domestica]
TR33501|c1_g1	95.46	68.25	75.98	32.17	268.38	57.73	51.61	245.36	77.64	203.77	363.73	101.13	79.90	119.43	124.87	222.88	gi|226001033|dbj|BAH36870.1|	xyloglucan endotransglycosylase/hydrolase [Torenia fournieri]
TR48492|c0_g2	95.4	50.88	77.24	45.96	79.87	36.75	61.17	64.01	61.24	86.15	52.31	84.14	74.51	54.19	62.14	74.20	gi|731400638|ref|XP_002263561.3|	DEAD-box ATP-dependent RNA helicase 38 [Vitis vinifera]
TR50973|c1_g2	95.34	112.14	100	161.59	105.53	164.17	141.45	131.77	136.9	118.51	178.82	130.26	102.49	143.76	136.71	142.53	gi|720045643|ref|XP_010270270.1|	probable glucan 1,3-alpha-glucosidase [Nelumbo nucifera]
TR40202|c0_g1	95.34	124.13	106.93	136.88	68.98	119.01	129.04	104.03	98.37	68.92	145.52	68.72	108.80	108.29	110.48	94.39	gi|694317857|ref|XP_009340185.1|	uncharacterized protein At3g15000, mitochondrial-like [Pyrus x bretschneideri]
TR46668|c1_g1	95.17	69.8	74.52	89.12	132.3	95.74	90.75	132.9	106.43	252	170.38	150.58	79.83	105.72	110.03	190.99	gi|548859485|gb|ERN17165.1|	protein AMTR_s00044p00139580 [Amborella trichopoda]
TR47121|c1_g2	95.16	55.85	88.22	67.93	81.15	68.28	75.31	64.67	77.01	64.17	50.55	81.24	79.74	72.45	72.33	65.32	gi|590571482|ref|XP_007011607.1|	Coatomer, beta subunit isoform 1 [Theobroma cacao]
TR45954|c0_g2	95.09	90.26	93.35	92.71	82.93	109.6	92.41	81.48	94.12	84.5	81.66	81.87	92.90	95.08	89.34	82.68	gi|297746485|emb|CBI16541.3|	unnamed protein product [Vitis vinifera]
TR45484|c0_g2	95.02	131.01	107.58	91.65	109.12	92.93	92.74	100.73	110.23	129.4	69.21	131.74	111.20	97.90	101.23	110.12	gi|823226843|ref|XP_012446253.1|	uncharacterized protein LOC105769862 isoform X2 [Gossypium raimondii]
TR27966|c1_g9	94.9	68.91	53.31	71.08	38.85	85.34	78.73	48.4	73.25	100.48	54.25	71.02	72.37	65.09	66.79	75.25	gi|727589970|ref|XM_010469668.1|	Camelina sativa auxin transport protein BIG-like (LOC104747965), mRNA
TR50221|c4_g1	94.79	77.74	71.98	67.1	113.85	82.26	74.91	91.24	92.21	101.85	69.3	110.69	81.50	87.74	86.12	93.95	gi|2982279|gb|AAC32125.1|	actin [Picea mariana]
TR38931|c0_g1	94.7	79.14	86.35	72.89	94.81	62.73	78.86	86.31	83.92	121.63	86.19	100.21	86.73	76.81	83.03	102.68	gi|527198441|gb|EPS66594.1|	hypothetical protein M569_08185 [Genlisea aurea]
TR44458|c0_g1	94.69	94.33	101.1	112.56	94.14	119.41	106.85	93.64	115.82	100.05	92.63	127.46	96.71	108.70	105.44	106.71	gi|661895650|emb|CDP00228.1|	unnamed protein product [Coffea canephora]
TR33889|c0_g1	94.65	82.07	76.93	40.11	51.43	31.82	53.33	49.89	39.14	19.11	33.56	24.97	84.55	41.12	47.45	25.88	gi|1009170303|ref|XP_015866127.1|	uncharacterized protein LOC107403727 [Ziziphus jujuba]
TR28961|c0_g1	94.64	59.8	93.21	87.46	76	69.13	89.11	67.82	79.33	63.66	58.75	87.46	82.55	77.53	78.75	69.96	gi|719996759|ref|XP_010254879.1|	U1 small nuclear ribonucleoprotein 70 kDa-like [Nelumbo nucifera]
TR78175|c0_g1	94.59	46.26	93.69	71.14	93.06	48.28	76.3	73.25	82.63	166.71	68.09	122.25	78.18	70.83	77.39	119.02	gi|802555170|ref|XP_012065287.1|	xylose isomerase [Jatropha curcas]
TR53125|c0_g1	94.51	38.14	84.21	102.64	63.95	68.72	101.77	64.92	84.89	81.26	79.42	94.3	72.29	78.44	83.86	84.99	gi|719974480|ref|XP_010245058.1|	uncharacterized protein LOC104588712 [Nelumbo nucifera]
TR43423|c0_g1	94.5	26.49	86.75	32.99	40.6	39.7	50.35	33.34	44.07	62.01	32.26	20.96	69.25	37.76	42.59	38.41	gi|225425505|ref|XP_002266341.1|	probable polygalacturonase non-catalytic subunit JP630 [Vitis vinifera]
TR67452|c0_g1	94.44	94.53	78.29	60.14	89.51	48.21	71.54	74.17	56.59	83.74	39.45	50.76	89.09	65.95	67.43	57.98	gi|1009115217|ref|XP_015874109.1|	U-box domain-containing protein 13 [Ziziphus jujuba]
TR39525|c0_g1	94.36	134.45	258.62	36.89	162.68	94.22	51.8	137.47	128.1	109.42	107.98	76.23	162.48	97.93	105.79	97.88	gi|658005299|ref|XP_008337790.1|	pectinesterase/pectinesterase inhibitor PPE8B [Malus domestica]
TR42917|c0_g1	94.36	68.94	80.7	136.66	104.38	73.65	124.44	92.98	86.3	102.88	97.78	109.6	81.33	104.90	101.24	103.42	gi|657993985|ref|XP_008389291.1|	protein FLX-like 3 [Malus domestica]
TR17912|c0_g1	94.34	112.49	151.61	221.62	238.15	366.46	186.3	277.43	297.96	319.2	438.23	307.1	119.48	275.41	253.90	354.84	gi|225448453|ref|XP_002269430.1|	zinc finger CCCH domain-containing protein 29-like [Vitis vinifera]
TR25680|c1_g1	94.34	58.17	91.17	91.55	99.83	87.55	93.45	76.57	92.06	94.81	56.52	96.15	81.23	92.98	87.36	82.49	gi|225426312|ref|XP_002268528.1|	dynamin-related protein 5A [Vitis vinifera]
TR9517|c0_g1	94.25	55.43	76.56	70.98	87.83	63.52	76.85	73.38	74.06	85.04	70	87.31	75.41	74.11	74.76	80.78	gi|359484512|ref|XP_003633115.1|	asparagine--tRNA ligase, cytoplasmic 1 [Vitis vinifera]
TR18734|c0_g1	94.22	57.16	95.73	65.29	99.75	52.02	73.85	77.51	85.44	83.97	60.61	136.07	82.37	72.35	78.93	93.55	gi|694383292|ref|XP_009367609.1|	50S ribosomal protein L24, chloroplastic-like [Pyrus x bretschneideri]
TR42176|c0_g2	94.11	49.02	102.8	103.54	60.35	71	101.13	41.37	63.26	38.69	6.82	11.71	81.98	78.30	68.59	19.07
TR51614|c4_g1	94.02	92.9	67.19	82.91	71.98	77.91	90.03	75.47	72.78	49.88	65.8	75.72	84.70	77.60	79.43	63.80	gi|697135230|ref|XP_009621666.1|	probable xyloglucan endotransglucosylase/hydrolase protein 28 [Nicotiana tomentosiformis]
TR39295|c1_g2	93.99	32.58	44.06	50.34	81.83	54.02	62.62	53.16	43.53	54.77	24.35	28.02	56.88	62.06	53.10	35.71	gi|567868427|ref|XP_006426836.1|	hypothetical protein CICLE_v10026154mg [Citrus clementina]
TR1635|c0_g1	93.88	142.34	89.42	128.71	84.56	116.66	121.2	128.15	97.43	85.04	173.73	81.11	108.55	109.98	115.59	113.29	gi|225450009|ref|XP_002274472.1|	uncharacterized protein LOC100255131 [Vitis vinifera]
TR23187|c0_g1	93.86	90.09	102.12	91.93	46.49	82.42	89.41	61.64	77.82	63.12	62.1	55.12	95.36	73.61	76.29	60.11	gi|1009126189|ref|XP_015880017.1|	uncharacterized protein LOC107416076 [Ziziphus jujuba]
TR43721|c0_g1	93.82	78.11	86.64	95.12	101.41	89.26	92.51	88.72	91.93	98.25	80.03	101.25	86.19	95.26	91.05	93.18	gi|470117934|ref|XP_004295101.1|	GTP-binding protein SAR1A-like [Fragaria vesca subsp. vesca]
TR41922|c0_g1	93.77	99.27	69.88	74.31	51.86	86.16	80.36	80.44	75.07	75.51	99.45	66.1	87.64	70.78	78.62	80.35	gi|225470997|ref|XP_002266598.1|	pentatricopeptide repeat-containing protein At2g29760, chloroplastic [Vitis vinifera]
TR45957|c3_g1	93.72	103.68	103.79	110.43	82.68	100.37	108.82	85.22	88.97	88.15	74.72	70.25	100.40	97.83	94.34	77.71	gi|720088542|ref|XP_010244486.1|	aminomethyltransferase, mitochondrial [Nelumbo nucifera]
TR33162|c0_g1	93.57	81.74	84.53	235.89	162.94	139.34	195.13	205.22	155.84	248.65	326.01	251.31	86.61	179.39	185.40	275.32	gi|747062340|ref|XP_011077675.1|	cell division cycle 20.2, cofactor of APC complex-like [Sesamum indicum]
TR30535|c0_g1	93.45	76.77	93.31	67.95	110.9	72.25	74.87	83.79	83.75	85.84	58.41	83.75	87.84	83.70	80.80	76.00	gi|743908185|ref|XP_011047541.1|	V-type proton ATPase subunit e1 [Populus euphratica]
TR11820|c0_g1	93.41	260.96	410.62	351.78	191.12	368.39	272.68	227.8	405.79	228.78	235.22	491.66	255.00	303.76	302.09	318.55
TR3218|c0_g1	93.19	145.25	117.82	123.89	137.19	114.66	119.17	150.93	149.35	225.99	165.12	216.54	118.75	125.25	139.82	202.55	gi|802576719|ref|XP_012068870.1|	uncharacterized protein LOC105631382 [Jatropha curcas]
TR44719|c0_g1	93.17	94.23	73.02	276.93	165.25	148.1	225.38	201.77	154.19	244.98	311.27	232.1	86.81	196.76	193.78	262.78	gi|951050596|ref|XP_014520236.1|	cell division cycle 20.1, cofactor of APC complex-like [Vigna radiata var. radiata]
TR10748|c0_g3	93.07	102.79	106.97	58.11	117.93	120.32	57.73	105.09	106.14	89.27	86.95	66.38	100.94	98.79	89.65	80.87	gi|965661712|dbj|AP015035.1|	Vigna angularis var. angularis DNA, chromosome 2, almost complete sequence, cultivar: Shumari
TR43876|c3_g1	93.06	93.98	166.71	235.8	256.97	454.13	197.76	278.38	329.59	381.83	421.13	279.14	117.92	315.63	268.58	360.70	gi|255579712|ref|XP_002530695.1|	mitochondrial uncoupling protein 5 [Ricinus communis]
TR33839|c0_g2	93.04	154.89	151.38	66.66	142.03	88.69	73.74	134.29	120.92	126.15	110.96	133.58	133.10	99.13	109.65	123.56	gi|661893082|emb|CDP02891.1|	unnamed protein product [Coffea canephora]
TR41808|c0_g1	93.04	26.21	49.77	52.13	93.41	53.28	60.05	67.03	49.7	56.1	61.28	43.91	56.34	66.27	58.93	53.76	gi|255563606|ref|XP_002522805.1|	adenosylhomocysteinase [Ricinus communis]
TR50416|c0_g1	92.96	74.9	147.26	77.73	44.51	94.98	81.74	69.93	94.19	72.5	99.89	55.34	105.04	72.41	81.95	75.91	gi|731337227|ref|XP_010679672.1|	probable leucine-rich repeat receptor-like protein kinase At1g35710 [Beta vulgaris subsp. vulgaris]
TR25050|c0_g1	92.96	114	83.14	117.67	110.95	86.67	107.43	104.75	88.5	114.39	87.11	102.58	96.70	105.10	100.23	101.36	gi|296086054|emb|CBI31495.3|	unnamed protein product [Vitis vinifera]
TR100691|c0_g1	92.93	71.59	86.31	88.68	96.64	81.85	94.44	73.39	82.7	93.89	59.2	95.51	83.61	89.06	83.51	82.87	gi|694449348|ref|XP_009350347.1|	uncharacterized protein At1g04910-like isoform X2 [Pyrus x bretschneideri]
TR17663|c0_g1	92.88	49.37	50.53	75.4	56.62	91.92	79.95	57.87	60.05	46.34	64.99	23.65	64.26	74.65	65.96	44.99	gi|157965847|gb|ABW06960.1|	geranylgeranyl diphosphate synthase [Corylus avellana]
TR106053|c0_g1	92.82	88.35	95.98	156.21	96.91	126.3	132.41	100.49	126.93	97.01	117.06	149.21	92.38	126.47	119.94	121.09	gi|728811949|gb|KHG00569.1|	GDP-L-galactose phosphorylase 1 -like protein [Gossypium arboreum]
TR40523|c0_g1	92.57	50.49	86.79	67.07	86.81	58.21	73.68	63.71	72.14	81.92	43.51	84.05	76.62	70.70	69.84	69.83	gi|823253611|ref|XP_012459438.1|	transmembrane 9 superfamily member 1 [Gossypium raimondii]
TR44617|c0_g1	92.57	73.49	102.89	65.11	47.79	64.38	71.89	49.86	82.04	71.47	38.45	88.29	89.65	59.09	67.93	66.07	gi|225467027|ref|XP_002265860.1|	uncharacterized protein LOC100262366 [Vitis vinifera]
TR52026|c23_g11	92.46	39.14	44.43	30.51	45.68	59.93	51.56	31.26	62.71	80.04	10.86	80.59	58.68	45.37	48.51	57.16
TR41021|c0_g1	92.36	129.18	106.42	107.34	82.08	130.15	102.36	115.72	106.75	81.28	146.25	73.36	109.32	106.52	108.28	100.30	gi|225463817|ref|XP_002271306.1|	ferredoxin-thioredoxin reductase, variable chain [Vitis vinifera]
TR50819|c2_g1	92.35	51.64	72.49	48.68	32.18	59.81	61.17	47.85	59.25	53.14	76.56	50.42	72.16	46.89	56.09	60.04	gi|661895172|emb|CDP00977.1|	unnamed protein product [Coffea canephora]
TR25679|c0_g1	92.32	99.69	93.05	121.76	79.57	144.43	111.86	113.93	118.38	83.02	169.03	91.13	95.02	115.25	114.72	114.39	gi|719982319|ref|XP_010250408.1|	equilibrative nucleotide transporter 1 [Nelumbo nucifera]
TR37693|c0_g1	92.31	74.99	89.79	75.41	110.52	80.91	77.14	85.44	90.92	101.86	55.79	104.82	85.70	88.95	84.50	87.49	gi|719966630|ref|XP_010259487.1|	protein Asterix [Nelumbo nucifera]
TR40817|c0_g1	92.25	101.33	87.87	85.88	80.81	91.77	87.67	87.15	96.9	91.32	85.22	106.12	93.82	86.15	90.57	94.22	gi|728835184|gb|KHG14627.1|	Replicase polyprotein 1ab [Gossypium arboreum]
TR34741|c0_g1	92.14	133.75	114.32	95.36	56.6	98.64	92.19	84.28	89.29	60.6	88.71	59.74	113.40	83.53	88.59	69.68	gi|225434961|ref|XP_002283909.1|	fasciclin-like arabinogalactan protein 4 [Vitis vinifera]
TR35450|c0_g1	91.91	46.26	56.29	44.82	95.57	53.91	55.72	64.48	59.14	95.71	48.67	67.29	64.82	64.77	59.78	70.56	gi|590722960|ref|XP_007052046.1|	N-terminal nucleophile aminohydrolases (Ntn hydrolases) superfamily protein [Theobroma cacao]
TR22933|c0_g1	91.88	47.01	61.78	71.16	66.3	40.57	75.06	63.02	49.95	99.98	70.17	50.6	66.89	59.34	62.68	73.58	gi|823142837|ref|XP_012471223.1|	uncharacterized protein LOC105788735 [Gossypium raimondii]
TR47989|c0_g1	91.86	77.6	71.72	53.06	74.72	37.05	64.3	61.67	50.96	53.24	35.3	56.84	80.39	54.94	58.98	48.46	gi|225447596|ref|XP_002272334.1|	scarecrow-like transcription factor PAT1 [Vitis vinifera]
TR30463|c0_g1	91.83	164.25	133.51	79.19	101.63	128.09	81.44	132.48	122.94	87.16	143.76	103.56	129.86	102.97	112.29	111.49	gi|225424142|ref|XP_002283951.1|	ATP synthase subunit beta, mitochondrial [Vitis vinifera]
TR36032|c0_g8	91.81	74.82	96.93	56.6	81.37	59.76	69.11	65.21	76.56	95.93	45.73	79.7	87.85	65.91	70.29	73.79	gi|955329187|ref|XP_003529464.2|	V-type proton ATPase catalytic subunit A [Glycine max]
TR29431|c0_g1	91.81	61.26	79.33	72.44	87.92	82.13	73.34	82	68.75	36.9	92.8	45.7	77.47	80.83	74.70	58.47	gi|747059619|ref|XP_011076199.1|	uncharacterized protein LOC105160499 [Sesamum indicum]
TR48519|c5_g2	91.75	75.15	60.51	64.01	118.56	38.35	72.41	88.69	57.65	149.64	57.64	81.58	75.80	73.64	72.92	96.29	gi|1009170882|ref|XP_015866437.1|	uncharacterized protein LOC107404017 [Ziziphus jujuba]
TR30692|c0_g18	91.62	83.9	81.03	124.96	64.26	76.37	112.45	108.84	67.31	59.09	179.41	44.84	85.52	88.53	96.20	94.45	gi|595801650|ref|XP_007201856.1|	hypothetical protein PRUPE_ppa009496mg [Prunus persica]
TR12481|c1_g1	91.56	106.56	181.76	119.34	85.68	207.75	111.28	118.28	163.98	58.04	162.91	89.34	126.63	137.59	131.18	103.43	gi|731358159|ref|XP_010690585.1|	3-hydroxy-3-methylglutaryl-coenzyme A reductase 1-like [Beta vulgaris subsp. vulgaris]
TR141863|c0_g1	91.56	149.38	111.94	110.74	111.32	177.38	102.79	125.67	141.88	106.16	126.96	102.14	117.63	133.15	123.45	111.75	gi|255553155|ref|XP_002517620.1|	uncharacterized protein LOC8282321 [Ricinus communis]
TR37225|c0_g1	91.41	87.17	112.58	103.24	89.04	103.46	99.55	97.46	100.66	95.47	118.68	102.62	97.05	98.58	99.22	105.59	gi|296089355|emb|CBI39127.3|	unnamed protein product [Vitis vinifera]
TR44323|c0_g1	91.41	74.68	69.85	69.14	66.68	97.62	75.09	65.47	81.76	65.06	51.28	73.21	78.65	77.81	74.11	63.18	gi|255547948|ref|XP_002515031.1|	very-long-chain 3-oxoacyl-CoA reductase 1 [Ricinus communis]
TR127343|c0_g1	91.25	72.34	86.03	80.74	86.53	83.97	77	76.6	105.65	105.93	69.08	94.21	83.21	83.75	86.42	89.74	gi|162952124|gb|AC167958.42|	Medicago truncatula clone mth2-161m16, complete sequence
TR27012|c0_g1	91.22	52.4	76.3	58.28	91.44	54.8	68.84	64.79	71.89	85.57	42.38	90.56	73.31	68.17	68.51	72.84	gi|720013342|ref|XP_010260142.1|	adenylate kinase 1, chloroplastic-like isoform X2 [Nelumbo nucifera]
TR48921|c7_g7	91.15	56.07	64.32	107.7	73.28	55.54	105.51	67.24	53.59	93.39	67.75	39.41	70.51	78.84	75.45	66.85	gi|743859431|ref|XP_010942742.1|	DNA-directed RNA polymerases II, IV and V subunit 8B-like [Elaeis guineensis]
TR43014|c0_g1	91.01	92.25	87.87	109.39	70.31	91.7	103.13	90.1	87.91	66.62	108.43	78.8	90.38	90.47	93.71	84.62	gi|566195508|ref|XP_006377863.1|	arginine/serine-rich family protein [Populus trichocarpa]
TR40789|c0_g1	90.93	91.3	86.58	80.1	73.55	75.43	81.4	84.08	73.29	56.15	87.8	58.44	89.60	76.36	79.59	67.46	gi|659103465|ref|XP_008452611.1|	MFP1 attachment factor 1-like [Cucumis melo]
TR39221|c0_g1	90.86	76.04	121.11	86.87	114.72	90.4	88.74	103.6	101.57	122.38	106.88	101.74	96.00	97.33	97.97	110.33	gi|225423915|ref|XP_002281939.1|	GDT1-like protein 5 [Vitis vinifera]
TR50020|c6_g13	90.84	68.8	121.18	76.22	139.63	90.93	80.26	93.63	101.38	158.51	50.44	102.92	93.61	102.26	91.76	103.96	gi|567870475|ref|XP_006427859.1|	protein CICLE_v10027536mg [Citrus clementina] >gi|568820102|ref|XP_006464569.1| protein transport protein Sec61 subunit beta [Citrus sinensis] >gi|557529849|gb|ESR41099.1| hypothetical protein CICLE_v10027536mg [Citrus clementina] >gi|641834393|gb|KDO53388.1| hypothetical protein CISIN_1g034675mg [Citrus sinensis]
TR44597|c0_g2	90.78	133.2	77.19	85.19	63.5	66.38	90.27	98.65	63.36	51.53	120.41	46.42	100.39	71.69	84.09	72.79	gi|147791022|emb|CAN63579.1|	hypothetical protein VITISV_029585 [Vitis vinifera]
TR45604|c0_g12	90.74	129.49	69.88	71.65	89.77	101.95	76.22	115.09	82.39	57.53	131.05	68.49	96.70	87.79	91.23	85.69	gi|224134460|ref|XP_002321829.1|	putative calmodulin-binding family protein [Populus trichocarpa]
TR11487|c0_g1	90.72	164.23	139.72	152.76	177.71	112.66	136.39	158.39	123.12	159.08	146.43	125.71	131.56	147.71	139.30	143.74	gi|937831927|gb|CP010988.1|	Carica papaya chromosome Y sequence
TR24507|c0_g1	90.61	76.52	92.61	68.06	124.31	78.81	77	91.08	95.67	142.75	62.56	123.75	86.58	90.39	87.92	109.69	gi|823172124|ref|XP_012485024.1|	peptidyl-prolyl cis-trans isomerase CYP19-4-like [Gossypium raimondii]
TR4777|c0_g1	90.54	72.45	87.68	112.9	141.89	99.28	102.45	109.8	100.26	151.29	96.08	121.1	83.56	118.02	104.17	122.82	gi|920698821|gb|KOM42046.1|	hypothetical protein LR48_Vigan04g224400, partial [Vigna angularis]
TR47542|c0_g2	90.43	45.27	70.52	23.49	126.43	30.81	43.75	73.54	57.96	59.29	27.63	86.14	68.74	60.24	58.42	57.69	gi|309754779|gb|ADO87007.1|	E,E-farnesyl diphosphate synthase [Santalum album]
TR26099|c0_g1	90.41	98.5	84.63	67.19	97.02	84.96	71.51	92.91	95.23	83.7	78.23	107.81	91.18	83.06	86.55	89.91	gi|460393596|ref|XP_004242395.1|	vesicle-associated membrane protein 721-like [Solanum lycopersicum]
TR51561|c0_g1	90.38	83.81	85.69	99.89	67	62.4	98.01	69.83	74.43	79.17	64.91	76.22	86.63	76.43	80.76	73.43	gi|225464884|ref|XP_002273425.1|	mRNA-decapping enzyme-like protein isoform X2 [Vitis vinifera]
TR45902|c0_g1	90.34	140.58	112.68	91.11	77.75	124.01	90.89	123.74	109.89	94.92	169.88	88.08	114.53	97.62	108.17	117.63	gi|470108684|ref|XP_004290640.1|	2-methyl-6-phytyl-1,4-hydroquinone methyltransferase, chloroplastic [Fragaria vesca subsp. vesca]
TR25443|c0_g1	90.34	95.92	131.55	64.46	127.35	80.97	73.11	97.67	111.17	145.16	71.29	135.99	105.94	90.93	93.98	117.48	gi|629098315|gb|KCW64080.1|	hypothetical protein EUGRSUZ_G01742 [Eucalyptus grandis]
TR51033|c7_g12	90.33	37.68	57.16	76.33	64.93	62.65	82.13	49.3	61.84	50.96	46.51	54.03	61.72	67.97	64.42	50.50	gi|1009162163|ref|XM_016043802.1|	Ziziphus jujuba uncharacterized LOC107432617 (LOC107432617), transcript variant X1, mRNA
TR41579|c0_g1	90.29	52.43	63.85	79.66	58.71	60.61	71.67	58.6	62.39	57.43	66.55	64.59	68.86	66.33	64.22	62.86	gi|937916895|dbj|AP014961.1|	Oryza sativa Japonica Group DNA, chromosome 5, cultivar: Nipponbare, complete sequence
TR35242|c0_g1	90.28	132.96	125.96	29.11	31.53	22.17	45.39	52.68	45.37	23.51	20.77	18.18	116.40	27.60	47.81	20.82	gi|728835940|gb|KHG15383.1|	hypothetical protein F383_17072 [Gossypium arboreum]
TR37722|c0_g1	90.27	85.48	66.46	80.64	98.29	59.54	86.11	81.5	70.16	85.74	63.76	87.66	80.74	79.49	79.26	79.05	gi|225455141|ref|XP_002267630.1|	protein SPIRAL1-like 1 [Vitis vinifera]
TR43614|c0_g2	90.21	181.1	115.67	128.46	49.34	129.55	118.6	106.68	121.6	128.12	134.13	120.01	128.99	102.45	115.63	127.42	gi|147766884|emb|CAN67529.1|	hypothetical protein VITISV_004310 [Vitis vinifera]
TR26128|c0_g1	90.2	121.61	103.84	108.24	133.11	150.23	104.03	160.35	132.14	117.33	214.46	114.3	105.22	130.53	132.17	148.70	gi|802673497|ref|XP_012081610.1|	polyadenylate-binding protein 2 [Jatropha curcas]
TR45944|c0_g1	90.16	88.84	83.93	258.63	174.29	154.37	207.03	223.41	172.02	289.35	363.69	271.32	87.64	195.76	200.82	308.12	gi|719999357|ref|XP_010255693.1|	cell division cycle 20.1, cofactor of APC complex-like isoform X3 [Nelumbo nucifera]
TR44046|c0_g1	90.04	40.95	56.97	35	113.23	40.94	52.34	70.68	55.19	104.89	32.33	73.34	62.65	63.06	59.40	70.19	gi|224100781|ref|XP_002312012.1|	putative adenosine kinase family protein [Populus trichocarpa]
TR35809|c0_g2	89.96	132.35	105.59	112.44	101.53	130.45	104.63	125.83	113.1	75.9	158.06	87.48	109.30	114.81	114.52	107.15	gi|590686927|ref|XP_007042521.1|	Translocon at inner membrane of chloroplasts 21 isoform 1 [Theobroma cacao]
TR49666|c0_g1	89.93	20.54	12.97	2.75	0.97	2	27.21	13.32	4.51	19.01	25.22	1.55	41.15	1.91	15.01	15.26	gi|1021048032|gb|KZN05812.1|	hypothetical protein DCAR_006649 [Daucus carota subsp. sativus]
TR136217|c0_g1	89.92	66.27	42.45	65.59	74.24	103.08	75.36	82.33	86.79	66.03	114.29	87.32	66.21	80.97	81.49	89.21	gi|213868275|gb|ACJ54184.1|	ubiquitin, partial [Nicotiana benthamiana]
TR39928|c0_g1	89.88	32.65	30.69	38.58	42.3	37.44	53.65	36.82	35.56	65.36	30.84	36.01	51.07	39.44	42.01	44.07	gi|731388158|ref|XP_002279066.2|	calmodulin-4 [Vitis vinifera]
TR39618|c0_g2	89.84	50.9	70.33	44.02	98.69	40.13	55.74	73.81	61.36	107.64	53.83	79.95	70.36	60.95	63.64	80.47	gi|568871343|ref|XP_006488848.1|	ubiquitin-conjugating enzyme E2 32 [Citrus sinensis]
TR51479|c0_g1	89.81	63.87	80.99	47.49	90.97	54.14	60.93	83.17	71.64	108.48	76.88	90.99	78.22	64.20	71.91	92.12	gi|802700136|ref|XP_012083616.1|	vesicle-associated protein 1-3 [Jatropha curcas]
TR1543|c0_g2	89.79	83.04	89.27	82.31	89.89	129.64	85.76	87.71	117.19	98.04	90.15	118.21	87.37	100.61	96.89	102.13	gi|731382562|ref|XP_002283140.2|	aminoacylase-1 isoform X1 [Vitis vinifera]
TR26511|c0_g1	89.74	108.15	62.3	85.92	37.97	93.61	88.89	64.1	93.84	74.61	74.84	111.8	86.73	72.50	82.28	87.08	gi|723586555|dbj|BAP90356.1|	GATA type zinc finger domain [Populus nigra]
TR45526|c5_g2	89.71	76.39	82.97	106.8	79.47	95.27	99.41	128.76	90.22	80.82	222.53	82.22	83.02	93.85	106.13	128.52	gi|764612961|ref|XP_011467740.1|	uncharacterized protein At4g06744 [Fragaria vesca subsp. vesca]
TR45222|c5_g1	89.7	150.97	157.6	378.16	164.15	373.04	294.57	345.62	308.87	281.99	696.62	335.92	132.76	305.12	316.35	438.18	gi|720068299|ref|XP_010277065.1|	zinc finger protein ZAT10 [Nelumbo nucifera]
TR46365|c0_g2	89.66	55.59	81.08	49.05	104.34	54.53	62.25	71.14	75.93	142.9	44.23	98.1	75.44	69.31	69.77	95.08	gi|590626793|ref|XP_007026268.1|	Uncharacterized protein TCM_030365 [Theobroma cacao]
TR42942|c1_g1	89.63	87.65	88.04	79.89	104.06	70.76	84.44	103.87	80.48	92.2	120.37	79.48	88.44	84.90	89.60	97.35	gi|802585231|ref|XP_012070314.1|	tubulin-folding cofactor A isoform X1 [Jatropha curcas]
TR49833|c0_g3	89.61	89.71	99.29	249.87	101.61	272.73	201.3	161.59	185.06	183.55	279.44	136.2	92.87	208.07	182.65	199.73	gi|1009113461|ref|XP_015873157.1|	fasciclin-like arabinogalactan protein 15 [Ziziphus jujuba]
TR83690|c0_g8	89.59	77.36	88.5	75.15	80.16	78.19	78.4	78.11	86.37	94.84	76.98	97.32	85.15	77.83	80.96	89.71	gi|1009116765|ref|XP_015874951.1|	protein DEHYDRATION-INDUCED 19 homolog 3-like [Ziziphus jujuba]
TR4108|c0_g1	89.43	65.07	64.37	50.55	93.29	62.49	61.02	69.66	67.26	76.38	55	77.95	72.96	68.78	65.98	69.78	gi|823161526|ref|XP_012480636.1|	ras-related protein RABA2a-like [Gossypium raimondii]
TR42221|c0_g1	89.43	80.23	63.94	77.57	82.82	74.28	78.41	82.59	58.89	71.05	86.53	31.53	77.87	78.22	73.30	63.04	gi|729435796|ref|XP_010520524.1|	21 kDa protein isoform X2 [Tarenaya hassleriana]
TR53036|c0_g1	89.37	82.07	111.92	96.72	137.95	116.63	96.81	103.28	97.58	105.62	68.67	61.49	94.45	117.10	99.22	78.59
TR46701|c0_g1	89.34	65.5	87.6	60.57	91.14	74.57	71.96	70.91	79.35	84.21	54.19	70.32	80.81	75.43	74.07	69.57	gi|661881156|emb|CDP15214.1|	protein product [Coffea canephora]
TR10741|c0_g2	89.32	94.11	80.63	105.24	93	104.08	100.75	95.45	98.53	96.77	100.82	108.11	88.02	100.77	98.24	101.90	gi|566180373|ref|XP_002310723.2|	ribosomal protein L11 [Populus trichocarpa]
TR52104|c0_g1	89.27	67.68	49.17	108.84	55.1	95.75	103.63	66.72	85.73	118.24	77.06	92.24	68.71	86.56	85.36	95.85	gi|629121769|gb|KCW86259.1|	hypothetical protein EUGRSUZ_B02943 [Eucalyptus grandis]
TR36014|c0_g1	89.18	49.34	74.28	63.84	68.49	55.12	72.91	55.54	59.84	57.84	41.01	54.18	70.93	62.48	62.76	51.01	gi|225423497|ref|XP_002274401.1|	probable inactive purple acid phosphatase 2 [Vitis vinifera]
TR147743|c0_g1	89.16	54.74	65.19	45.5	104.86	44.39	56.98	71.07	55.71	92.55	40.81	69.53	69.70	64.92	61.25	67.63	gi|641866750|gb|KDO85434.1|	hypothetical protein CISIN_1g045338mg [Citrus sinensis]
TR39022|c3_g1	89.11	33.81	116.76	77.12	91.25	92.18	85.16	77.51	85.45	75.6	97.16	50.66	79.89	86.85	82.71	74.47
TR36811|c0_g1	89.09	104.68	70.63	51.49	69.49	39.55	60.1	64.98	42.52	65.47	33.79	26.59	88.13	53.51	55.87	41.95	gi|147856095|emb|CAN82449.1|	hypothetical protein VITISV_006434 [Vitis vinifera]
TR50187|c1_g2	89.09	35.79	84.93	81.51	50.71	79.01	84.15	68.54	70.25	59.12	97.8	44.61	69.94	70.41	74.31	67.18	gi|669026884|emb|HG670306.1|	Triticum aestivum chromosome 3B, genomic scaffold, cultivar Chinese Spring
TR50221|c0_g2	89.03	133.62	127.17	77.87	36.45	68.41	73.91	69.39	58.83	34.12	69.65	12.12	116.61	60.91	67.38	38.63	gi|57898818|emb|AJ865213.1|	Cocos nucifera microsatellite DNA, clone CnCir 114
TR49686|c0_g1	89.02	31.93	70.6	22.34	84.77	49.81	43.39	52.87	50.04	76.97	29.15	36.43	63.85	52.31	48.77	47.52	gi|590630057|ref|XP_007027163.1|	Aluminum sensitive 3 [Theobroma cacao]
TR5825|c0_g1	88.98	59.23	72.25	49.32	105.67	41.89	62.45	71.06	66.58	89.39	31.05	94.08	73.49	65.63	66.70	71.51	gi|720060091|ref|XP_010274770.1|	actin-depolymerizing factor-like [Nelumbo nucifera]
TR49497|c0_g2	88.92	94.96	79.17	90.68	60.56	120.8	91.34	95.48	103.25	73.14	141.9	92.1	87.68	90.68	96.69	102.38	gi|297739892|emb|CBI30074.3|	unnamed protein product [Vitis vinifera]
TR34696|c0_g1	88.86	143.59	138.84	98.17	118.9	168.32	93.08	113.69	139.18	69.86	95.82	108.19	123.76	128.46	115.32	91.29	gi|1009118312|ref|XP_015875794.1|	protein TIC 20-II, chloroplastic [Ziziphus jujuba]
TR22912|c0_g1	88.84	72.18	112.03	87.34	104.89	87.38	88.24	91.54	97.53	109.44	80.3	108.07	91.02	93.20	92.44	99.27	gi|645223386|ref|XP_008218606.1|	glutathione S-transferase zeta class-like isoform X1 [Prunus mume]
TR38422|c0_g1	88.82	109.18	124.71	69.97	167.66	116.63	75.06	149.58	111.89	118.48	156.22	94.67	107.57	118.09	112.18	123.12	gi|641860091|gb|KDO78780.1|	hypothetical protein CISIN_1g037616mg, partial [Citrus sinensis]
TR48055|c0_g1	88.81	53.42	72.81	73.04	78.88	67.61	77.73	66.24	72.83	74.14	62.45	84	71.68	73.18	72.27	73.53	gi|568851727|ref|XP_006479538.1|	TOM1-like protein 2 [Citrus sinensis]
TR46021|c0_g2	88.76	100.9	102.26	116.43	152.44	121.38	112.54	129.22	113.45	135.98	122.06	101.41	97.31	130.08	118.40	119.82	gi|388513577|gb|AFK44850.1|	unknown [Lotus japonicus]
TR51017|c0_g1	88.73	99.82	110.04	81.44	74.31	86.54	84.1	85.02	82.92	58.55	88.87	54.28	99.53	80.76	84.01	67.23	gi|1009147194|ref|XP_015891284.1|	dolichyl-diphosphooligosaccharide--protein glycosyltransferase subunit 2 isoform X2 [Ziziphus jujuba]
TR136392|c0_g1	88.73	59.47	74.03	61.35	76.84	52.56	73.45	69.32	85.97	97.11	75.56	122.62	74.08	63.58	76.25	98.43	gi|57283360|emb|CAG26755.1|	putative eukaryotic translation initiation factor 4A, partial [Silene viscosa]
TR47256|c1_g1	88.68	120.4	76.26	110.25	90.54	64.79	103.33	88.45	81.89	127.56	56.87	117.96	95.11	88.53	91.22	100.80	gi|225428033|ref|XP_002278879.1|	heavy metal-associated isoprenylated plant protein 26 [Vitis vinifera]
TR38467|c0_g1	88.64	112.41	83.56	88.6	139.8	106.39	88.29	125.88	105.75	81.91	127.89	121.12	94.87	111.60	106.64	110.31	gi|694385875|ref|XP_009368750.1|	mediator of RNA polymerase II transcription subunit 36a-like [Pyrus x bretschneideri]
TR49501|c0_g1	88.6	86.07	79.45	92.72	110.95	106.91	89.84	101	94.8	91.36	97.07	97.28	84.71	103.53	95.21	95.24	gi|595825388|ref|XP_007205403.1|	hypothetical protein PRUPE_ppa007556mg [Prunus persica]
TR41148|c0_g1	88.56	100.55	100.02	97.63	92.51	78.76	97.94	92.65	91.74	88.18	91.51	99.9	96.38	89.63	94.11	93.20	gi|720066668|ref|XP_010276591.1|	uncharacterized protein LOC104611304 [Nelumbo nucifera]
TR24327|c0_g2	88.55	104.47	93.41	91.04	93.27	103.29	88.37	87.65	100.72	101.31	74.2	91.67	95.48	95.87	92.25	89.06	gi|802768194|ref|XP_012090133.1|	uncharacterized protein LOC105648377 [Jatropha curcas]
TR46023|c3_g5	88.54	121.64	86.71	38.66	61	64.94	53.59	71.77	67.95	85.45	56.13	61.2	98.96	54.87	64.44	67.59	gi|719973797|ref|XP_010243154.1|	glycosyltransferase family protein 64 protein C5-like isoform X1 [Nelumbo nucifera]
TR32750|c0_g1	88.53	52.7	93.36	95.92	111.15	115.17	94	122.19	109.35	86.69	185.22	112.11	78.20	107.41	108.51	128.01	gi|645261455|ref|XM_008238080.1|	Prunus mume CYSTM1 family protein A-like (LOC103335081), mRNA
TR41691|c0_g1	88.52	74.99	96.05	81.46	107.23	88.11	86.38	100.08	95.49	133.66	109.59	106.66	86.52	92.27	93.98	116.64	gi|590592686|ref|XP_007017349.1|	Heat stress transcription factor A-2c, putative [Theobroma cacao]
TR49380|c0_g1	88.4	67.72	70.99	108.33	43.23	75.82	103.67	58.54	54.7	28.32	73.96	17.67	75.70	75.79	72.30	39.98	gi|225461389|ref|XP_002284800.1|	CBS domain-containing protein CBSX5 [Vitis vinifera]
TR51009|c5_g1	88.32	73.78	68.22	72.88	55.61	65.6	78.37	59.8	54.44	56.18	59.4	27.58	76.77	64.70	64.20	47.72	gi|590654891|ref|XP_007033829.1|	Uncharacterized protein TCM_019939 [Theobroma cacao]
TR52112|c13_g22	88.28	75.57	98.97	71.57	42.48	47.33	75.61	58.19	58.01	41.04	63.06	47.96	87.61	53.79	63.94	50.69
TR39222|c1_g1	88.21	65.5	47.47	224.62	159.92	152	183.34	95.88	101.35	101.72	51.43	51.28	67.06	178.85	126.86	68.14
TR43121|c0_g1	88.19	34.05	64.85	38.91	126.24	33.14	54.47	76.24	60.47	126.19	37.56	97.35	62.36	66.10	63.73	87.03	gi|719993788|ref|XP_010253986.1|	ABC transporter F family member 1-like [Nelumbo nucifera]
TR152884|c0_g1	88.15	56.32	117.78	51.15	83.63	44.34	61.11	60.04	78.47	225.79	36.21	99.68	87.42	59.71	66.54	120.56	gi|225423495|ref|XP_002269214.1|	probable leucine-rich repeat receptor-like protein kinase At1g35710 [Vitis vinifera]
TR27732|c0_g1	88	65	57.89	78.54	109.57	62.53	81.06	84.29	74.59	114.93	55.83	107.09	70.30	83.55	79.98	92.62	gi|720038019|ref|XP_010267849.1|	uncharacterized protein LOC104604963 [Nelumbo nucifera]
TR41522|c0_g3	87.97	35.35	37.06	55.77	200.34	110.84	61.24	105.38	146.84	111.83	36.71	267.39	53.46	122.32	104.49	138.64	gi|848891727|ref|XM_012990512.1|	Erythranthe guttatus dynein light chain, cytoplasmic (LOC105965969), mRNA
TR148362|c0_g1	87.94	65.39	78.75	56.49	93.51	45.89	61.62	65.82	56.76	82.95	45.79	89.25	77.36	65.30	61.40	72.66
TR24013|c0_g1	87.93	82	62.14	45.88	77.1	36.87	56.51	62.89	55.63	97.62	35.74	73.93	77.36	53.28	58.34	69.10	gi|823235981|ref|XP_012450636.1|	uncharacterized protein LOC105773372 isoform X1 [Gossypium raimondii]
TR30209|c0_g1	87.83	91.18	86.72	93.11	77.88	96.33	91.03	94.44	85.83	67.93	120.46	70.77	88.58	89.11	90.43	86.39	gi|225461628|ref|XP_002285377.1|	UBP1-associated protein 2C [Vitis vinifera]
TR40905|c0_g1	87.82	77.26	79.23	60.08	97.5	97.68	66.93	87.34	94.82	108.3	83.98	102.3	81.44	85.09	83.03	98.19	gi|697141108|ref|XP_009624664.1|	argininosuccinate lyase, chloroplastic [Nicotiana tomentosiformis]
TR27906|c0_g1	87.78	120.5	152.61	77.96	94.94	122.18	80.63	105.74	172.34	83.93	112.91	252.51	120.30	98.36	119.57	149.78	gi|823175742|ref|XP_012486216.1|	vacuolar cation/proton exchanger 3 [Gossypium raimondii]
TR50900|c2_g1	87.53	78.81	86.48	67.27	83.32	119.56	73.09	110.2	107.95	51.8	173.78	109.99	84.27	90.05	97.08	111.86	gi|734317027|gb|KHN02509.1|	Putative inorganic phosphate transporter 1-7 [Glycine soja]
TR48971|c0_g1	87.5	77.75	71.84	61.3	90.46	64.59	70.09	83.7	75.98	106.15	74.23	92.92	79.03	72.12	76.59	91.10	gi|976916281|gb|KVI01804.1|	Nucleotide-binding, alpha-beta plait [Cynara cardunculus var. scolymus]
TR27943|c0_g1	87.42	118.87	88.39	77.02	107.56	84.01	82.39	106.2	83.16	99.75	84.38	83.54	98.23	89.53	90.58	89.22	gi|568879920|ref|XP_006492893.1|	outer envelope pore protein 16-3, chloroplastic/mitochondrial [Citrus sinensis]
TR46019|c1_g1	87.4	119.47	106.43	121.77	108.04	67.23	111.68	95.6	77.01	69.5	59.62	70.51	104.43	99.01	94.76	66.54	gi|225424995|ref|XP_002267025.1|	phosphatidylinositol 4-kinase gamma 5 [Vitis vinifera]
TR28470|c0_g1	87.38	63.14	68.99	63.28	101.6	57.89	72	75.16	64.38	89.79	49	72.44	73.17	74.26	70.51	70.41	gi|731345762|ref|XP_010684086.1|	proteasome subunit alpha type-1-A-like [Beta vulgaris subsp. vulgaris]
TR136874|c0_g1	87.3	67.62	76.16	75.86	81.88	57.59	75.52	70.87	71.36	79.88	52.54	85.93	77.03	71.78	72.58	72.78	gi|641841658|gb|KDO60569.1|	hypothetical protein CISIN_1g009234mg [Citrus sinensis]
TR7647|c0_g1	87.25	82.1	79	71.3	77.74	74.76	79.35	78.87	81.12	92.14	77.67	79.29	82.78	74.60	79.78	83.03	gi|802770435|ref|XP_012090621.1|	ubiquitin-conjugating enzyme E2 27 [Jatropha curcas]
TR152825|c0_g1	87.11	89.63	72.52	111.11	113.54	69.77	103.48	100	84.33	70.13	84.94	109.5	83.09	98.14	95.94	88.19	gi|698532471|ref|XP_009763059.1|	uncharacterized protein LOC104215021 [Nicotiana sylvestris]
TR34103|c0_g1	87.1	50.47	79.4	53.92	27.24	48.03	62.09	48.79	49.28	72.27	71.25	30.09	72.32	43.06	53.39	57.87	gi|702246574|ref|XP_010055130.1|	protein TRANSPARENT TESTA 12-like [Eucalyptus grandis]
TR44115|c1_g1	87.1	37.1	61.57	31.46	47.59	24.37	48.61	41.5	49.51	119.73	40.56	65.88	61.92	34.47	46.54	75.39	gi|641820469|gb|KDO40410.1|	hypothetical protein CISIN_1g013734mg [Citrus sinensis]
TR41474|c1_g1	87.05	74.71	77.06	81.88	86.57	63.07	85.21	81.77	74.15	62.06	82.08	86.72	79.61	77.17	80.38	76.95	gi|641850614|gb|KDO69486.1|	hypothetical protein CISIN_1g003172mg [Citrus sinensis]
TR50759|c2_g1	87.03	65.3	59.42	54.39	95.87	50.77	65.02	70.32	64.12	111.56	50.51	90.75	70.58	67.01	66.49	84.27	gi|657955483|ref|XP_008369210.1|	ras-related protein RABD2c [Malus domestica]
TR40145|c2_g1	86.96	66.97	96.71	90.69	98.45	73.37	87.59	79.9	86.81	84.86	67.53	94.3	83.55	87.50	84.77	82.23	gi|719964209|ref|XP_010252001.1|	polyadenylate-binding protein-interacting protein 12-like [Nelumbo nucifera]
TR50597|c0_g1	86.77	80.24	76.57	82.38	45.48	50.82	83.1	61.16	71.33	85.4	71.58	96.61	81.19	59.56	71.86	84.53	gi|55740769|gb|AAV64030.1|	5-enolpyruvylshikimate 3-phosphate synthase [Camptotheca acuminata]
TR45821|c0_g1	86.77	79.61	73.59	92.53	95.14	73.72	92.77	79.65	73.5	60.05	55.97	72.78	79.99	87.13	81.97	62.93	gi|657948638|ref|XP_008338685.1|	zinc finger protein NUTCRACKER-like isoform X2 [Malus domestica]
TR29895|c0_g1	86.76	50.31	49.24	31.7	59.41	47.52	45.35	55.28	42.59	43.68	39.32	28.72	62.10	46.21	47.74	37.24	gi|965661712|dbj|AP015035.1|	Vigna angularis var. angularis DNA, chromosome 2, almost complete sequence, cultivar: Shumari
TR38993|c0_g1	86.73	81.22	91.33	71.42	119.61	72.1	76.87	92.65	91.99	92.79	63.38	116.4	86.43	87.71	87.17	90.86	gi|566176261|ref|XP_006381558.1|	hypothetical protein POPTR_0006s13850g [Populus trichocarpa]
TR100519|c1_g1	86.67	126.41	84.94	104.15	70.55	79.01	96.91	86.09	79.85	62.01	82.47	74.62	99.34	84.57	87.62	73.03	gi|225429416|ref|XP_002275926.1|	zinc finger CCCH domain-containing protein 23 [Vitis vinifera]
TR7311|c0_g1	86.66	104.53	114.45	86.63	72.25	99.6	87.19	89.08	97.38	105.08	109.95	86.5	101.88	86.16	91.22	100.51	gi|359485888|ref|XP_003633349.1|	50S ribosomal protein L29, chloroplastic-like [Vitis vinifera]
TR39271|c0_g1	86.6	124.31	111.78	127.96	68.84	116.75	115.45	92.15	101.62	55.95	101.87	73.15	107.56	104.52	103.07	76.99	gi|703072384|ref|XP_010089271.1|	Nuclear pore glycoprotein p62 [Morus notabilis]
TR42423|c1_g1	86.58	58.48	71.13	82.61	79.39	54.97	83.59	74.05	60.8	73.78	78.11	60.15	72.06	72.32	72.81	70.68	gi|225450401|ref|XP_002278318.1|	DEAD-box ATP-dependent RNA helicase 3, chloroplastic [Vitis vinifera]
TR41742|c0_g1	86.51	77.07	84.58	92.66	86.36	110.5	89.66	89.37	98.67	75.3	98.09	93.26	82.72	96.51	92.57	88.88	gi|976916461|gb|KVI01971.1|	4Fe-4S binding domain-containing protein [Cynara cardunculus var. scolymus]
TR52110|c1_g9	86.45	40.47	59.35	56.67	23.5	52.05	67.33	44.88	62.61	92.99	82.35	56.43	62.09	44.07	58.27	77.26	gi|657980582|ref|XP_008382283.1|	uncharacterized acetyltransferase At3g50280-like [Malus domestica]
TR44964|c1_g1	86.4	99.62	103.83	76.22	120.63	87.94	78.97	110.59	91.47	96.15	100.09	92.5	96.62	94.93	93.68	96.25	gi|119351383|gb|ABL63518.1|	chloroplast Cu/Zn superoxide dismutase [Gossypium arboreum]
TR46017|c0_g1	86.38	72.32	65.61	76.3	39.72	52.78	79.15	60.02	56.5	41.3	81.24	53.08	74.77	56.27	65.22	58.54	gi|720045907|ref|XP_010270351.1|	ABC transporter G family member 5-like [Nelumbo nucifera]
TR118213|c0_g1	86.38	122.83	110.46	124.04	121.5	153.75	110.14	147.95	121.25	83.83	187.14	77.24	106.56	133.10	126.45	116.07	gi|110665779|gb|AC150384.17|	Medicago truncatula clone mth2-144c22, complete sequence
TR58206|c0_g1	86.33	35.65	58.26	36.93	63.92	24.87	51.3	51.6	36.17	74.81	52.73	39.48	60.08	41.91	46.36	55.67	gi|1012344507|gb|KYP55699.1|	hypothetical protein KK1_001923 [Cajanus cajan]
TR44222|c2_g1	86.32	79.19	73.28	78	59.89	75.34	71.99	69.5	67.62	75.07	71.05	54.35	79.60	71.08	69.70	66.82	gi|743825138|ref|XR_833463.1|	Elaeis guineensis F-box/kelch-repeat protein At1g55270 (LOC105053475), transcript variant X2, misc_RNA
TR45418|c1_g1	86.24	174.09	152.03	125.33	62.25	209.53	113.97	103.97	160.97	53.24	114.92	107.71	137.45	132.37	126.30	91.96	gi|659076285|ref|XP_008438597.1|	3-ketoacyl-CoA synthase 19-like [Cucumis melo]
TR51421|c3_g4	86.23	114.3	90.59	157.15	54.3	120.16	138.15	81.04	106.76	43.61	99.03	101.82	97.04	110.54	108.65	81.49	gi|225436053|ref|XP_002275928.1|	protein argonaute 4 [Vitis vinifera]
TR117354|c0_g1	86.21	90.15	80	56.7	87.76	78.75	68.28	84.6	81.73	89.19	78.83	85.09	85.45	74.40	78.20	84.37	gi|641830290|gb|KDO49381.1|	hypothetical protein CISIN_1g0277592mg [Citrus sinensis]
TR26032|c0_g1	86.18	61.2	81.52	93.51	101.06	88.56	90.28	84.19	91.75	85.94	76.93	100.44	76.30	94.38	88.74	87.77	gi|225431871|ref|XP_002275593.1|	importin subunit alpha-1 isoform X1 [Vitis vinifera]
TR26542|c0_g1	86.16	80.94	56.06	110.45	154.23	67.93	101.47	95.81	66.34	118.5	36.36	71.97	74.39	110.87	87.87	75.61	gi|593226458|ref|XP_007132667.1|	hypothetical protein PHAVU_011G114500g, partial [Phaseolus vulgaris]
TR12490|c0_g1	86.12	63.04	80.97	73.91	86.63	43.82	76.51	77.5	64.72	67.74	69.5	78.3	76.71	68.12	72.91	71.85	gi|408777393|gb|AFU90744.1|	cinnamyl alcohol dehydrogenase [Punica granatum]
TR6681|c0_g1	86.02	92.97	66.76	65.75	107.54	93.08	72.47	91.25	84.06	97.83	58.05	83.48	81.92	88.79	82.59	79.79	gi|663681165|emb|HG975519.1|	Solanum lycopersicum chromosome ch07, complete genome
TR7128|c0_g1	85.86	66.12	67.15	33.66	84.61	47.26	50.89	57.17	90.31	208.07	15.94	163.84	73.04	55.18	66.12	129.28	gi|359483383|ref|XP_002265831.2|	adenosine deaminase-like protein isoform X1 [Vitis vinifera]
TR45808|c0_g1	85.85	94.11	86.41	61.66	108.83	69.04	65.61	82.48	74.05	92.27	48.09	66.09	88.79	79.84	74.05	68.82	gi|1009125565|ref|XP_015879678.1|	acyl-coenzyme A thioesterase 13 [Ziziphus jujuba]
TR52019|c5_g1	85.85	19.35	18.94	7.69	6.81	3.69	30.56	14.84	7.88	23.27	22	6.64	41.38	6.06	17.76	17.30	gi|661892543|emb|CDP03701.1|	unnamed protein product [Coffea canephora]
TR9549|c0_g1	85.75	179.56	105.03	131.65	83.54	133.72	121.95	131.47	111.3	71.33	163.92	79.93	123.45	116.30	121.57	105.06	gi|720046653|ref|XP_010270571.1|	3-hydroxy-3-methylglutaryl-coenzyme A reductase 1 [Nelumbo nucifera]
TR47127|c0_g1	85.68	75.57	92.72	93.58	73.86	133.98	91.22	85.44	101.26	94.17	98.64	65.73	84.66	100.47	92.64	86.18	gi|720000856|ref|XP_010256162.1|	probable ribose-5-phosphate isomerase 3, chloroplastic [Nelumbo nucifera]
TR78165|c0_g1	85.56	111.82	105.18	61.45	85.82	59.35	54.68	73.95	98.07	120.7	63.62	155.39	100.85	68.87	75.57	113.24	gi|568869214|ref|XP_006487823.1|	14-3-3-like protein D [Citrus sinensis]
TR34619|c0_g1	85.55	89.98	126.38	47.85	73.42	67.67	57.52	79.85	90.74	114.24	76.22	97.9	100.64	62.98	76.04	96.12	gi|590597798|ref|XP_007018715.1|	Cytochrome C oxidase polypeptide vib, putative [Theobroma cacao]
TR46621|c2_g6	85.54	83.22	116.73	67.47	63.01	78.8	70.77	83	101.57	161.97	107.67	122.12	95.16	69.76	85.11	130.59	gi|703105985|ref|XP_010098386.1|	Glutelin type-A 1 [Morus notabilis]
TR33044|c0_g2	85.52	56.2	54.32	51.54	46.49	27.83	63.81	44.43	37.88	56.4	20.52	32.6	65.35	41.95	48.71	36.51
TR43871|c1_g1	85.43	119.61	83.51	112.28	76.71	86.43	104.02	84.68	80.96	58.02	67.38	78.67	96.18	91.81	89.89	68.02	gi|502077020|ref|XP_004485526.1|	tubby-like F-box protein 8 [Cicer arietinum]
TR68167|c0_g1	85.43	68.64	36.97	83.55	0	47.04	93.96	47.48	58.43	2.07	106.07	98.62	63.68	43.53	66.62	68.92
TR47719|c0_g1	85.37	54.04	87.47	86.53	95.3	55.83	85.76	71.32	88.19	121.31	49.31	129.05	75.63	79.22	81.76	99.89	gi|590631738|ref|XP_007027647.1|	Starch branching enzyme 2.1 isoform 1 [Theobroma cacao]
TR50278|c0_g1	85.3	64.98	76.83	49.77	55.05	76.71	60.79	69.71	71	87.74	87.36	58.99	75.70	60.51	67.17	78.03	gi|225426623|ref|XP_002280836.1|	uncharacterized protein LOC100256504 [Vitis vinifera]
TR45009|c0_g1	85.24	81.06	79.38	154.71	94.48	110.12	134.65	142.32	89.89	71.93	243.61	61.78	81.89	119.77	122.29	125.77	gi|225458701|ref|XP_002284973.1|	low-temperature-induced cysteine proteinase [Vitis vinifera]
TR41391|c0_g1	85.22	76	80.39	101.69	66.66	114.88	95.08	88.01	93.07	42.73	122.05	70.6	80.54	94.41	92.05	78.46	gi|470102347|ref|XP_004287616.1|	uncharacterized protein LOC101314596 [Fragaria vesca subsp. vesca]
TR23394|c0_g1	85.16	6.71	40.16	54.01	46.6	84.79	64.9	83.79	81.38	91.63	180.07	108.49	44.01	61.80	76.69	126.73	gi|1012023865|ref|XP_015950499.1|	abscisic acid receptor PYL4-like [Arachis duranensis]
TR51074|c2_g1	85.15	44.35	50.99	41.74	90.08	28.83	54.17	63.79	50.81	111.39	40.33	77.55	60.16	53.55	56.26	76.42	gi|901796878|gb|KMZ59509.1|	hypothetical protein ZOSMA_6818G00010 [Zostera marina]
TR51807|c8_g1	85.11	116.82	88.44	81.24	92.15	74.72	84.93	108.56	67.87	67.67	86.28	64.43	96.79	82.70	87.12	72.79	gi|567202439|ref|XP_006407968.1|	hypothetical protein EUTSA_v10020779mg [Eutrema salsugineum]
TR7931|c0_g1	85.11	86.32	86.25	63.55	97.25	98.97	74.24	86.65	99.39	89.03	72.91	106.44	85.89	86.59	86.76	89.46	gi|413951586|gb|AFW84235.1|	putative actin family protein [Zea mays]
TR144511|c0_g1	84.99	54.39	78.28	57.96	89.03	54.43	64.04	68.18	83.51	131.11	56.11	133.58	72.55	67.14	71.91	106.93	gi|225451445|ref|XP_002269795.1|	mitochondrial import receptor subunit TOM20 [Vitis vinifera]
TR49026|c0_g1	84.97	59.86	76.95	80.67	73.82	71.81	80.65	78.26	81.46	90.89	98.99	95.23	73.93	75.43	80.12	95.04	gi|225456004|ref|XP_002279101.1|	stromal 70 kDa heat shock-related protein, chloroplastic [Vitis vinifera]
TR44028|c4_g2	84.9	61.31	77.97	80.11	91.81	75.53	80.97	69.76	76.85	91.34	51.81	80.17	74.73	82.48	75.86	74.44	gi|720064071|ref|XP_010275836.1|	transmembrane 9 superfamily member 4-like [Nelumbo nucifera]
TR50218|c0_g2	84.85	59.42	106.76	137.53	74.21	88.9	127.09	70.73	84.51	89.12	71.49	82.46	83.68	100.21	94.11	81.02	gi|669026884|emb|HG670306.1|	Triticum aestivum chromosome 3B, genomic scaffold, cultivar Chinese Spring
TR37780|c0_g1	84.85	64.88	68.66	65.15	69.12	77.96	69.89	65.64	71.06	62.96	61.57	59.73	72.80	70.74	68.86	61.42	gi|645270413|ref|XP_008240447.1|	extensin [Prunus mume]
TR44432|c3_g1	84.79	127.8	98.71	104.87	99.68	186.25	97.77	135.51	148.03	127.29	191.02	125.04	103.77	130.27	127.10	147.78	gi|255562530|ref|XP_002522271.1|	BES1/BZR1 homolog protein 4 isoform X1 [Ricinus communis]
TR50923|c1_g1	84.78	99.3	71.66	114.9	102.23	72.15	105.04	98.56	77.03	72.8	98.56	89.07	85.25	96.43	93.54	86.81
TR77936|c0_g1	84.7	62.27	67.67	52.31	86.29	51.75	61.77	69.04	59.48	80.65	50.01	65.58	71.55	63.45	63.43	65.41	gi|359480551|ref|XP_002279650.2|	mitochondrial outer membrane protein porin 2 [Vitis vinifera]
TR22870|c0_g1	84.66	60.72	76.14	73.44	111	94.06	79	80.98	91.49	115.25	69.05	108.84	73.84	92.83	83.82	97.71	gi|658007770|ref|XP_008339069.1|	uncharacterized protein LOC103402107 [Malus domestica]
TR51902|c1_g1	84.64	86.63	77.38	96.53	59.6	119.56	94.76	80.54	91.31	62.35	105.63	62.14	82.88	91.90	88.87	76.71	gi|645264705|ref|XP_008237805.1|	acetolactate synthase 3, chloroplastic-like [Prunus mume]
TR31470|c0_g1	84.62	97.03	39.08	57.57	0.66	78.2	65.23	29.16	41.27	127.95	23.77	0.12	73.58	45.48	45.22	50.61	gi|965656162|dbj|AP015034.1|	Vigna angularis var. angularis DNA, chromosome 1, almost complete sequence, cultivar: Shumari
TR34450|c0_g1	84.56	56.14	41.36	85.45	71.43	71.12	84.76	65.88	62.6	45.1	64.6	66.49	60.69	76.00	71.08	58.73	gi|590675246|ref|XP_007039394.1|	Methionine gamma-lyase [Theobroma cacao]
TR30608|c0_g1	84.54	115.12	124.87	97.59	138.62	125.64	91.84	147.73	153.23	161.21	160.01	208.46	108.18	120.62	130.93	176.56	gi|720062317|ref|XP_010275461.1|	uncharacterized protein LOC104610509 [Nelumbo nucifera]
TR49251|c1_g1	84.48	54.24	95.92	104.95	63.51	52.41	99.12	58.96	80.18	83.25	55.44	107.01	78.21	73.62	79.42	81.90	gi|719981797|ref|XP_010250236.1|	probable sucrose-phosphate synthase 1 isoform X1 [Nelumbo nucifera]
TR49839|c5_g1	84.48	17.94	12.75	3.72	0.27	0.66	26.85	11.12	3.23	19.96	23.73	0.93	38.39	1.55	13.73	14.87	gi|672165847|ref|XP_008802840.1|	ankyrin-1 isoform X2 [Phoenix dactylifera]
TR50419|c3_g1	84.45	105.9	93.29	100.78	100.6	105.55	93.14	101.42	107.32	101.79	90	115.31	94.55	102.31	100.63	102.37	gi|731436671|ref|XP_010646776.1|	secretory carrier-associated membrane protein 3 [Vitis vinifera]
TR136138|c0_g1	84.21	62.17	76.64	49.82	64.62	41.12	61.61	60.99	56.47	74.67	49.3	67.22	74.34	51.85	59.69	63.73	gi|823227383|ref|XP_012446517.1|	eukaryotic translation initiation factor 3 subunit K [Gossypium raimondii]
TR46128|c0_g1	84.2	117.3	119.49	79.92	29.04	77.79	79.35	79.4	83.38	35.79	125.91	69.19	107.00	62.25	80.71	76.96	gi|526118163|ref|NP_001268207.1|	hexose transporter [Vitis vinifera]
TR547|c0_g1	84.19	76.43	74.06	53.86	99.36	76.73	59.77	80.09	77.7	99.76	69.42	95.25	78.23	76.65	72.52	88.14	gi|255554170|ref|XP_002518125.1|	vesicle-associated membrane protein 721 [Ricinus communis]
TR46094|c1_g1	84.17	104.07	116.65	79.84	81.56	90.95	81.94	89.35	92.32	78.25	89.71	77.19	101.63	84.12	87.87	81.72	gi|348076090|gb|AEP60134.1|	JAZ3 [Vitis rupestris]
TR42094|c0_g1	84.17	69.97	67.47	71.67	81.17	80.91	77.6	75.22	66.92	71.43	77.23	50.91	73.87	77.92	73.25	66.52	gi|1009152416|ref|XP_015894082.1|	uncharacterized protein LOC107428128 [Ziziphus jujuba]
TR52016|c3_g26	84.16	49.47	56.83	89.06	91.24	60.01	89.33	74.17	55.42	81.82	62.54	54.76	63.49	80.10	72.97	66.37
TR36527|c0_g1	84.12	79.61	98.07	60.14	99.28	60.98	66.77	83.04	76.57	94.88	66.03	75.15	87.27	73.47	75.46	78.69	gi|255553143|ref|XP_002517614.1|	signal peptidase complex catalytic subunit SEC11A [Ricinus communis]
TR42088|c0_g1	84.02	25.02	55.76	31.31	145.34	28.35	47.35	85.46	52.79	130.14	35.26	88.23	54.93	68.33	61.87	84.54	gi|661892776|emb|CDP03934.1|	unnamed protein product [Coffea canephora]
TR13032|c0_g1	83.9	72.77	63.44	72.58	84.37	67.84	75.15	75.55	72.55	81.55	55.35	80.23	73.37	74.93	74.42	72.38	gi|743778570|ref|XP_010919751.1|	protein mago nashi homolog [Elaeis guineensis]
TR14685|c0_g1	83.89	90.6	100.5	82.13	96.58	91.95	83.09	93.33	96.56	151.66	93.49	121.77	91.66	90.22	90.99	122.31	gi|802758325|ref|XP_012089257.1|	sec-independent protein translocase protein TATA, chloroplastic [Jatropha curcas]
TR45749|c0_g1	83.89	71.7	81.52	46.6	68.35	53.12	55.62	61.05	69.78	93.82	44.52	83.22	79.04	56.02	62.15	73.85	gi|359495836|ref|XP_002273962.2|	galacturonosyltransferase 8 [Vitis vinifera]
TR84018|c0_g1	83.86	89.38	89.04	96.21	100.6	94.91	97.96	93.65	98.98	101.55	94.81	105.98	87.43	97.24	96.86	100.78	gi|743806573|ref|XP_010927705.1|	acyl-[acyl-carrier-protein] desaturase, chloroplastic-like [Elaeis guineensis]
TR5334|c0_g1	83.84	87.96	71.77	98.37	119.23	111.31	96.15	103.28	101.67	103.59	89.86	103.76	81.19	109.64	100.37	99.07	gi|728836341|gb|KHG15784.1|	hypothetical protein F383_22140 [Gossypium arboreum]
TR41126|c0_g4	83.8	112.61	83.95	52.57	42.85	57.96	62.57	58.84	56.01	42.25	40.06	34.21	93.45	51.13	59.14	38.84	gi|743802489|ref|XP_011016916.1|	putative DNA-binding protein ESCAROLA [Populus euphratica]
TR114684|c0_g1	83.78	84.82	65.74	79.25	65.03	87.93	81.81	71.02	79.3	78.5	70.86	74.6	78.11	77.40	77.38	74.65	gi|965605056|dbj|BAT92232.1|	hypothetical protein VIGAN_07091300 [Vigna angularis var. angularis]
TR50722|c1_g6	83.6	47.16	77.19	66.26	92.55	55.3	72.86	67.51	77.08	89.19	50.51	100.88	69.32	71.37	72.48	80.19	gi|359495838|ref|XP_002273770.2|	ras GTPase-activating protein-binding protein 1 [Vitis vinifera]
TR52014|c1_g1	83.55	46.39	74.38	55.92	46.76	46.25	63.47	42.54	54.96	64.76	38.68	57.66	68.11	49.64	53.66	53.70	gi|255556051|ref|XP_002519060.1|	DNA-directed RNA polymerase II subunit RPB2 [Ricinus communis]
TR53213|c0_g1	83.53	84.15	69.18	55.52	76.04	83.84	63.58	77.59	86.67	86.25	77.75	102.63	78.95	71.80	75.95	88.88	gi|224141339|ref|XP_002324031.1|	PYRUVATE DEHYDROGENASE E1 BETA family protein [Populus trichocarpa]
TR17819|c0_g1	83.37	41.29	82.85	27.15	109.53	86.04	42.95	89.69	62.03	22.89	91.98	10.98	69.17	74.24	64.89	41.95	gi|1012328290|gb|KYP39942.1|	14 kDa proline-rich protein DC2.15 [Cajanus cajan]
TR22861|c0_g1	83.33	66.29	64.39	73.13	94.47	64.24	78.4	81.46	67.89	81.01	69.38	78.78	71.34	77.28	75.92	76.39	gi|225453197|ref|XP_002276497.1|	THO complex subunit 4D [Vitis vinifera]
TR41783|c1_g1	83.32	89.8	94.81	59.83	75.15	81.59	65.1	81.77	82.52	57.76	90.08	77.49	89.31	72.19	76.46	75.11	gi|731424929|ref|XP_002278792.2|	protein-L-isoaspartate O-methyltransferase 1 [Vitis vinifera]
TR42248|c0_g1	83.32	43.98	50.17	49.43	52.48	51.26	59.03	45.86	47.62	35.88	40.34	42.75	59.16	51.06	50.84	39.66	gi|147858961|emb|CAN80826.1|	hypothetical protein VITISV_015453 [Vitis vinifera]
TR51470|c3_g4	83.31	86.42	96.71	73.95	150.71	85.32	77.37	105.97	104.11	97.14	60.77	125.44	88.81	103.33	95.82	94.45	gi|225441066|ref|XP_002284049.1|	E3 ubiquitin-protein ligase UPL7 isoform X1 [Vitis vinifera]
TR30695|c0_g1	83.31	100.69	99.44	98.27	133.53	135.92	93.3	125.56	110.95	96.1	130.48	88.58	94.48	122.57	109.94	105.05	gi|947061250|gb|KRH10511.1|	hypothetical protein GLYMA_15G052200 [Glycine max]
TR26296|c0_g1	83.29	29.21	27.56	16.04	26.89	17.29	36.11	21.09	18.56	6.11	9.3	14.57	46.69	20.07	25.25	9.99	gi|590723863|ref|XP_007052304.1|	Ethylene-responsive element binding factor 13, putative [Theobroma cacao]
TR6605|c0_g1	83.29	83.88	72.45	72.35	103.68	82.12	75.99	106.14	77.59	65.69	107.6	71.18	79.87	86.05	86.57	81.49	gi|82941449|dbj|BAE48790.1|	fructose-bisphosphate aldolase [Codonopsis lanceolata]
TR50674|c3_g14	83.25	43.81	75.73	51.25	96.12	44.44	59.76	73.79	63.94	78.64	65.65	84.53	67.60	63.94	65.83	76.27	gi|731400520|ref|XP_002266581.2|	pentatricopeptide repeat-containing protein At1g80270, mitochondrial-like [Vitis vinifera]
TR46620|c0_g1	83.23	74.97	106.79	56.08	73.49	58.6	64.15	113.91	90.63	83.79	190.85	124.19	88.33	62.72	89.56	132.94	gi|802586707|ref|XP_012070693.1|	NAD(P)H dehydrogenase (quinone) FQR1 [Jatropha curcas]
TR14944|c0_g1	83.22	39.8	73.68	62.12	107.55	49.1	69.09	72.8	69.86	106.47	44.67	92.11	65.57	72.92	70.58	81.08	gi|225424564|ref|XP_002285352.1|	T-complex protein 1 subunit epsilon [Vitis vinifera]
TR121793|c0_g1	83.18	87.58	74.99	71.08	111.32	107.52	72.29	93.8	84.52	80.65	80.74	57.03	81.92	96.64	83.54	72.81	gi|1009152915|ref|XP_015894354.1|	nuclear transcription factor Y subunit gamma-like [Ziziphus jujuba]
TR29247|c0_g1	83.13	73.75	89.43	66.14	93.49	100.91	70.53	77.08	98.32	64.87	55.95	95.31	82.10	86.85	81.98	72.04	gi|590685645|ref|XP_007042155.1|	NmrA-like negative transcriptional regulator family protein [Theobroma cacao]
TR38340|c0_g1	83.12	28.19	85.37	40.07	96.91	60.42	54.03	66.99	71.14	67.27	59.39	80.4	65.56	65.80	64.05	69.02	gi|720097204|ref|XP_010247244.1|	cathepsin B-like [Nelumbo nucifera]
TR23486|c1_g1	83.09	42.48	61.17	76.9	103.5	82.61	77.13	74.89	99.81	126.89	55.14	151.74	62.25	87.67	83.94	111.26	gi|590722295|ref|XP_007051855.1|	Remorin family protein [Theobroma cacao]
TR50218|c1_g1	83.08	49.33	47.38	51.66	68.11	45.84	61.49	53.39	46.2	67.65	39.98	43	59.93	55.20	53.69	50.21	gi|225444325|ref|XP_002264502.1|	calcium permeable stress-gated cation channel 1 [Vitis vinifera]
TR43515|c2_g4	83.07	83	70.44	60.33	62.26	62.49	67	73.6	61.22	71.76	79.73	56.57	78.84	61.69	67.27	69.35	gi|590603353|ref|XP_007019986.1|	50S ribosomal protein L21 isoform 1 [Theobroma cacao]
TR39461|c0_g1	83.05	65.73	94.58	42.4	88.44	45.04	54.27	66.1	51.32	113.15	36.53	34.78	81.12	58.63	57.23	61.49	gi|147778032|emb|AM448057.2|	Vitis vinifera contig VV78X024098.30, whole genome shotgun sequence
TR47789|c0_g1	82.98	74.88	64.81	79.84	54.54	75.48	78.13	55.6	59.49	38.2	43.06	39.84	74.22	69.95	64.41	40.37	gi|698476311|ref|XP_009785480.1|	protein YLS9 [Nicotiana sylvestris]
TR84026|c0_g1	82.96	40.43	72.77	57.88	88.39	63.54	61.58	65.37	73.34	74.44	54.21	66.22	65.39	69.94	66.76	64.96	gi|470136628|ref|XP_004304088.1|	small ubiquitin-related modifier 1-like [Fragaria vesca subsp. vesca]
TR40296|c0_g1	82.95	51.45	93.48	62.69	36.03	30.22	69.56	53.61	61.77	159.35	81.87	84.76	75.96	42.98	61.65	108.66	gi|976918966|gb|KVI04116.1|	hypothetical protein Ccrd_017588 [Cynara cardunculus var. scolymus]
TR34941|c0_g1	82.94	164.65	125.17	83.41	153.31	248.4	81.32	155.37	200.47	121.18	158.39	186.6	124.25	161.71	145.72	155.39	gi|731362896|ref|XP_010693136.1|	glutathione S-transferase DHAR2-like [Beta vulgaris subsp. vulgaris]
TR51294|c7_g7	82.91	113.32	77.24	76.96	68.07	60.23	98.97	91.11	60.86	42.16	88.84	52.82	91.16	68.42	83.65	61.27
TR49521|c0_g1	82.8	71.69	98.74	111.46	105.54	97.53	104.25	87.9	102.02	99.65	76.22	116.51	84.41	104.84	98.06	97.46	gi|225446449|ref|XP_002277029.1|	26S proteasome non-ATPase regulatory subunit 2 homolog A [Vitis vinifera]
TR147822|c0_g1	82.78	128.15	82.92	88.88	75.95	93.71	87.52	105.14	80.25	77.38	123.15	57.73	97.95	86.18	90.97	86.09	gi|658012088|ref|XP_008341307.1|	uncharacterized protein LOC103404196 [Malus domestica]
TR36030|c0_g1	82.77	55.82	67	58.72	62.97	73.19	65.52	58.82	70.91	79.46	57.02	71.8	68.53	64.96	65.08	69.43	gi|743847883|ref|XP_011028089.1|	secretory carrier-associated membrane protein 4 [Populus euphratica]
TR43949|c0_g1	82.76	69.13	55.58	42.59	41.28	110.55	54.86	50.13	77.76	118.49	47.34	44.17	69.16	64.81	60.92	70.00	gi|661886599|emb|CDP09963.1|	unnamed protein product [Coffea canephora]
TR33130|c0_g1	82.74	51.61	41.96	48.97	63.72	43.81	59.08	56.71	48.69	54.15	41.7	72.05	58.77	52.17	54.83	55.97	gi|926475008|gb|ALD47592.1|	ethylene-insensitive3/ethylene-insensitive3-like protein [Hevea brasiliensis]
TR26025|c0_g1	82.62	65.27	34.97	16.15	112.37	81.92	37.93	71.54	51.86	24.29	25.62	13.07	60.95	70.15	53.78	20.99	gi|500190153|gb|JX409702.1|	Dendrocalamus hamiltonii microsatellite DHGMS-76 sequence
TR24956|c0_g1	82.61	69.87	65.44	66.24	96.66	52.02	72.17	77.79	68.53	86.84	56.35	82.75	72.64	71.64	72.83	75.31	gi|802724293|ref|XP_012085678.1|	uncharacterized protein LOC105644811 [Jatropha curcas]
TR30142|c0_g1	82.58	112.16	78.52	71.2	75.19	72.15	77.09	92.6	69.76	57.19	100.76	59.97	91.09	72.85	79.82	72.64	gi|720030672|ref|XP_010265587.1|	U1 small nuclear ribonucleoprotein C-like isoform X2 [Nelumbo nucifera]
TR37849|c1_g1	82.58	66.19	76.17	74.22	69.04	76.11	71.69	60.71	66.86	59.38	65.23	61.12	74.98	73.12	66.42	61.91	gi|641832874|gb|KDO51898.1|	hypothetical protein CISIN_1g048058mg, partial [Citrus sinensis]
TR36656|c0_g2	82.46	82.51	52.84	73.75	80.47	55.75	71.47	83.08	46.24	68.18	79.84	33.29	72.60	69.99	66.93	60.44	gi|951020043|ref|XM_014656810.1|	Vigna radiata var. radiata 60S acidic ribosomal protein P2-1-like (LOC106770953), mRNA
TR44521|c0_g1	82.39	74.8	76.65	69.94	87.23	68.42	73.8	75.85	82.32	97.21	68.31	102.33	77.95	75.20	77.32	89.28	gi|720035161|ref|XP_010266948.1|	T-complex protein 1 subunit beta-like [Nelumbo nucifera]
TR43883|c0_g1	82.35	37.78	97.71	27.71	32.94	30.86	42.48	30.37	52.43	71.03	24.06	44.34	72.61	30.50	41.76	46.48	gi|225446561|ref|XP_002279857.1|	protein trichome birefringence-like 39 [Vitis vinifera]
TR117410|c0_g1	82.3	80.68	64.06	69.43	112.85	79.36	73.65	90.61	73.02	67.3	68.77	73.18	75.68	87.21	79.09	69.75	gi|719989888|ref|XP_010252792.1|	uncharacterized protein LOC104594267 [Nelumbo nucifera]
TR147454|c0_g1	82.28	57.01	43.01	18.56	28.42	20.94	39.94	35.04	28.86	30.34	30.02	24.94	60.77	22.64	34.61	28.43	gi|874521478|gb|KP191580.1|	Linaria vulgaris microsatellite Linvul5 sequence
TR4161|c1_g1	82.28	87.72	97.19	56.88	97.21	69.39	65.46	81.95	92.81	125.34	61.68	119.01	89.06	74.49	80.07	102.01	gi|567863420|ref|XP_006424364.1|	hypothetical protein CICLE_v10028621mg [Citrus clementina]
TR2851|c1_g1	82.27	46.52	77.79	55.54	95.5	42.38	61.12	73.46	68.73	114.51	65.66	96.42	68.86	64.47	67.77	92.20	gi|823237989|ref|XP_012451639.1|	26S protease regulatory subunit 7-like [Gossypium raimondii]
TR42222|c0_g1	82.14	160.73	68.25	84.84	72.31	35.39	88.98	94.77	55.07	59.44	72.4	64.39	103.71	64.18	79.61	65.41	gi|526117816|ref|NP_001268121.1|	sucrose responsive element binding protein [Vitis vinifera]
TR51220|c5_g6	82.12	68.86	110.09	68.47	127.09	63.5	72.02	89.73	91.17	127.86	49.6	112.37	87.02	86.35	84.31	96.61	gi|658034245|ref|XP_008352640.1|	uncharacterized bolA-like protein C8C9.11 [Malus domestica]
TR48677|c0_g39	82.03	64.08	81.82	103.7	86.85	97.32	96.44	92.3	97.87	68.51	116.51	110.71	75.98	95.96	95.54	98.58
TR43876|c4_g1	82.02	54.11	57.02	48.59	58.94	59.13	62.22	64.65	54.28	35.18	57.58	48.73	64.38	55.55	60.38	47.16	gi|731439695|ref|XP_010646973.1|	mitochondrial uncoupling protein 5-like [Vitis vinifera]
TR51965|c1_g1	81.97	64.69	87.81	71.15	66.21	56.22	76.44	60.4	70.21	66.92	46.95	72.97	78.16	64.53	69.02	62.28	gi|719987072|ref|XP_010251893.1|	leucine--tRNA ligase, cytoplasmic-like isoform X1 [Nelumbo nucifera]
TR37951|c0_g1	81.91	79.16	62.44	150.75	61.24	69.89	130.94	90.67	63.93	93.68	138	54.76	74.50	93.96	95.18	95.48	gi|802751289|ref|XP_012087985.1|	galactose oxidase [Jatropha curcas]
TR42702|c0_g2	81.9	135.13	89.13	114.86	72.16	94.81	106.01	115.31	105.85	70.21	155.78	121.49	102.05	93.94	109.06	115.83	gi|1000964846|ref|XP_015575046.1|	uncharacterized protein LOC8283019 isoform X1 [Ricinus communis]
TR43022|c1_g1	81.83	62.53	71.14	25.63	70.55	42.26	42.89	63.91	67.56	52.71	53.34	94.98	71.83	46.15	58.12	67.01	gi|817499386|gb|AKF43240.1|	DNA-directed RNA polymerase II non-catalytic subunit [Pelargonium transvaalense]
TR30497|c0_g1	81.77	71.96	78.15	91.61	72.56	112.08	88.69	87.23	90.83	83.47	120.32	75.06	77.29	92.08	88.92	92.95	gi|720043275|ref|XP_010269507.1|	xyloglucan 6-xylosyltransferase 2 [Nelumbo nucifera]
TR17086|c0_g1	81.68	63.91	67.84	59.62	58.5	51.89	64.5	59.21	58.78	68.54	56.16	62.97	71.14	56.67	60.83	62.56	gi|225469908|ref|XP_002272953.1|	nitric oxide synthase-interacting protein [Vitis vinifera]
TR39895|c0_g1	81.65	50.24	53.21	42.42	28.79	25.78	54.84	27.15	30.39	30.82	8.76	19.63	61.70	32.33	37.46	19.74	gi|590706337|ref|XP_007047694.1|	DNA binding protein, putative isoform 1 [Theobroma cacao]
TR51714|c6_g1	81.6	68.15	77.98	94.98	88.06	86.64	87.44	87.45	94.37	135.83	95.76	124.35	75.91	89.89	89.75	118.65	gi|702465786|ref|XP_010029282.1|	thioredoxin H2-like [Eucalyptus grandis]
TR35251|c0_g1	81.59	48.98	72.89	51.54	76.88	51.22	61.44	66.87	65.8	76.2	64.67	81.03	67.82	59.88	64.70	73.97	gi|743755254|ref|XP_010941084.1|	nucleosome assembly protein 1;2-like isoform X3 [Elaeis guineensis]
TR39372|c0_g1	81.57	82.32	85.49	66.94	57.02	66.53	71.77	63.39	70.54	59.79	63.06	61.47	83.13	63.50	68.57	61.44	gi|658001694|ref|XP_008393316.1|	protein piccolo [Malus domestica]
TR48217|c0_g1	81.57	71.98	59.06	70.77	78.57	96.47	71.56	80.91	74.55	86.12	86.48	51.99	70.87	81.94	75.67	74.86	gi|224071686|ref|XP_002303557.1|	hypothetical protein POPTR_0003s12000g [Populus trichocarpa]
TR48273|c3_g1	81.56	92.28	17.91	19.32	43.04	22.51	38.07	48.26	25.06	18.97	30.21	30.36	63.92	28.29	37.13	26.51	gi|661875389|emb|CDP20128.1|	unnamed protein product [Coffea canephora]
TR67379|c0_g1	81.54	61.95	84.22	59.71	85.95	54.03	66.06	75.2	72.16	94.66	65.58	91.54	75.90	66.56	71.14	83.93	gi|567904630|ref|XP_006444803.1|	hypothetical protein CICLE_v100226372mg, partial [Citrus clementina]
TR38363|c0_g1	81.53	58.73	75.92	71.45	55.51	64.69	74.75	68.51	67.01	54.2	92.01	60.23	72.06	63.88	70.09	68.81	gi|225424885|ref|XP_002269340.1|	protein NRT1/ PTR FAMILY 2.13 [Vitis vinifera]
TR49301|c0_g7	81.43	76.28	106.51	89.84	132.32	64.33	85.41	92.36	68.7	62.21	56.31	49.05	88.07	95.50	82.16	55.86
TR100704|c0_g1	81.4	66.44	61.13	72.69	76.5	79.95	73.18	80.29	68.26	60.66	99.12	63.08	69.66	76.38	73.91	74.29	gi|702402595|ref|XP_010066197.1|	probable cysteine proteinase A494 [Eucalyptus grandis]
TR44028|c5_g1	81.35	70.23	84.01	98.39	91.12	90.03	92.15	98.33	96	99.67	119.95	111.33	78.53	93.18	95.49	110.32	gi|763796312|gb|KJB63267.1|	hypothetical protein B456_010G2446001, partial [Gossypium raimondii]
TR43722|c0_g1	81.34	90.37	77.51	89.2	99.82	110.45	86.83	80.71	107.26	105.64	51.93	119.73	83.07	99.82	91.60	92.43	gi|124109185|gb|ABM91068.1|	xyloglucan endotransglycosylase/hydrolase precursor XTH-25 [Populus tremula x Populus tremuloides]
TR36684|c0_g1	81.3	75.62	36.43	62.76	53.1	89.08	68.81	63.89	68.99	64.64	64.57	64.32	64.45	68.31	67.23	64.51
TR44621|c1_g2	81.16	69.9	63.69	69.27	74.05	96.37	72.12	67.98	76.15	45.36	59.97	51.7	71.58	79.90	72.08	52.34	gi|567910663|ref|XP_006447645.1|	hypothetical protein CICLE_v10015086mg [Citrus clementina]
TR78057|c0_g1	81.05	97.37	73.56	52.96	40.57	67.55	62.54	66.48	56.88	29.89	50.96	44.39	83.99	53.69	61.97	41.75
TR42156|c0_g1	80.97	50.29	61.84	54.27	83.56	51.27	62.94	66.3	66.23	106.48	55.52	85.91	64.37	63.03	65.16	82.64	gi|225432800|ref|XP_002283487.1|	transmembrane emp24 domain-containing protein p24beta3 [Vitis vinifera]
TR28660|c0_g1	80.94	39.04	56.71	37.03	101.69	47.44	50.4	61.29	59.82	73.64	29.16	86.09	58.90	62.05	57.17	62.96	gi|449434748|ref|XP_004135158.1|	uncharacterized protein At5g01610-like [Cucumis sativus]
TR152974|c0_g1	80.93	36.49	61.69	61.06	68.65	52.79	61.74	51.39	67.47	85.4	48.81	79.08	59.70	60.83	60.20	71.10
TR48218|c0_g2	80.89	83.12	111.35	95.36	101.61	76.86	90.78	88.79	84.61	63.07	77.66	79.03	91.79	91.28	88.06	73.25	gi|743782362|ref|XP_011016908.1|	delta(24)-sterol reductase-like [Populus euphratica]
TR32650|c0_g1	80.87	105.99	65.01	68.26	80.3	74.98	72.73	83.64	56.17	40.41	74.11	27.2	83.96	74.51	70.85	47.24	gi|731401030|ref|XP_010654140.1|	uncharacterized protein LOC104880160 [Vitis vinifera]
TR44110|c0_g1	80.87	29.06	28.63	35.07	64.52	29.11	47.56	36.68	27.86	179.34	11.22	30.28	46.19	42.90	37.37	73.61	gi|565486481|ref|XP_006300880.1|	hypothetical protein CARUB_v10019970mg [Capsella rubella]
TR34120|c0_g1	80.83	85.84	68.36	62.31	66.27	56.74	68.53	61.22	60.54	58.39	36.69	55.96	78.34	61.77	63.43	50.35	gi|731399564|ref|XP_010653661.1|	E3 ubiquitin-protein ligase RING1-like [Vitis vinifera]
TR41893|c0_g1	80.81	81.25	76.17	84.06	77.01	92.54	83.72	83.06	77.42	72.5	86.39	66.93	79.41	84.54	81.40	75.27	gi|1009160985|ref|XP_015898649.1|	replication protein A 14 kDa subunit B isoform X2 [Ziziphus jujuba]
TR51379|c5_g1	80.78	90.74	50.79	7.07	14.12	5.79	26.36	43.6	18.63	53.11	49.86	9.74	74.10	8.99	29.53	37.57
TR40341|c0_g2	80.76	68.1	73.34	67.9	80.47	58.33	72.45	71.72	57.85	85.76	63.76	52.34	74.07	68.90	67.34	67.29	gi|802742490|ref|XP_012087327.1|	7-dehydrocholesterol reductase [Jatropha curcas]
TR114678|c0_g1	80.75	47.79	54.47	80.47	53.98	82.43	79.58	57.38	76.09	94.96	73.85	81.63	61.00	72.29	71.02	83.48	gi|225424323|ref|XP_002284784.1|	21 kDa protein [Vitis vinifera]
TR39352|c0_g1	80.74	48.23	64.44	83.68	80.36	82.22	83.31	72.6	85.86	87.35	74.27	96.54	64.47	82.09	80.59	86.05	gi|225456305|ref|XP_002283714.1|	uncharacterized protein LOC100264568 [Vitis vinifera]
TR30401|c0_g1	80.62	41.99	70.08	48.75	76.84	50.68	57.74	56.5	59.41	71.88	47.82	68.44	64.23	58.76	57.88	62.71	gi|225438067|ref|XP_002275953.1|	succinyl-CoA ligase [ADP-forming] subunit beta, mitochondrial [Vitis vinifera]
TR153447|c0_g1	80.59	156.85	53.92	25.65	42.52	60.81	41.11	60.79	30.06	12.43	30.89	8.17	97.12	42.99	43.99	17.16	gi|965656162|dbj|AP015034.1|	Vigna angularis var. angularis DNA, chromosome 1, almost complete sequence, cultivar: Shumari
TR8885|c1_g1	80.57	88.01	89.59	77.47	96.49	89.05	77.39	91.61	89.28	82.83	90.9	94.35	86.06	87.67	86.09	89.36	gi|225456993|ref|XP_002282228.1|	anthranilate phosphoribosyltransferase, chloroplastic [Vitis vinifera]
TR44737|c0_g1	80.53	42.48	51.09	38.19	89.69	38.15	50.72	59.8	46.28	97.33	34.26	57.42	58.03	55.34	52.27	63.00	gi|590627543|ref|XP_007026466.1|	Late embryogenesis abundant protein, group 2 isoform 1 [Theobroma cacao]
TR41263|c0_g1	80.4	77.14	75.77	58.5	63.39	78.69	63	73.21	68.75	56.36	80.31	58.19	77.77	66.86	68.32	64.95	gi|225424922|ref|XP_002277278.1|	single-stranded DNA-binding protein WHY1, chloroplastic [Vitis vinifera]
TR2445|c0_g1	80.3	31.07	49.3	41.7	105.86	36.16	52.24	65.58	52.13	117.99	35.19	79.44	53.56	61.24	56.65	77.54	gi|645223536|ref|XP_008218678.1|	probable small nuclear ribonucleoprotein F [Prunus mume]
TR31668|c0_g1	80.26	78.49	77.76	68.6	57.62	70.09	72.1	66.1	69.48	62.97	69.54	61.48	78.84	65.44	69.23	64.66	gi|590643628|ref|XP_007030855.1|	Mitochondrial Rho GTPase isoform 2, partial [Theobroma cacao]
TR35775|c0_g1	80.26	52.74	56.1	51.45	93.74	50.51	60.67	68.42	63.48	90.72	50.19	88.08	63.03	65.23	64.19	76.33	gi|747093600|ref|XP_011094613.1|	uncharacterized protein LOC105174269 [Sesamum indicum]
TR50920|c1_g2	80.2	66	75.62	99.11	73.48	95.92	90.49	71.01	84.21	57.96	74.04	76.76	73.94	89.50	81.90	69.59	gi|225434488|ref|XP_002275195.1|	cinnamoyl-CoA reductase 1 [Vitis vinifera]
TR147422|c1_g1	80.17	96.66	85.5	68.52	103.77	91.69	71.33	91.33	92.12	96.76	64.4	90.44	87.44	87.99	84.93	83.87	gi|590675880|ref|XP_007039575.1|	Tobamovirus multiplication 2A isoform 1 [Theobroma cacao]
TR36926|c2_g4	80.16	72.35	99.9	48.56	38.62	59.5	57.82	53.94	75.21	66.49	59.79	73.74	84.14	48.89	62.32	66.67	gi|172054814|gb|EU447715.1|	Cornus walteri voucher Xiang 02-267 clone a1 B-class MADS-box transcription factor PISTILLATA-like protein (PI) gene, partial cds
TR37216|c0_g1	80.07	102.89	86.08	69.77	75.5	86.58	71.66	84.7	77.19	59.93	80.07	58.51	89.68	77.28	77.85	66.17	gi|255582747|ref|XP_002532150.1|	uncharacterized protein LOC8271821 isoform X2 [Ricinus communis]
TR26607|c0_g1	79.97	71.06	78.39	67.08	80.91	80.47	70.12	72.11	75.45	94.71	61.29	71.71	76.47	76.15	72.56	75.90	gi|526118269|ref|NP_001267978.1|	GEM-like 1 [Vitis vinifera]
TR12668|c0_g1	79.95	36.37	55.28	74.19	63.89	54.18	75.03	50.75	59.96	70.25	46.81	70.89	57.20	64.09	61.91	62.65	gi|359496425|ref|XP_002264221.2|	elongation factor G-2, chloroplastic [Vitis vinifera]
TR147473|c0_g1	79.94	67.4	66.26	49.22	71.8	53.11	56.67	61.1	60.66	67.6	31.62	68.89	71.20	58.04	59.48	56.04	gi|225457793|ref|XP_002265589.1|	uncharacterized protein LOC100262493 [Vitis vinifera]
TR9282|c0_g1	79.8	39.3	57.07	41.66	68.56	43.48	48.52	66.03	51.1	48.23	60.52	62.87	58.72	51.23	55.22	57.21	gi|970029361|ref|XP_015076008.1|	aspartate--tRNA ligase 2, cytoplasmic [Solanum pennellii]
TR12609|c0_g1	79.77	28.35	65.69	45.9	115.03	51.11	62.62	66.3	71.42	106.5	34.2	96.58	57.94	70.68	66.78	79.09	gi|297736252|emb|CBI24890.3|	unnamed protein product [Vitis vinifera]
TR43566|c0_g1	79.71	191.33	117.23	109.21	59.83	113.29	100.89	99.84	109.61	85.03	93.08	104.94	129.42	94.11	103.45	94.35	gi|702327008|ref|XP_010053722.1|	cytochrome P450 86A8-like [Eucalyptus grandis]
TR47621|c0_g1	79.61	114.93	99.72	82.52	48.98	72.9	82.79	69.05	71.97	37.48	68.09	50.3	98.09	68.13	74.60	51.96	gi|720076815|ref|XP_010240837.1|	uncharacterized protein DDB_G0274915-like isoform X1 [Nelumbo nucifera]
TR50117|c0_g1	79.61	54.11	79.8	51.6	67.44	39.23	61.38	59.17	60.02	70.8	48.64	67.98	71.17	52.76	60.19	62.47	gi|590665357|ref|XP_007036717.1|	Translation elongation factor EF1A/initiation factor IF2gamma family protein isoform 4 [Theobroma cacao]
TR141911|c0_g1	79.6	72.89	78.12	73.01	52.19	67.8	74.72	62.5	71.01	72.82	72.07	74.89	76.87	64.33	69.41	73.26	gi|297746508|emb|CBI16564.3|	unnamed protein product [Vitis vinifera]
TR96291|c0_g1	79.56	73.53	69.71	60.23	61.54	55.08	65.16	68.49	51.84	46.79	67.28	32.13	74.27	58.95	61.83	48.73	gi|75127599|sp|Q6QPJ6.1|PRXQ_POPJC	Peroxiredoxin Q, chloroplastic; Thioredoxin reductase; Flags: Precursor [Populus x jackii]
TR68075|c0_g1	79.55	44.43	43.16	22.67	35.54	24.43	37.92	33.72	25.49	32.09	24.81	14.02	55.71	27.55	32.38	23.64	gi|604306591|gb|EYU25387.1|	hypothetical protein MIMGU_mgv1a013005mg [Erythranthe guttata]
TR27217|c0_g2	79.49	71.91	56.64	142.13	122.16	119.64	122.2	127.06	102.15	137.7	166.69	110.03	69.35	127.98	117.14	138.14
TR72492|c0_g1	79.49	36.79	61.32	34.59	68.13	38.14	46.92	53.88	39.99	82.01	47.36	29.11	59.20	46.95	46.93	52.83	gi|590582936|ref|XP_007014761.1|	Uncharacterized protein TCM_040264 [Theobroma cacao]
TR3617|c0_g1	79.34	61.88	43.59	50.81	50.56	46.13	56.98	51.87	49.26	58.64	43.3	59.66	61.60	49.17	52.70	53.87	gi|720056526|ref|XP_010273703.1|	17.3 kDa class I heat shock protein-like [Nelumbo nucifera]
TR37322|c1_g1	79.2	66.67	81.13	51.02	63.76	56.42	60.46	60.97	70.42	87.74	52.99	92.33	75.67	57.07	63.95	77.69	gi|659104403|ref|XP_008452937.1|	NADH dehydrogenase [ubiquinone] 1 beta subcomplex subunit 2 [Cucumis melo]
TR46018|c0_g1	79.18	72.42	77.84	64.79	69.42	42.83	69.17	74.13	58.62	82.38	83.19	62.43	76.48	59.01	67.31	76.00	gi|764602491|ref|XP_011466709.1|	coatomer subunit beta'-1-like isoform X2 [Fragaria vesca subsp. vesca]
TR20568|c1_g1	79.14	49.82	61.2	71.8	82.61	56.14	74.88	68.99	57.82	84.63	66.76	58.84	63.39	70.18	67.23	70.08	gi|225454373|ref|XP_002278820.1|	50S ribosomal protein L5, chloroplastic [Vitis vinifera]
TR49927|c1_g1	79.09	210.36	137.62	152.93	133.27	270.4	132.2	229.1	203.94	142.33	362.72	163.63	142.36	185.53	188.41	222.89	gi|225456147|ref|XP_002282182.1|	phosphomethylethanolamine N-methyltransferase [Vitis vinifera]
TR21162|c1_g1	79.07	66.55	67.64	71.71	37.9	96.51	70.64	51.02	73.35	32.71	71.44	37.81	71.09	68.71	65.00	47.32	gi|828302227|ref|XM_004494500.2|	Cicer arietinum bromodomain adjacent to zinc finger domain protein 1A (LOC101513900), transcript variant X2, mRNA
TR40164|c0_g1	79.07	60.34	79.05	53.66	69.78	77.57	60.62	60.09	73.69	78.05	49.14	64.93	72.82	67.00	64.80	64.04	gi|729330348|ref|XP_010536445.1|	L-ascorbate oxidase homolog [Tarenaya hassleriana]
TR46212|c1_g1	79.05	76.18	142.67	97.52	90.81	87.11	92.62	85.32	132.38	370.03	91.43	189.35	99.30	91.81	103.44	216.94	gi|160624930|dbj|BAF93494.1|	MOTHER of FT and TFL1-like protein [Citrus unshiu]
TR45017|c2_g7	79.03	48.83	70.6	61.07	71.12	66.81	63.78	61.18	64.62	68.39	54.96	59.99	66.15	66.33	63.19	61.11	gi|645258279|ref|XP_008234813.1|	F-box protein At5g52880 isoform X2 [Prunus mume]
TR34341|c0_g1	79.02	97.34	90.34	86.8	109.79	92.82	82.87	97.46	88.38	77.3	95.64	81.37	88.90	96.47	89.57	84.77	gi|449448376|ref|XP_004141942.1|	mitochondrial pyruvate carrier 1 [Cucumis sativus]
TR44342|c1_g3	78.95	80.31	73.91	64.64	142.82	68.01	69.17	112.36	83.19	151.13	97.09	114.31	77.72	91.82	88.24	120.84	gi|567912847|ref|XP_006448737.1|	hypothetical protein CICLE_v10016769mg [Citrus clementina]
TR49391|c3_g2	78.91	106.45	96.27	80.89	45.02	52.51	81.57	70.97	60.63	55.6	75.71	51.48	93.88	59.47	71.06	60.93	gi|225460849|ref|XP_002277187.1|	vacuolar protein sorting-associated protein VTA1 homolog [Vitis vinifera]
TR21024|c0_g1	78.81	26.68	103.02	73.42	67.51	66.68	74.56	57.89	62.1	128.38	66.64	17.35	69.50	69.20	64.85	70.79	gi|1009138420|ref|XP_015886577.1|	salicylic acid-binding protein 2-like [Ziziphus jujuba]
TR50410|c1_g1	78.78	151.36	138.21	46.76	57.89	87.1	56.01	115.27	74.66	30.14	162.12	19.08	122.78	63.92	81.98	70.45	gi|1009170815|ref|XP_015866400.1|	probable indole-3-acetic acid-amido synthetase GH3.1 [Ziziphus jujuba]
TR47365|c1_g3	78.77	75.64	74.3	51.36	79.29	59.46	59.98	76.56	78.88	122.51	76	110.27	76.24	63.37	71.81	102.93	gi|720054229|ref|XP_010272980.1|	39S ribosomal protein L41-A, mitochondrial-like [Nelumbo nucifera]
TR44820|c0_g1	78.76	57.9	55.82	55.42	83.64	91.41	61.36	73.97	77.69	102.53	65.32	80.56	64.16	76.82	71.01	82.80	gi|747090518|ref|XP_011092951.1|	heterodimeric geranylgeranyl pyrophosphate synthase small subunit, chloroplastic [Sesamum indicum]
TR34613|c0_g1	78.75	40.52	82.94	32.14	51.83	43.77	46.47	37.01	50.86	68.67	26.91	38.67	67.40	42.58	44.78	44.75	gi|720097855|ref|XP_010247454.1|	zinc finger protein HD1-like isoform X2 [Nelumbo nucifera]
TR44284|c0_g1	78.74	34.34	60.93	83.71	71.38	47.31	82.21	60.49	69.19	97.29	63.23	103.42	58.00	67.47	70.63	87.98	gi|802632472|ref|XP_012077326.1|	vacuolar-processing enzyme-like [Jatropha curcas]
TR11822|c0_g1	78.72	94.56	78.78	258.65	138.12	108.14	208.95	169.8	109.02	165.87	265.87	135.59	84.02	168.30	162.59	189.11	gi|556571525|gb|KF471370.1|	Acer pictum subsp. mono microsatellite Am3029 sequence
TR44417|c0_g1	78.7	121.89	38.33	34.75	75.93	13.34	44.88	63.95	20.31	41.77	16.41	18.95	79.64	41.34	43.05	25.71	gi|802565379|ref|XP_012067481.1|	chaperone protein dnaJ 8, chloroplastic [Jatropha curcas]
TR25967|c0_g1	78.65	28.86	55.7	35.84	70.5	31	48.25	49.42	49.33	94.22	35.84	72.85	54.40	45.78	49.00	67.64	gi|697117419|ref|XP_009612647.1|	26S proteasome non-ATPase regulatory subunit 14 homolog [Nicotiana tomentosiformis]
TR44614|c0_g1	78.53	82.96	65.13	84.12	96.19	90.48	84.29	87.49	99.84	126.83	78.99	128.98	75.54	90.26	90.54	111.60	gi|164604996|dbj|BAF98294.1|	2-C-methyl-D-erythritol 2,4-cyclodiphosphate synthase [Hevea brasiliensis]
TR46014|c0_g1	78.53	72.58	89.35	65.15	88.78	69.64	70.44	78.99	75.82	88.38	69.92	78.24	80.15	74.52	75.08	78.85	gi|643715642|gb|KDP27583.1|	hypothetical protein JCGZ_19588 [Jatropha curcas]
TR45014|c0_g1	78.5	98.02	53.13	17.57	43.3	25.09	33.93	44.21	23.82	29.58	13.24	3.79	76.55	28.65	33.99	15.54	gi|731408614|ref|XP_010656920.1|	uncharacterized protein LOC104880802 [Vitis vinifera]
TR42291|c0_g1	78.49	80	80.63	61.67	84.5	77.66	70	83.58	87.23	76.14	83.27	105.33	79.71	74.61	80.27	88.25	gi|823160684|ref|XP_012480189.1|	uncharacterized protein LOC105795210 isoform X3 [Gossypium raimondii]
TR45885|c0_g1	78.43	26.05	46.61	33.54	85.52	36.34	46.06	55.21	52.35	89.06	38.13	80.33	50.36	51.80	51.21	69.17	gi|743911539|ref|XP_010999633.1|	hydroxyacylglutathione hydrolase cytoplasmic [Populus euphratica]
TR45945|c1_g1	78.39	33.6	46.35	60.27	62.62	59.83	65.01	50.77	45.73	102.99	42.62	22	52.78	60.91	53.84	55.87	gi|1009154887|ref|XP_015895414.1|	protein TIFY 6B-like [Ziziphus jujuba]
TR105415|c0_g1	78.39	48.97	35.4	22.05	57.23	20.19	37.61	41.81	23.28	14.5	6.04	13.27	54.25	33.16	34.23	11.27	gi|663673444|emb|HG975445.1|	Solanum pennellii chromosome ch06, complete genome
TR35448|c0_g1	78.39	52.89	91.62	67.96	60.42	66.04	71.07	53.41	79.67	64.33	47.81	89.42	74.30	64.81	68.05	67.19	gi|720053075|ref|XP_010272615.1|	phosphoglucomutase, chloroplastic isoform X2 [Nelumbo nucifera]
TR50018|c1_g1	78.36	48.35	62.08	40.14	80.85	33.15	52.31	52.75	51.07	75.56	23.64	68.62	62.93	51.38	52.04	55.94	gi|728842296|gb|KHG21739.1|	Nudix hydrolase 10 -like protein [Gossypium arboreum]
TR39522|c0_g2	78.32	55.76	61.63	52.51	64.61	45.13	62.64	56.07	58.7	90.05	48.85	75.79	65.24	54.08	59.14	71.56	gi|657957218|ref|XP_008370098.1|	PHD finger protein ALFIN-LIKE 1-like [Malus domestica]
TR17998|c0_g1	78.23	79.64	79.81	68.28	67.08	83.33	70.19	77.08	91.46	90.69	81.89	101.71	79.23	72.90	79.58	91.43	gi|694375803|ref|XP_009364499.1|	V-type proton ATPase subunit F [Pyrus x bretschneideri]
TR33442|c0_g1	78.2	128.2	75.06	55.7	178.34	83.86	61.29	126.84	78.96	127.05	64.95	79.28	93.82	105.97	89.03	90.43	gi|747064714|ref|XP_011078954.1|	pyrroline-5-carboxylate reductase [Sesamum indicum]
TR35799|c0_g1	78.17	75.61	75.39	74.1	90.56	76.94	72.96	81.7	73.02	60.22	77.21	69.93	76.39	80.53	75.89	69.12	gi|645272926|ref|XP_008241630.1|	BES1/BZR1 homolog protein 2 [Prunus mume]
TR9057|c0_g1	78.14	52.94	73.61	44.83	84.07	41.12	56.77	63.72	59.2	79.4	51.8	75.82	68.23	56.67	59.90	69.01	gi|225448536|ref|XP_002276751.1|	eukaryotic translation initiation factor 2 subunit alpha [Vitis vinifera]
TR51818|c9_g2	78.11	77.24	71.05	99.58	124.18	120.26	95.72	141.91	187.67	182.61	192.04	359.74	75.47	114.67	141.77	244.80	gi|984915224|gb|AMC33029.1|	NADH dehydrogenase subunit 7 (mitochondrion) [Cannabis sativa]
TR52014|c1_g2	77.94	87.15	100.89	45.51	128.88	98.03	57.37	104.72	130.47	216.7	66.35	184.42	88.66	90.81	97.52	155.82	gi|51971551|dbj|BAD44440.1|	DNA-directed RNA polymerase II second largest chain [Arabidopsis thaliana]
TR36628|c0_g1	77.89	66.41	67.92	71.17	53.02	48.56	72.18	61.26	54.68	47.3	69.03	50.1	70.74	57.58	62.71	55.48	gi|731436346|ref|XP_010645879.1|	far upstream element-binding protein 1 isoform X1 [Vitis vinifera]
TR44597|c0_g7	77.76	92.75	62.11	91.34	64.77	69.35	88.26	81.79	57.73	47.82	87.43	43.07	77.54	75.15	75.93	59.44
TR34929|c0_g1	77.75	46.87	62.03	79.95	66.74	68.26	80.01	59.57	73.59	58.92	52.28	86.17	62.22	71.65	71.06	65.79	gi|823242219|ref|XP_012453804.1|	plant UBX domain-containing protein 1-like isoform X1 [Gossypium raimondii]
TR45554|c0_g2	77.74	145.34	89.34	89.28	74.23	145.12	85.55	102.79	128.97	37.55	109.83	136.25	104.14	102.88	105.77	94.54	gi|720053646|ref|XP_010272799.1|	aminoacylase-1 [Nelumbo nucifera]
TR39623|c0_g1	77.6	135.95	103.08	144.52	143.52	233.23	124.68	186.13	189.84	225.34	278.13	191.27	105.54	173.76	166.88	231.58	gi|443267184|gb|AGC79344.1|	ethylene response factor 10 [Diospyros kaki]
TR48076|c0_g3	77.51	22.18	41.81	31.05	58.79	28.72	44.62	36.99	36.93	87.32	18.81	44.85	47.17	39.52	39.51	50.33	gi|823262786|ref|XP_012464149.1|	pectin acetylesterase 12-like [Gossypium raimondii]
TR47771|c0_g1	77.49	52.92	67.45	73.79	79	78.05	76.34	76.48	73.63	61.43	86.91	73.23	65.95	76.95	75.48	73.86	gi|720083683|ref|XP_010242969.1|	clathrin light chain 2 [Nelumbo nucifera]
TR58220|c0_g1	77.47	73.98	71.67	79.82	84.36	77.95	79.12	76.37	77.82	83.45	68.81	82.03	74.37	80.71	77.77	78.10	gi|719974740|ref|XP_010245693.1|	acyl-[acyl-carrier-protein] desaturase, chloroplastic-like [Nelumbo nucifera]
TR36427|c0_g1	77.46	73.54	75.51	41.93	64.93	53.72	51.53	56.6	75.3	85	36.15	92.13	75.50	53.53	61.14	71.09	gi|1009123708|ref|XP_015878682.1|	cytochrome b5 isoform E [Ziziphus jujuba]
TR7767|c0_g1	77.45	14.14	69.47	51.66	25.8	11.27	56.62	18.49	51.9	91.88	14.67	79.52	53.69	29.58	42.34	62.02
TR44114|c0_g1	77.41	80.02	83.65	67.9	66.57	85.39	70.4	73.66	83.18	69.29	83.83	74.67	80.36	73.29	75.75	75.93	gi|743920327|ref|XP_011004210.1|	uncharacterized protein LOC105110753 [Populus euphratica]
TR41616|c0_g1	77.18	54.97	75.97	65.72	90.2	51.57	71.4	79.77	65.29	71.53	83.27	75.11	69.37	69.16	72.15	76.64	gi|225469850|ref|XP_002266051.1|	uncharacterized protein DDB_G0288133 [Vitis vinifera]
TR38943|c0_g1	77.15	68.91	59.93	54.07	76.46	68.14	59.59	69.18	69.77	88.88	67.22	79.68	68.66	66.22	66.18	78.59	gi|719981000|ref|XP_010249991.1|	cytochrome c oxidase subunit 5b-2, mitochondrial-like [Nelumbo nucifera]
TR42019|c0_g1	77.14	48	64.82	96.96	123.03	101.02	90.42	92.98	84.19	93	78.53	74.85	63.32	107.00	89.20	82.13	gi|526117938|ref|NP_001268152.1|	ripening-related P-450 enzyme-like [Vitis vinifera]
TR38346|c1_g1	77.13	85.96	67.64	59.85	58.48	57.15	62.33	60.53	56.66	51.62	42.25	53.08	76.91	58.49	59.84	48.98	gi|568876537|ref|XP_006491334.1|	uncharacterized protein LOC102612533 [Citrus sinensis]
TR38448|c1_g1	77.08	63.58	81.75	54.39	85.49	57.69	61.47	80.56	65.92	106.01	76.81	67.59	74.14	65.86	69.32	83.47	gi|902226415|gb|KNA20361.1|	hypothetical protein SOVF_053170 [Spinacia oleracea]
TR149784|c0_g1	77.05	41.02	39.95	51.42	20.63	62.19	56.77	33.09	45.88	64.95	51.23	11.11	52.67	44.75	45.25	42.43	gi|1011994619|ref|XP_015952473.1|	F-box/kelch-repeat protein At3g23880-like [Arachis duranensis]
TR42518|c1_g1	76.98	66.56	61.35	61.08	55.31	70.2	65.06	60.08	62.91	88.38	57.44	49.26	68.30	62.20	62.68	65.03	gi|255537177|ref|XP_002509655.1|	copper chaperone for superoxide dismutase, chloroplastic/cytosolic [Ricinus communis]
TR45120|c0_g1	76.91	114.06	93.44	140.94	83.63	141.95	122.09	106.75	105.51	75.99	129.72	63.7	94.80	122.17	111.45	89.80	gi|698514816|ref|XP_009802273.1|	probable LRR receptor-like serine/threonine-protein kinase At4g26540 [Nicotiana sylvestris]
TR45820|c0_g10	76.88	85.12	101.72	107.87	81.92	108.12	98.54	84.96	101.16	43.05	86.05	92.46	87.91	99.30	94.89	73.85	gi|359497499|ref|XP_003635541.1|	AP2-like ethylene-responsive transcription factor AIL6 [Vitis vinifera]
TR41778|c1_g1	76.86	62.88	64.74	71.06	69.67	55.37	71.57	67.55	61.04	67.54	72.37	63.07	68.16	65.37	66.72	67.66	gi|747087103|ref|XP_011091081.1|	pyruvate kinase isozyme A, chloroplastic [Sesamum indicum]
TR43821|c2_g1	76.86	68.39	67.83	63.45	107.22	89.4	66.07	85.17	78.63	65.65	80.16	78.56	71.03	86.69	76.62	74.79	gi|661880362|emb|CDP15893.1|	unnamed protein product [Coffea canephora]
TR33347|c0_g1	76.83	53.87	73.63	56.95	83.84	55.71	62.94	64.86	70.18	105.2	43.97	83.25	68.11	65.50	65.99	77.47	gi|147774374|emb|CAN72399.1|	hypothetical protein VITISV_041203 [Vitis vinifera]
TR48268|c4_g1	76.64	59.94	69.88	72.99	78.03	60.8	75.02	74.19	67.21	87.04	75.8	78.09	68.82	70.61	72.14	80.31	gi|743855269|ref|XP_010941321.1|	rac-like GTP-binding protein 5 [Elaeis guineensis]
TR21734|c0_g1	76.63	153.44	115.16	54.4	93.98	74.26	64.11	91.39	77.21	67.68	53.27	58.66	115.08	74.21	77.57	59.87	gi|147842416|emb|CAN71833.1|	hypothetical protein VITISV_005586 [Vitis vinifera]
TR40332|c0_g1	76.61	83.58	80.29	52.92	97.54	50.39	57.48	81.8	74.83	82.55	62.01	103.03	80.16	66.95	71.37	82.53	gi|720031971|ref|XP_010265976.1|	proteasome subunit alpha type-7 [Nelumbo nucifera]
TR47016|c2_g1	76.58	33.15	36.86	59.42	50.76	38.31	62.98	55.97	57.98	125.87	76.37	102.1	48.86	49.50	58.98	101.45	gi|359486177|ref|XP_002267418.2|	probable mitochondrial chaperone BCS1-B [Vitis vinifera]
TR44821|c2_g1	76.48	59.62	58.86	57.78	109.24	56.56	62.17	73.5	64.6	95.38	40.41	77.2	64.99	74.53	66.76	71.00	gi|595939941|ref|XP_007215796.1|	hypothetical protein PRUPE_ppa009899mg [Prunus persica]
TR14498|c0_g1	76.39	78.63	89.64	56.67	61.22	49.5	61.63	61.4	70.09	85.18	53.99	82.11	81.55	55.80	64.37	73.76	gi|359474555|ref|XP_002278066.2|	probable ADP-ribosylation factor GTPase-activating protein AGD8 [Vitis vinifera]
TR40856|c1_g1	76.38	48.28	120.93	83.74	52.98	78.77	82.84	69.64	83.23	49.69	109.21	61.5	81.86	71.83	78.57	73.47	gi|255538072|ref|XP_002510101.1|	probable strigolactone esterase DAD2 [Ricinus communis]
TR48901|c3_g1	76.36	148.63	69.72	41.09	55.93	13.02	50.99	81.33	28.41	26.94	72.82	15.46	98.24	36.68	53.58	38.41	gi|593328882|ref|XP_007137868.1|	hypothetical protein PHAVU_009G162500g [Phaseolus vulgaris]
TR3803|c0_g1	76.33	74.08	78.22	41.92	69.09	36.89	49.34	70.78	56.58	90.96	67.59	67.97	76.21	49.30	58.90	75.51	gi|1009144626|ref|XP_015889904.1|	probable ubiquitin-conjugating enzyme E2 16 [Ziziphus jujuba]
TR121954|c0_g1	76.3	66.63	46.98	76.88	116.46	66.18	77.95	86.21	59.38	108.74	65.79	68.94	63.30	86.51	74.51	81.16	gi|566213550|ref|XP_002324820.2|	hypothetical protein POPTR_0018s00830g [Populus trichocarpa]
TR62658|c0_g1	76.26	52.91	56.31	70.54	55.35	77.93	69.39	61.53	69.12	82.22	77.2	64.84	61.83	67.94	66.68	74.75	gi|720079454|ref|XP_010241669.1|	uncharacterized protein LOC104586206 [Nelumbo nucifera]
TR38221|c0_g1	76.23	74.01	54.4	58.45	54.97	54.01	65.23	68.73	53.24	93.66	79.52	49.84	68.21	55.81	62.40	74.34	gi|747065495|ref|XP_011079386.1|	UPF0057 membrane protein At2g24040-like [Sesamum indicum]
TR43983|c1_g1	76.22	46.41	62.74	44.75	103.55	58.39	51.15	79.26	73.03	98.27	72.56	107.19	61.79	68.90	67.81	92.67	gi|823213626|ref|XP_012439556.1|	probable calcium-binding protein CML13 [Gossypium raimondii]
TR50422|c3_g9	76.21	56.49	61.78	90.34	124.69	46.82	88.32	88.01	58.06	70.39	65.7	75.07	64.83	87.28	78.13	70.39
TR48817|c1_g1	76.19	92.08	67.54	109.47	50.22	104.88	100.05	75.54	77.44	33.69	102.51	46.11	78.60	88.19	84.34	60.77	gi|502133328|ref|XP_004501723.1|	protein TAPETUM DETERMINANT 1-like [Cicer arietinum]
TR17954|c0_g2	76.17	65.51	28.4	0.07	0	8.75	26	30.21	10.53	14.73	33.83	0	56.69	2.94	22.25	16.19
TR38022|c0_g1	76.17	77.53	62.87	65.85	74.6	73.89	69.26	73.28	71.01	75.12	71.54	72.16	72.19	71.45	71.18	72.94	gi|255538742|ref|XP_002510436.1|	protein TIC 20-I, chloroplastic [Ricinus communis]
TR45016|c1_g1	76.13	85.97	72.17	81.7	81.22	59.89	79.58	71.37	77.82	65.81	45.96	97.88	78.09	74.27	76.26	69.88	gi|147799221|emb|CAN63593.1|	hypothetical protein VITISV_023247 [Vitis vinifera]
TR7979|c0_g2	76.09	110.04	86.26	89.86	59.21	134.55	87.11	96.85	150.09	143.47	134.92	216.76	90.80	94.54	111.35	165.05	gi|356521044|ref|XP_003529168.1|	pyruvate decarboxylase 2 [Glycine max]
TR49192|c0_g1	76.09	75.69	87.82	79.95	89.48	78.23	78.19	82.61	93.51	91.82	78.47	113.96	79.87	82.55	84.77	94.75	gi|703125402|ref|XP_010103296.1|	hypothetical protein L484_014336 [Morus notabilis]
TR3815|c0_g1	76.05	74.94	81.62	81.77	69.04	67.16	79.83	74.46	76.12	63.5	83.69	77.85	77.54	72.66	76.80	75.01	gi|225432550|ref|XP_002280741.1|	nuclear transcription factor Y subunit C-3-like [Vitis vinifera]
TR37724|c0_g6	75.98	91.1	85.4	63.72	49.16	48.36	69.1	56.5	61.85	46.7	37.65	70.05	84.16	53.75	62.48	51.47	gi|388513605|gb|AFK44864.1|	unknown [Lotus japonicus]
TR47018|c1_g1	75.91	103.64	53.95	61.88	73.36	54.16	65.15	73.79	60.91	72.47	64.4	70.86	77.83	63.13	66.62	69.24	gi|703092653|ref|XP_010094691.1|	U-box domain-containing protein 4 [Morus notabilis]
TR43310|c0_g1	75.89	34.2	69.77	50.2	112.16	49.22	56.08	71.57	60.78	98.64	47.12	75.95	59.95	70.53	62.81	73.90	gi|296089642|emb|CBI39461.3|	unnamed protein product [Vitis vinifera]
TR31471|c0_g1	75.85	30.09	55.55	54.35	61.04	38.52	59.68	42.55	51.11	81.36	24.61	64.82	53.83	51.30	51.11	56.93	gi|590702959|ref|XP_007046746.1|	Serine carboxypeptidase S28 family protein [Theobroma cacao]
TR7947|c0_g1	75.85	63.62	61.75	76.9	133.52	59.02	76.82	94.27	81.98	39.16	61.43	118.61	67.07	89.81	84.36	73.07	gi|566194447|ref|XP_006377603.1|	hypothetical protein POPTR_0011s08260g, partial [Populus trichocarpa]
TR38823|c0_g1	75.78	90.67	82.78	95.4	94.78	99.62	89.25	104.19	96.79	80.79	121.26	101.87	83.08	96.60	96.74	101.31	gi|225452186|ref|XP_002265881.1|	prohibitin-3, mitochondrial [Vitis vinifera]
TR42442|c1_g1	75.74	79.65	53.18	87.83	104.61	124.96	81.57	99.14	86.12	103.11	106.26	62.28	69.52	105.80	88.94	90.55	gi|225446555|ref|XP_002279581.1|	uncharacterized protein LOC100260766 [Vitis vinifera]
TR67659|c0_g1	75.7	35.74	47.98	39.3	124.53	18.05	49.15	67.06	41.25	102.43	41.65	91.55	53.14	60.63	52.49	78.54	gi|743887167|ref|XP_010910325.1|	transcription factor BTF3 homolog 4-like [Elaeis guineensis]
TR51129|c3_g1	75.68	57.19	79.55	56.07	52.85	92.9	62.19	65.36	81.22	59.36	91.96	66.89	70.81	67.27	69.59	72.74	gi|1009180062|ref|XP_015871423.1|	probable methyltransferase PMT26 [Ziziphus jujuba]
TR49820|c1_g1	75.68	92.75	70.94	65.71	78.89	86.04	69.42	72.37	79.67	75.52	51.43	69.34	79.79	76.88	73.82	65.43	gi|313471351|sp|B9RR88.1|MTNA_RICCO	Methylthioribose-1-phosphate isomerase; Short=M1Pi; Short=MTR-1-P isomerase; S-methyl-5-thioribose-1-phosphate isomerase; Translation initiation factor eIF-2B subunit alpha/beta/delta-like protein [Ricinus communis]
TR51790|c16_g1	75.61	84.83	45.1	165.17	66.39	93.97	140.33	90.08	78.9	78.05	126.1	80.38	68.51	108.51	103.10	94.84	gi|593688645|ref|XP_007144957.1|	hypothetical protein PHAVU_007G197700g [Phaseolus vulgaris]
TR46209|c0_g1	75.6	45.87	72.49	42.38	56.01	30.25	50.87	45.54	50.64	73.64	34.47	62.4	64.65	42.88	49.02	56.84	gi|225432272|ref|XP_002272195.1|	cullin-1 [Vitis vinifera]
TR9429|c0_g1	75.58	42.73	63.65	32.56	78.94	28.64	45.07	54.61	50.03	89.27	37.02	73.37	60.65	46.71	49.90	66.55	gi|1021524351|ref|XP_016205557.1|	26S protease regulatory subunit 6A homolog [Arachis ipaensis]
TR51083|c1_g1	75.56	54.22	80.08	46.53	63.9	39.04	55.05	59.3	58.64	91.94	54.07	73.46	69.95	49.82	57.66	73.16	gi|645263393|ref|XP_008237217.1|	monothiol glutaredoxin-S15, mitochondrial-like isoform X1 [Prunus mume]
TR49520|c0_g10	75.56	115.51	73.98	133.9	67.34	190.93	117.55	130.45	150.38	140.68	216.34	147.32	88.35	130.72	132.79	168.11	gi|1009134269|ref|XP_015884353.1|	probable WRKY transcription factor 7 [Ziziphus jujuba]
TR33772|c0_g2	75.48	47.48	68.21	56.97	110.62	49.98	63.62	78.04	68.55	104.08	57.06	90.49	63.72	72.52	70.07	83.88	gi|225451235|ref|XP_002275990.1|	cysteine synthase [Vitis vinifera]
TR48673|c0_g2	75.48	73.61	88.92	43.62	74.09	57.21	52.78	62.87	70.91	68.73	43.33	75.41	79.34	58.31	62.19	62.49	gi|1009127669|ref|XP_015880816.1|	uncharacterized protein LOC107416798 [Ziziphus jujuba]
TR7822|c0_g1	75.47	92.81	71.47	70.46	41.34	58.37	74.13	52.34	55.76	31.61	41.62	39.96	79.92	56.72	60.74	37.73	gi|731353475|ref|XM_010689784.1|	Beta vulgaris subsp. vulgaris cytochrome P450 734A1-like (LOC104902103), mRNA
TR45222|c5_g2	75.46	108.61	163.16	260.97	294.42	600.41	208.85	500.02	502.33	499.58	1020.22	602.33	115.74	385.27	403.73	707.38	gi|147795667|emb|CAN61204.1|	protein VITISV_013668 [Vitis vinifera]
TR41708|c0_g1	75.4	81.83	64.45	62.74	59	72.17	69.35	72.19	62.27	62.75	80.98	50.37	73.89	64.64	67.94	64.70	gi|802592771|ref|XP_012071761.1|	30S ribosomal protein S9, chloroplastic [Jatropha curcas]
TR7359|c0_g1	75.36	118.55	125.68	133.74	84.43	87.22	116.8	93.28	140.34	130.63	91.18	220.18	106.53	101.80	116.81	147.33	gi|1021048885|gb|KZN06665.1|	hypothetical protein DCAR_007502 [Daucus carota subsp. sativus]
TR33747|c0_g1	75.28	38.83	73.86	53.43	70.32	54.05	59.64	52.05	58.5	56.6	37.84	52.14	62.66	59.27	56.73	48.86	gi|823237131|ref|XP_012451220.1|	UDP-arabinose 4-epimerase 1 [Gossypium raimondii]
TR41770|c0_g1	75.23	30.57	50.83	39.99	76.47	34.41	49.94	52.53	54.82	102.13	40.59	83.27	52.21	50.29	52.43	75.33	gi|1009116240|ref|XP_015874665.1|	eukaryotic translation initiation factor 2 subunit beta [Ziziphus jujuba]
TR35581|c0_g1	75.2	87.42	80.06	73.44	83.37	97.09	75	82.18	86.54	94.82	74.01	75.68	80.89	84.63	81.24	81.50	gi|719972652|ref|XP_010278123.1|	peroxiredoxin-2F, mitochondrial [Nelumbo nucifera]
TR52280|c0_g1	75.08	66.7	64.24	67.58	40.53	33.87	62.68	42.3	48.54	43.6	33.97	34.43	68.67	47.33	51.17	37.33	gi|734313412|gb|KHN01309.1|	Protein TOPLESS [Glycine soja]
TR51121|c6_g2	75.01	88.85	78.6	81.33	59.37	67.37	77.9	60.84	57.05	37.16	46.57	26.76	80.82	69.36	65.26	36.83	gi|359492916|ref|XP_002283927.2|	transport inhibitor response 1-like protein [Vitis vinifera]
TR45023|c0_g1	74.97	67.17	79.88	56.55	46.06	56.79	64.96	55.69	65.54	58.55	55.93	73.7	74.01	53.13	62.06	62.73	gi|1012121385|ref|XP_015962477.1|	probable aldo-keto reductase 2 [Arachis duranensis]
TR50468|c1_g1	74.94	52.85	59.82	69.27	57.32	57.98	70.64	51.33	56.72	45.81	42.99	53.02	62.54	61.52	59.56	47.27	gi|731411281|ref|XP_002268348.2|	auxin response factor 1 isoform X1 [Vitis vinifera]
TR48120|c4_g1	74.79	41.14	69.06	68.17	47.42	44.51	68.99	52.15	61.13	65.38	63.64	74.08	61.66	53.37	60.76	67.70	gi|703108476|ref|XP_010099041.1|	Chaperone protein ClpC [Morus notabilis]
TR27922|c0_g2	74.73	107.7	100.2	79.07	84.15	93.29	77.06	97.69	93.06	100.89	106.59	87.38	94.21	85.50	89.27	98.29	gi|823177269|ref|XP_012486732.1|	probable transaldolase [Gossypium raimondii]
TR49572|c1_g2	74.66	44.13	81.23	68	69.86	66.43	71.07	78.92	71.44	99.57	110.15	72.67	66.67	68.10	73.81	94.13	gi|747059492|ref|XP_011076131.1|	WW domain-containing protein C11B10.08 [Sesamum indicum]
TR46773|c0_g1	74.64	115.9	75.14	103.46	121.56	208.85	96.9	149	151	255.82	203.71	127.33	88.56	144.62	132.30	195.62	gi|567895910|ref|XP_006440443.1|	hypothetical protein CICLE_v10022558mg [Citrus clementina]
TR10226|c0_g1	74.6	38.56	70.97	62.64	74.83	51.1	66.11	58.48	72.39	92.22	46.11	99.04	61.38	62.86	65.66	79.12	gi|802646816|ref|XP_012079668.1|	phosphopantetheine adenylyltransferase [Jatropha curcas]
TR58549|c0_g1	74.59	38.94	62.28	50.93	60.19	30.84	59.3	52.31	53.83	89.58	47.16	85.06	58.60	47.32	55.15	73.93	gi|590687671|ref|XP_007042730.1|	RUB1 conjugating enzyme 1 isoform 1 [Theobroma cacao]
TR27976|c0_g1	74.55	26.97	37.08	38.13	56.33	34.27	49.85	38.76	39.69	54.43	27.61	47.97	46.20	42.91	42.77	43.34	gi|1009143388|ref|XP_015889239.1|	nucleosome assembly protein 1;2-like [Ziziphus jujuba]
TR42187|c0_g1	74.54	35.24	54.81	46.68	79.27	37.69	56.21	60.41	50.51	83.93	55.57	62.51	54.86	54.55	55.71	67.34	gi|225461001|ref|XP_002280601.1|	polyadenylate-binding protein RBP45-like [Vitis vinifera]
TR24888|c0_g1	74.5	70.73	49.26	66.98	69.04	68.94	71.71	81.12	58	55.25	98.6	44.92	64.83	68.32	70.28	66.26	gi|729310281|ref|XP_010529882.1|	ribonucleoprotein At2g37220, chloroplastic-like [Tarenaya hassleriana]
TR24698|c0_g1	74.44	58.09	58.65	51.69	85.14	65.27	67.32	74.1	64.46	68.43	51.91	75.45	63.73	67.37	68.63	65.26	gi|719978023|ref|XP_010249036.1|	protein transport protein Sec61 subunit gamma-like [Nelumbo nucifera]
TR44318|c0_g1	74.38	58.57	63.82	61.46	70.33	69.26	64.84	52.21	57.11	33.69	30.55	28.24	65.59	67.02	58.05	30.83	gi|225453935|ref|XP_002279840.1|	4-hydroxy-tetrahydrodipicolinate synthase, chloroplastic [Vitis vinifera]
TR30351|c0_g1	74.3	50.52	58.96	47.8	87.95	53.49	53.86	64.33	61.7	81.69	36.46	86.81	61.26	63.08	59.96	68.32	gi|694433869|ref|XP_009344198.1|	translocon-associated protein subunit beta-like [Pyrus x bretschneideri]
TR136161|c0_g1	74.27	102.35	77.71	85.53	56.07	81.88	81.34	81.72	73.5	53.93	98.32	52.79	84.78	74.49	78.85	68.35	gi|672204625|ref|XM_008780739.1|	Phoenix dactylifera uncharacterized LOC103698698 (LOC103698698), mRNA
TR27745|c0_g1	74.27	84.75	86.5	68.18	74.98	74.54	69.54	76	73.3	84.57	73.02	67.62	81.84	72.57	72.95	75.07	gi|720069272|ref|XP_010277386.1|	ATP-dependent Clp protease proteolytic subunit-related protein 2, chloroplastic [Nelumbo nucifera]
TR110282|c0_g1	74.25	28.12	25.48	13.39	23.01	17.33	30.24	18.88	20	6.77	9.81	14.84	42.62	17.91	23.04	10.47	gi|223550126|gb|EEF51613.1|	DNA binding protein, putative [Ricinus communis]
TR38851|c1_g1	74.23	52.63	69.24	50.4	65.29	44.5	57.91	53.5	52.83	81.58	41.49	50.24	65.37	53.40	54.75	57.77	gi|567862740|ref|XP_006424024.1|	hypothetical protein CICLE_v10028018mg [Citrus clementina]
TR40827|c0_g4	74.21	49.53	64.23	66.92	64.9	77.3	68.33	58.14	69.86	62.85	54.27	65.55	62.66	69.71	65.44	60.89	gi|225453732|ref|XP_002272895.1|	COP9 signalosome complex subunit 1 [Vitis vinifera]
TR105538|c0_g1	74.09	56.2	81.13	68.9	24.72	36.69	63.77	35.07	66.5	50.95	33.64	43.28	70.47	43.44	55.11	42.62	gi|802565426|ref|XP_012067488.1|	pleiotropic drug resistance protein 1-like [Jatropha curcas]
TR46256|c1_g1	74.09	61.67	67	66.13	83.72	53.99	69.42	64.48	58.36	61.96	37.02	59.43	67.59	67.95	64.09	52.80	gi|778666180|ref|XP_011648697.1|	uncharacterized protein LOC101217268 isoform X2 [Cucumis sativus]
TR34253|c0_g2	74.04	55.75	60.52	66.62	81.51	58.81	70.35	70.22	64.82	89.67	60.27	79.44	63.44	68.98	68.46	76.46	gi|567876149|ref|XP_006430664.1|	hypothetical protein CICLE_v10012174mg [Citrus clementina]
TR31401|c0_g1	74.02	103.77	101.39	56.89	68.26	100.15	58.59	78.94	88.08	71.7	78.18	70.96	93.06	75.10	75.20	73.61	gi|292679601|dbj|BAI99342.1|	putative methionine synthase [Shorea smithiana]
TR12430|c0_g1	74.02	52.27	62.26	68.29	92.9	56.96	67.59	67.08	79.56	85.88	44.74	115.6	62.85	72.72	71.41	82.07	gi|731380926|ref|XP_010663651.1|	uncharacterized protein LOC100241958 [Vitis vinifera]
TR47763|c1_g1	74.02	69.07	72.36	82.56	66.68	72.57	80.36	67.01	74.65	95.42	67.87	81.54	71.82	73.94	74.01	81.61	gi|702479845|ref|XP_010032895.1|	uncharacterized protein LOC104422304 [Eucalyptus grandis]
TR100622|c0_g1	74.01	60.31	53.17	29.82	39.61	24.52	40.97	37.72	26.91	27.58	22.51	13.8	62.50	31.32	35.20	21.30	gi|970005650|ref|XP_015063665.1|	chaperone protein dnaJ 11, chloroplastic-like [Solanum pennellii]
TR126501|c0_g1	73.94	31.26	58.18	48.13	112.18	51.58	53.94	63.96	58.44	77.48	26.36	74.99	54.46	70.63	58.78	59.61	gi|223545238|gb|EEF46746.1|	60S ribosomal protein L44, partial [Ricinus communis]
TR50571|c0_g1	73.94	94.1	137.57	163.13	154.96	169.49	142.44	133.81	155.87	99.14	135.32	152.84	101.87	162.53	144.04	129.10	gi|225440518|ref|XP_002274977.1|	uncharacterized protein LOC100240813 [Vitis vinifera]
TR91174|c0_g1	73.93	40.55	45.57	57.64	48.45	47.03	61.25	44.67	44.28	54.77	46.61	42.95	53.35	51.04	50.07	48.11	gi|586721656|ref|XP_006848957.1|	28 kDa ribonucleoprotein, chloroplastic [Amborella trichopoda]
TR38524|c2_g1	73.93	161.94	177.12	163.99	161.12	274.03	134.28	266.14	225.46	220.09	465.3	201.4	137.66	199.71	208.63	295.60	gi|147821993|emb|CAN70318.1|	hypothetical protein VITISV_016757 [Vitis vinifera]
TR51484|c3_g1	73.91	114.65	81.38	87.47	65.91	74.62	83.5	77.94	86.29	66.59	74.96	100.25	89.98	76.00	82.58	80.60	gi|720030474|ref|XP_010265527.1|	shikimate O-hydroxycinnamoyltransferase-like [Nelumbo nucifera]
TR47815|c0_g1	73.9	31.31	56.15	49.32	92.03	55.72	56.99	60.81	55.3	32.16	41.47	56.53	53.79	65.69	57.70	43.39	gi|225424071|ref|XP_002282799.1|	uncharacterized protein LOC100249231 [Vitis vinifera]
TR40526|c0_g1	73.9	117.63	87.42	60.96	101.51	68.95	65.1	113.64	84.26	85.85	121.56	110.33	92.98	77.14	87.67	105.91	gi|297741187|emb|CBI31918.3|	unnamed protein product [Vitis vinifera]
TR33101|c0_g1	73.89	92.53	77.4	48.18	54.1	46.71	56.7	65.16	58.75	46.38	67.62	63.09	81.27	49.66	60.20	59.03	gi|565431791|ref|XP_006280097.1|	hypothetical protein CARUB_v10025984mg [Capsella rubella]
TR118141|c0_g1	73.85	87.55	48.54	31.33	50.66	24.48	40.43	51.22	26.02	43.45	18.61	31.03	69.98	35.49	39.22	31.03	gi|733581963|emb|LN713261.1|	Cucumis melo genomic chromosome, chr_7
TR58131|c0_g1	73.83	158.05	98.82	82.5	40.03	14.88	78.85	89.42	36.01	34.57	102.04	18.48	110.23	45.80	68.09	51.70	gi|720050864|ref|XP_010271909.1|	sucrose synthase [Nelumbo nucifera]
TR38048|c1_g1	73.76	13.77	24.14	65.1	15.61	7.29	66.72	11.7	8.81	9.82	5.63	0.07	37.22	29.33	29.08	5.17	gi|702469922|ref|XP_010030383.1|	citrate-binding protein-like [Eucalyptus grandis]
TR44370|c0_g1	73.74	90.3	87.08	61.61	87.38	70.36	64.84	83.13	83.31	88.73	70.53	92.25	83.71	73.12	77.09	83.84	gi|719965508|ref|XP_010256646.1|	probable LRR receptor-like serine/threonine-protein kinase At1g14390 [Nelumbo nucifera]
TR46421|c0_g1	73.74	101.89	111.81	74.62	89.37	91.76	75.04	88.29	94.82	83.73	78.92	89.15	95.81	85.25	86.05	83.93	gi|590584803|ref|XP_007015279.1|	Non-specific phospholipase C2 [Theobroma cacao]
TR27294|c0_g1	73.74	75.67	77.96	73.77	65.81	71.84	73.39	65.04	69.82	64.63	57.34	64.72	75.79	70.47	69.42	62.23	gi|590585838|ref|XP_007015539.1|	RING/U-box superfamily protein [Theobroma cacao]
TR50012|c1_g3	73.7	61.56	68.67	64.01	81.17	62.57	68.17	68.44	62.02	63.05	57.78	60.23	67.98	69.25	66.21	60.35	gi|595933803|ref|XP_007215433.1|	hypothetical protein PRUPE_ppa006170mg [Prunus persica]
TR46564|c1_g1	73.7	62.66	44.06	70.92	78.69	69.19	72.97	59.17	55.58	68.8	32.18	50.31	60.14	72.93	62.57	50.43	gi|297741106|emb|CBI31837.3|	unnamed protein product [Vitis vinifera]
TR35464|c0_g1	73.68	71.25	97.21	48.2	118.74	88.21	53.09	84.47	74.64	118.13	44.41	43.17	80.71	85.05	70.73	68.57	gi|225455322|ref|XP_002275967.1|	uncharacterized protein LOC100258972 [Vitis vinifera]
TR41403|c0_g1	73.66	80.44	82.44	112.35	76.38	73.94	101	78.36	68.4	40.32	74.09	53.09	78.85	87.56	82.59	55.83	gi|645231071|ref|XP_008222225.1|	NAC transcription factor NAM-B2 [Prunus mume]
TR7372|c0_g1	73.65	49.08	67.7	34.3	65.31	31.41	45.96	53.65	53.13	75.49	38.22	75.21	63.48	43.67	50.91	62.97	gi|747075620|ref|XP_011084853.1|	alpha-soluble NSF attachment protein-like [Sesamum indicum]
TR33886|c0_g1	73.63	49.5	56.13	67.67	121.43	68.43	68.57	73.13	72.17	88.95	33.55	88.95	59.75	85.84	71.29	70.48	gi|702255760|ref|XP_010026220.1|	mitochondrial import inner membrane translocase subunit TIM8-like [Eucalyptus grandis]
TR52073|c70_g1	73.57	87.65	78.16	89.04	74.69	95.65	82.29	85.89	84.35	69.73	93.55	76.46	79.79	86.46	84.18	79.91	gi|719995628|ref|XP_010254565.1|	uncharacterized protein LOC104595511 [Nelumbo nucifera]
TR44645|c0_g1	73.53	105.31	78.45	56.77	70.49	65.08	61.98	73.36	62.34	56.74	54.32	54.71	85.76	64.11	65.89	55.26	gi|728848772|gb|KHG28215.1|	hypothetical protein F383_15738 [Gossypium arboreum]
TR30036|c0_g1	73.51	95.45	86.83	103.02	89.37	105.07	96.58	107.31	93.03	88.91	143.2	73.05	85.26	99.15	98.97	101.72	gi|743795557|ref|XP_011002794.1|	uncharacterized protein LOC105109708 [Populus euphratica]
TR23195|c0_g2	73.49	50.75	72.34	58.54	78.18	64.81	64	63.74	68.37	76.09	55.02	70.82	65.53	67.18	65.37	67.31	gi|645238072|ref|XP_008225506.1|	ornithine aminotransferase, mitochondrial [Prunus mume]
TR30839|c0_g1	73.36	63.86	65.72	56.61	151.54	28.25	56.2	84.7	47.09	132.91	24.48	58.27	67.65	78.80	62.66	71.89
TR44618|c0_g1	73.34	49.5	99.33	59.4	75.09	62.13	62.02	64.33	77.31	84.41	57.95	76.67	74.06	65.54	67.89	73.01	gi|743897147|ref|XP_011041858.1|	uncharacterized protein LOC105137724 [Populus euphratica]
TR7500|c0_g1	73.34	112.25	113.97	117.16	51.91	102.82	99.78	74.44	95.87	51.23	75.46	65.86	99.85	90.63	90.03	64.18	gi|765490094|gb|KP260556.1|	Rhododendron simsii microsatellite RhWM53 sequence
TR126328|c0_g1	73.33	47.13	51.39	52.24	98.46	49.84	58.71	63.9	60.33	84.57	31.82	80.75	57.28	66.85	60.98	65.71	gi|743929145|ref|XP_011008797.1|	40S ribosomal protein S19-3-like isoform X1 [Populus euphratica]
TR42015|c0_g1	73.24	116.86	59.16	27.69	86.21	70.6	38.97	91.65	54.51	109.28	96.13	32.46	83.09	61.50	61.71	79.29	gi|731422679|ref|XP_010662206.1|	DNA-directed RNA polymerases II, IV and V subunit 12 [Vitis vinifera]
TR30690|c0_g1	73.2	74	76.65	59.68	68.81	48.72	64.87	65.07	58.08	75.79	51.78	60.12	74.62	59.07	62.67	62.56	gi|720020115|ref|XP_010262306.1|	serine/threonine-protein phosphatase PP1-like [Nelumbo nucifera]
TR30775|c0_g1	73.16	76.89	73.13	49.55	78.34	62.68	57.41	66.17	72.95	80.32	37.18	82.29	74.39	63.52	65.51	66.60	gi|743782605|ref|XP_011017531.1|	uncharacterized endoplasmic reticulum membrane protein C16E8.02-like [Populus euphratica]
TR47620|c0_g1	73.1	37.93	62.19	79.88	74.75	69.4	77.66	65.41	57.15	45.39	73.26	37.08	57.74	74.68	66.74	51.91	gi|590595661|ref|XP_007018119.1|	Tonoplast monosaccharide transporter2 isoform 1 [Theobroma cacao]
TR44418|c1_g2	73.07	48.88	53.1	55.2	5.64	70.54	61.03	28.68	44.25	59.61	43.21	2.96	58.35	43.79	44.65	35.26	gi|565454089|ref|XP_006286732.1|	hypothetical protein CARUB_v10002975mg [Capsella rubella]
TR45616|c0_g1	72.91	156.41	105.31	159.2	115.56	226.96	131.6	171.95	173.22	109.99	255.09	144.87	111.54	167.24	158.92	169.98	gi|901820830|gb|KMZ72722.1|	60S acidic ribosomal protein [Zostera marina]
TR43730|c0_g1	72.87	77.73	116.55	536.03	310.72	551.04	400.11	523.05	722.11	664.63	1072.66	1382.7	89.05	465.93	548.42	1040.00	gi|702496740|ref|XP_010037311.1|	protein YLS9-like [Eucalyptus grandis]
TR38516|c2_g3	72.86	67.4	87.06	143.88	77.89	110.94	123.58	110.4	113.32	55.91	181.71	135.81	75.77	110.90	115.77	124.48	gi|297745425|emb|CBI40505.3|	unnamed protein product [Vitis vinifera]
TR34211|c0_g1	72.76	60.16	86.88	51.36	84.21	70.72	58.02	74.18	82.52	64.45	67.2	102.03	73.27	68.76	71.57	77.89	gi|720013191|ref|XP_010260092.1|	glycine-rich RNA-binding protein 6, mitochondrial [Nelumbo nucifera]
TR5739|c0_g1	72.68	68.7	63.04	86.8	53.63	85.89	84.94	69.78	64.01	34.34	86.01	41.4	68.14	75.44	72.91	53.92	gi|694441322|ref|XP_009347417.1|	putative nuclease HARBI1 [Pyrus x bretschneideri]
TR40853|c0_g1	72.58	49.86	79.48	61.52	47.51	64.09	63.48	66.81	61	49.3	101.1	41.26	67.31	57.71	63.76	63.89	gi|1012358644|gb|KYP69828.1|	putative 6-phosphogluconolactonase 1 [Cajanus cajan]
TR147576|c0_g1	72.56	44.48	65.43	39.36	88.37	34.33	49.82	65.25	62.24	102.36	54.72	94.99	60.82	54.02	59.10	84.02	gi|224117028|ref|XP_002317456.1|	hypothetical protein POPTR_0011s11080g [Populus trichocarpa]
TR48318|c1_g1	72.53	43.57	59.98	48.41	60.2	52.19	55.23	52.75	58.6	68.31	49.94	66.32	58.69	53.60	55.53	61.52	gi|359473830|ref|XP_003631364.1|	probable beta-1,4-xylosyltransferase IRX10L [Vitis vinifera]
TR36547|c0_g1	72.5	63.51	69.44	80.63	83.87	76.15	76.91	76.91	69.59	70.85	76.58	64.68	68.48	80.22	74.47	70.70	gi|225440077|ref|XP_002282506.1|	ubiquitin-associated domain-containing protein 2 [Vitis vinifera]
TR51257|c0_g1	72.47	35.26	42.36	50.44	62.94	37.46	58.45	44.79	39.58	44.63	24.47	41	50.03	50.28	47.61	36.70	gi|225436904|ref|XP_002274278.1|	uncharacterized protein LOC100259706 isoform X1 [Vitis vinifera]
TR29637|c0_g3	72.44	77.15	84.08	75.4	91.17	86.08	75.81	85	92.01	95.57	84.27	101.21	77.89	84.22	84.27	93.68	gi|567886372|ref|XP_006435708.1|	hypothetical protein CICLE_v10033015mg [Citrus clementina]
TR11406|c0_g1	72.43	80.2	62.45	74.66	107.63	89.58	72.49	147.57	113.37	90.79	228.82	178.75	71.69	90.62	111.14	166.12	gi|733578762|emb|LN713258.1|	Cucumis melo genomic chromosome, chr_4
TR38430|c0_g1	72.42	61.61	74.13	64.47	68.78	50.6	66.92	61.51	59.94	57.25	51.09	66.41	69.39	61.28	62.79	58.25	gi|225423849|ref|XP_002281060.1|	protein decapping 5 [Vitis vinifera]
TR25559|c0_g1	72.41	65.14	60.76	64.4	66.96	80.12	65.66	65.52	64.53	71.45	68.59	51.83	66.10	70.49	65.24	63.96	gi|641827697|gb|KDO46873.1|	hypothetical protein CISIN_1g020298mg [Citrus sinensis]
TR22638|c0_g1	72.39	50.25	63	82.15	65.95	45.34	79.65	53.51	53.23	60.81	40.31	61.52	61.88	64.48	62.13	54.21	gi|641833269|gb|KDO52285.1|	hypothetical protein CISIN_1g0012242mg, partial [Citrus sinensis]
TR47722|c6_g1	72.34	41.26	76.5	101.94	29.04	71.04	93.14	50.23	71.27	70.4	82.1	74.49	63.37	67.34	71.55	75.66	gi|566161575|ref|XP_006385591.1|	hypothetical protein POPTR_0003s08390g [Populus trichocarpa]
TR48241|c2_g1	72.3	81.42	73.85	79.08	65.82	61.37	77.84	70.87	67.31	61.04	71.88	73.97	75.86	68.76	72.01	68.96	gi|728843530|gb|KHG22973.1|	DEAD-box ATP-dependent RNA helicase 37 -like protein [Gossypium arboreum]
TR38322|c0_g1	72.29	134.83	87.48	119.8	134.39	63.68	104.69	101.34	65.67	95.06	47.88	56.62	98.20	105.96	90.57	66.52	gi|703105965|ref|XP_010098377.1|	hypothetical protein L484_018609 [Morus notabilis]
TR35805|c0_g2	72.23	83.95	83.23	53.42	77.08	65.13	56.42	89.88	68.77	75.89	112.69	76.53	79.80	65.21	71.69	88.37	gi|976901270|gb|KVH89348.1|	hypothetical protein Ccrd_008665 [Cynara cardunculus var. scolymus]
TR48815|c0_g1	72.23	105.32	106.42	100.13	126.6	82.66	93.67	136.27	90.38	130.09	174.35	90.04	94.66	103.13	106.77	131.49	gi|398363567|gb|AFO84078.1|	beta-amylase [Actinidia arguta]
TR35766|c0_g1	72.22	51.5	44.27	70.59	51.19	40.66	72.72	50.53	43.24	65.66	50.81	49.36	56.00	54.15	55.50	55.28	gi|743830771|ref|XP_011023864.1|	aspartic proteinase-like [Populus euphratica]
TR48494|c0_g1	72.14	63.69	79.75	72.69	82.92	69.07	72.84	68.17	63.75	54.71	51.59	51.24	71.86	74.89	68.25	52.51	gi|590712842|ref|XP_007049474.1|	Endomembrane protein 70 protein family [Theobroma cacao]
TR42169|c0_g1	72.13	55.3	71.02	47.21	62.3	39.5	51.26	52.22	62.07	64.9	41.59	82.96	66.15	49.67	55.18	63.15	gi|1021507849|ref|XP_016197262.1|	serine/threonine-protein kinase SRK2A-like [Arachis ipaensis]
TR47953|c1_g17	72.12	55.94	100.59	11.76	108.67	191.36	23.33	69.67	148.85	133.75	36.79	118.66	76.22	103.93	80.62	96.40	gi|1009153801|ref|XP_015894822.1|	transcription factor MYB1R1 [Ziziphus jujuba]
TR45059|c1_g1	72.11	79.79	81.57	63.11	70.89	68.62	65.34	72.23	70.11	77.9	69.83	66.96	77.82	67.54	69.23	71.56	gi|802757416|ref|XP_012089155.1|	trafficking protein particle complex subunit 6B [Jatropha curcas]
TR18197|c0_g1	72.09	67.16	70.5	40.98	56.47	41.96	50.7	57.1	58.66	60.6	48.86	67.15	69.92	46.47	55.49	58.87	gi|590594853|ref|XP_007017967.1|	Uncharacterized protein isoform 2, partial [Theobroma cacao]
TR51982|c10_g1	72.04	13.36	133.7	10.33	8.02	23.65	27.98	8.78	42.69	52.48	6.89	3.79	73.03	14.00	26.48	21.05	gi|848892594|ref|XP_012846366.1|	uncharacterized protein LOC105966353 [Erythranthe guttata]
TR43633|c0_g1	72.03	38.73	68.32	56.31	62.68	41.61	60.23	52.79	57.17	84.57	48.84	76.18	59.69	53.53	56.73	69.86	gi|731416506|ref|XP_010659927.1|	uncharacterized RNA-binding protein C1827.05c [Vitis vinifera]
TR30772|c0_g1	71.97	42.85	45.56	44.71	82.12	41.37	52.19	56.87	53.1	95.18	37.48	74.19	53.46	56.07	54.05	68.95	gi|1009108090|ref|XP_015882994.1|	vesicle-associated membrane protein 721-like [Ziziphus jujuba]
TR24477|c1_g8	71.95	154.62	79.18	85.21	77.47	112.26	82.94	102.88	98.81	102.04	100.58	98.9	101.92	91.65	94.88	100.51	gi|225425710|ref|XP_002275229.1|	sphinganine C(4)-monooxygenase 1 [Vitis vinifera]
[truncated: 15,295 more rows]
