# Supplementary material for: A De Novo Transcriptome Analysis Identifies Cold-Responsive Genes in the Seeds of Taxillus chinensis (DC.) Danser
Source: Biomed Res Int. 2022 Jul 6;2022:9247169. doi: 10.1155/2022/9247169 (PMC9279050; doi:10.1155/2022/9247169)
Supplement: Supplementary Materials — Table S1: primer sequences used for the qRT-PCR experiment. Table S2: gene expression profiles of T. chinensis seeds treated by cold for 0 h, 12 h, 24 h, and 36 h. Table S3: differentially expressed genes identified in the T. chinensis seeds under cold stress. [file 9247169.f1.zip › Table S3 (1).txt]

Table S3. Differentially expressed genes identified in the loranthus seeds under cold stress.
gene_id	A1 vs A0			A2 vs A0			A3 vs A0			accessionID	description
	logFC	FDR	Regulation	logFC	FDR	Regulation	logFC	FDR	Regulation
TR20827|c0_g1	-0.401986835	0.719373893	NC	-0.500103638	0.889739281	NC	-1.454803258	0.001632391	DOWN	gi|747094835|ref|XP_011095272.1|	uncharacterized protein LOC105174782 [Sesamum indicum]
TR44036|c0_g1	1.005608276	0.083127145	UP	0.680692007	0.603662623	NC	0.391219691	0.643051213	NC	gi|661877635|emb|CDP18538.1|	unnamed protein product [Coffea canephora]
TR37203|c0_g2	1.320654817	0.007429272	UP	1.203805835	0.035209364	UP	2.162292445	9.87E-07	UP	gi|734592591|gb|AJA29669.1|	mitogen-activated protein kinase 9 [Gossypium hirsutum]
TR48222|c2_g1	0	1	NC	0	1	NC	1.227343302	0.057041953	UP	gi|20385440|gb|AAM21289.1|	resistance gene analog [Vitis vinifera]
TR48521|c2_g1	1.453515495	0.002287011	UP	1.315233915	0.014903428	UP	2.076151265	2.49E-06	UP	gi|590580809|ref|XP_007014173.1|	Xyloglucan endotransglycosylase 6 [Theobroma cacao]
TR16191|c0_g1	3.574995216	4.46E-15	UP	4.045910757	3.70E-18	UP	5.544922122	2.66E-30	UP	gi|402483605|gb|AFQ59977.1|	CRT/DRE binding factor 1 [Morus alba var. multicaulis]
TR30225|c0_g1	-0.754132818	0.274457842	NC	-0.546214434	0.835617835	NC	-1.123064752	0.028546629	DOWN	gi|604303010|gb|EYU22535.1|	hypothetical protein MIMGU_mgv1a017331mg [Erythranthe guttata]
TR40731|c0_g1	1.46624851	0.002057283	UP	1.448046822	0.00510138	UP	2.273649486	2.30E-07	UP	gi|225432454|ref|XP_002278692.1|	uncharacterized protein LOC100257948 [Vitis vinifera]
TR63835|c0_g1	1.563444009	0.028394551	UP	0	1	NC	0	1	NC
TR15083|c0_g2	0.837694638	0.223364746	NC	0.758262314	0.511549895	NC	1.075258047	0.047038739	UP	gi|747055002|ref|XP_011073738.1|	late embryogenesis abundant protein 1-like [Sesamum indicum]
TR38405|c0_g1	1.55488183	0.001770696	UP	1.049844481	0.12998056	NC	0.745006119	0.232412657	NC
TR49735|c0_g3	-1.386905621	0.013129468	DOWN	-0.950854829	0.289334701	NC	-2.31746969	1.15E-05	NC	sp|Q9XEX2|PRX2B_ARATH	OS=Arabidopsis thaliana GN=PRXIIB PE=1 SV=1
TR43522|c0_g1	1.108551091	0.033778397	UP	0.780388525	0.368323551	NC	1.080976088	0.028729753	UP	gi|802546953|ref|XP_012087761.1|	nematode resistance protein-like HSPRO2 [Jatropha curcas]
TR43378|c1_g3	0	1	NC	0	1	NC	1.481365289	0.009958623	UP
TR33541|c0_g1	-1.092396757	0.041192648	DOWN	-0.67096844	0.571925404	NC	-0.860562663	0.112966798	NC	gi|731409839|ref|XP_010657339.1|	transcription factor bHLH117 [Vitis vinifera]
TR42415|c1_g1	0	1	NC	0	1	NC	1.351180545	0.046765647	UP	gi|965664935|dbj|AP015036.1|	Vigna angularis var. angularis DNA, chromosome 3, almost complete sequence, cultivar: Shumari
TR49267|c0_g1	1.29265133	0.013345669	UP	1.051589702	0.124071759	NC	0.722284624	0.25005492	NC	gi|697144566|ref|XP_009626397.1|	leucine-rich repeat extensin-like protein 4 [Nicotiana tomentosiformis]
TR48519|c5_g1	1.589359293	0.000974252	UP	1.343508327	0.016379924	UP	2.092610265	3.56E-06	UP	gi|702452331|ref|XP_010025913.1|	uncharacterized protein LOC104416185, partial [Eucalyptus grandis]
TR44548|c0_g1	-1.310375775	0.009591119	DOWN	-0.76018444	0.423131503	NC	-0.714060534	0.233424447	NC	gi|324022718|gb|ADY15315.1|	R2R3-MYB transcription factor [Prunus avium]
TR22667|c1_g1	-0.991269834	0.11671243	NC	-0.635456676	0.725492178	NC	-1.103873959	0.044928462	DOWN	gi|657980601|ref|XM_008384072.1|	Malus x domestica uncharacterized LOC103445098 (LOC103445098), transcript variant X2, mRNA
TR22713|c0_g1	0.821632465	0.187774002	NC	0.622839732	0.66384199	NC	1.349229326	0.00426751	UP	gi|223519108|gb|EEF25773.1|	conserved hypothetical protein [Ricinus communis]
TR2881|c0_g1	0.740041773	0.30711009	NC	1.216613007	0.045748338	NC	2.202112835	1.27E-06	UP	gi|225430672|ref|XP_002270882.1|	U-box domain-containing protein 9 [Vitis vinifera]
TR51517|c2_g1	2.112815882	2.79E-06	UP	2.694202659	3.09E-09	UP	4.099968911	1.71E-19	UP	gi|359479007|ref|XP_002281519.2|	exocyst complex component EXO70A1-like [Vitis vinifera]
TR38306|c0_g1	-1.395674903	0.013659335	DOWN	-0.618365467	0.781650889	NC	-0.251315788	0.822893327	NC	gi|743843686|ref|XP_010938136.1|	myb-related protein MYBAS2-like isoform X3 [Elaeis guineensis]
TR31866|c0_g1	-2.11043969	0.007280461	DOWN	-1.449577145	0.206706064	NC	-1.052087516	0.222545808	NC	gi|147856076|emb|CAN80302.1|	hypothetical protein VITISV_011599 [Vitis vinifera]
TR1621|c0_g2	0.754017724	0.291676934	NC	0.827165894	0.367349351	NC	1.509163291	0.001600952	UP	gi|835913482|ref|XM_012847558.1|	Setaria italica nucleoporin nup211 (LOC101776238), transcript variant X2, mRNA
TR88093|c0_g1	1.222402318	0.022182926	UP	0.786854103	0.422225866	NC	0.658014111	0.312490322	NC
TR34995|c0_g1	-1.133023575	0.037996	DOWN	-0.681067377	0.593497775	NC	-1.128506053	0.029769366	DOWN	gi|470111409|ref|XP_004291940.1|	ethylene-responsive transcription factor ERF003-like [Fragaria vesca subsp. vesca]
TR51145|c1_g11	-0.78812335	0.301674759	NC	-0.517667155	0.977664043	NC	-1.260947314	0.02365105	DOWN	gi|848914317|ref|XP_012855103.1|	uncharacterized protein LOC105974534 [Erythranthe guttata]
TR25303|c0_g1	-1.954385608	0.000839493	DOWN	-1.155910679	0.182639324	NC	-1.033341919	0.098063303	DOWN	gi|703074267|ref|XM_010091472.1|	Morus notabilis hypothetical protein partial mRNA
TR50971|c0_g1	-0.077866361	0.986306425	NC	-0.23163518	1	NC	-2.022720056	0.00030755	DOWN
TR51861|c3_g1	-0.896674319	0.143027596	NC	-0.685092888	0.574297117	NC	-1.85345921	8.32E-05	DOWN
TR46739|c0_g1	0.908346928	0.116854758	NC	0.750499402	0.416873727	NC	1.402959382	0.002488173	UP	gi|225432286|ref|XP_002272904.1|	cytokinesis protein sepA-like [Vitis vinifera]
TR50762|c1_g1	1.801069371	8.37E-05	UP	1.637479721	0.000925213	UP	2.393835729	5.12E-08	UP	gi|147805938|emb|CAN67759.1|	hypothetical protein VITISV_002575 [Vitis vinifera]
TR26284|c0_g2	1.125184937	0.145750292	NC	1.016853768	0.367588879	NC	1.806912614	0.001350378	UP	gi|733581885|emb|LN713262.1|	Cucumis melo genomic chromosome, chr_8
TR51858|c28_g1	0.182421213	0.934229982	NC	0.333135865	1	NC	1.088403399	0.028198664	UP	gi|951058658|ref|XP_014522236.1|	dnaJ homolog subfamily B member 1-like [Vigna radiata var. radiata]
TR44375|c1_g2	0.503835874	0.597446111	NC	0.781633522	0.394056493	NC	1.682839546	0.000240328	UP	gi|663673440|emb|HG975441.1|	Solanum pennellii chromosome ch02, complete genome
TR30382|c0_g1	-1.162149114	0.069731486	DOWN	-0.727299508	0.644023159	NC	-0.805615864	0.23322756	NC	gi|965664935|dbj|AP015036.1|	Vigna angularis var. angularis DNA, chromosome 3, almost complete sequence, cultivar: Shumari
TR46119|c1_g1	0.641083985	0.385662616	NC	0.642223624	0.61676383	NC	1.313131745	0.005382821	UP	gi|823191657|ref|XP_012491525.1|	uncharacterized protein LOC105803702 [Gossypium raimondii]
TR26900|c0_g2	-2.203198583	1.58E-06	DOWN	-1.204349682	0.037713039	DOWN	-1.614213666	0.000476683	NC
TR68681|c0_g1	-0.367678137	0.796769392	NC	-0.213034983	1	NC	-1.098429275	0.04807126	DOWN
TR132185|c0_g3	-0.357737735	0.7843584	NC	-0.494195444	0.914659799	NC	-1.073974706	0.033574198	DOWN	gi|674896318|emb|CDY36557.1|	BnaA06g10100D [Brassica napus]
TR22816|c0_g1	-2.174350109	1.37E-06	DOWN	-1.365097485	0.010119374	DOWN	-2.412063671	4.15E-08	DOWN	gi|590594084|ref|XP_007017754.1|	SAUR-like auxin-responsive protein family [Theobroma cacao]
TR35242|c0_g1	-1.980585924	1.28E-05	DOWN	-1.248573902	0.025051747	DOWN	-2.371703723	7.21E-08	DOWN	gi|728835940|gb|KHG15383.1|	hypothetical protein F383_17072 [Gossypium arboreum]
TR15121|c0_g1	-2.770729787	5.79E-08	DOWN	-1.759478989	0.001334412	DOWN	-3.14510456	6.13E-10	DOWN	gi|645224404|ref|XP_008219092.1|	ethylene-responsive transcription factor ERF020 [Prunus mume]
TR51541|c0_g1	1.148978939	0.041458171	UP	1.002620363	0.175855629	NC	1.226401963	0.017594057	UP
TR141886|c0_g1	1.118468671	0.065004972	UP	0.941042146	0.288765569	NC	1.096215779	0.049848479	UP	gi|731385405|ref|XP_010648490.1|	pentatricopeptide repeat-containing protein At3g09040, mitochondrial-like [Vitis vinifera]
TR51072|c1_g6	0.984227536	0.0932448	NC	0.875014534	0.281590242	NC	1.5251759	0.00130233	UP	gi|150421605|sp|Q35322.2|NDUS3_ORYSJ	NADH dehydrogenase [ubiquinone] iron-sulfur protein 3; NADH dehydrogenase subunit 9
TR45106|c0_g1	-1.249094838	0.018145872	DOWN	-0.84367305	0.329924204	NC	-0.656335498	0.312004212	NC	gi|225423977|ref|XP_002282578.1|	zinc finger protein CONSTANS-LIKE 16 [Vitis vinifera]
TR3800|c0_g1	-0.138300311	0.962233425	NC	-0.427275381	1	NC	-1.604806376	0.000881647	DOWN	gi|255546269|ref|XP_002514194.1|	leucine-rich repeat extensin-like protein 4 isoform X1 [Ricinus communis]
TR38900|c0_g1	0	1	NC	0	1	NC	1.560823884	0.009530289	UP
TR46651|c2_g1	1.019761205	0.060541333	UP	0.944251601	0.165787224	NC	1.586903839	0.000472246	UP	gi|720052467|ref|XP_010272422.1|	uncharacterized protein LOC104608204 [Nelumbo nucifera]
TR50304|c0_g1	-1.344366885	0.053750988	DOWN	-1.627182481	0.039689789	DOWN	-3.342878952	7.32E-07	NC	gi|158564588|gb|ABW74482.1|	mitochondrial substrate carrier [Paeonia suffruticosa]
TR48926|c0_g2	0	1	NC	0	1	NC	3.365724556	2.35E-08	UP
TR38284|c0_g1	1.417053228	0.004608986	UP	1.132993606	0.06943142	UP	0.737967844	0.227179552	NC	gi|802579519|ref|XP_012069512.1|	putative F-box protein At3g25750 [Jatropha curcas]
TR147821|c0_g1	0.947200059	0.106473899	NC	0.82850671	0.324828797	NC	1.417222556	0.002737035	UP	gi|743887460|ref|XM_010912081.1|	Elaeis guineensis probable xyloglucan endotransglucosylase/hydrolase protein B (LOC105036312), mRNA
TR14945|c0_g1	-0.376579612	0.755734907	NC	-0.393392957	1	NC	-1.044165184	0.038777233	DOWN	gi|225446337|ref|XP_002272136.1|	E3 ubiquitin-protein ligase RMA1H1 [Vitis vinifera]
TR45536|c0_g2	1.661818052	0.002388959	UP	1.064040423	0.210894713	NC	0.870072625	0.212204137	NC	gi|731411840|ref|XM_002281382.3|	Vitis vinifera serine/threonine-protein kinase CDL1 (LOC100250154), mRNA
TR33349|c2_g2	0.3767717	0.8287603	NC	0.537202062	0.983241926	NC	1.191712081	0.034686288	UP	gi|965661712|dbj|AP015035.1|	Vigna angularis var. angularis DNA, chromosome 2, almost complete sequence, cultivar: Shumari
TR54758|c0_g1	0	1	NC	0	1	NC	3.015699629	8.46E-07	UP	gi|663681407|emb|HG975524.1|	Solanum lycopersicum chromosome ch12, complete genome
TR41920|c0_g1	-0.029745245	1	NC	-0.313033468	1	NC	-1.085194623	0.028316355	DOWN	gi|719981438|ref|XP_010250126.1|	uncharacterized protein LOC104592449 [Nelumbo nucifera]
TR91848|c0_g1	0.473751195	0.696397844	NC	0.625556342	0.772481947	NC	1.299108091	0.01232179	UP	gi|734411265|gb|KHN35877.1|	Putative nuclease HARBI1 [Glycine soja]
TR51920|c5_g3	0.802350168	0.199027	NC	0.683816428	0.537535714	NC	1.200960986	0.012556953	UP	gi|570699880|ref|YP_008992271.1|	hypothetical protein Salmi_Mp005 (mitochondrion) [Salvia miltiorrhiza]
TR6803|c0_g1	1.396289239	0.004273715	UP	0.999782536	0.132100626	NC	0.906774678	0.089803648	NC	gi|225436789|ref|XP_002270131.1|	bidirectional sugar transporter SWEET14 [Vitis vinifera]
TR37048|c0_g2	1.208459874	0.049857714	UP	0.983605375	0.281236933	NC	0.793060531	0.257837024	NC	gi|937912581|dbj|AP014960.1|	Oryza sativa Japonica Group DNA, chromosome 4, cultivar: Nipponbare, complete sequence
TR47287|c1_g1	2.333666823	7.01E-06	UP	1.791011501	0.003266839	UP	1.633634465	0.003310928	UP	gi|694325727|ref|XP_009353797.1|	receptor-like protein 12 [Pyrus x bretschneideri]
TR127897|c0_g1	0.940403285	0.19436493	NC	1.290744826	0.055709672	UP	2.446298452	4.61E-07	UP	gi|1021042708|gb|KZN00489.1|	hypothetical protein DCAR_009243 [Daucus carota subsp. sativus]
TR51900|c2_g1	0.615949231	0.432024084	NC	0.493542815	0.929664101	NC	1.610531064	0.000485026	UP	gi|695074012|ref|XP_009384192.1|	RPM1-interacting protein 4-like [Musa acuminata subsp. malaccensis]
TR16521|c0_g1	1.263001843	0.052348624	NC	1.002017332	0.367458944	NC	1.560650942	0.006616902	UP	gi|965664935|dbj|AP015036.1|	Vigna angularis var. angularis DNA, chromosome 3, almost complete sequence, cultivar: Shumari
TR33542|c0_g1	2.34924188	1.77E-07	UP	2.555711377	2.40E-08	UP	3.911305649	4.38E-18	UP	gi|731384575|ref|XM_002270504.3|	Vitis vinifera cysteine-rich and transmembrane domain-containing protein A-like (LOC100259788), mRNA
TR45621|c0_g1	1.303130681	0.008293846	UP	1.476712195	0.004095825	UP	2.638772202	1.83E-09	UP	gi|661893083|emb|CDP02892.1|	unnamed protein product [Coffea canephora]
TR44660|c0_g3	1.553343408	0.013001167	UP	1.359266154	0.096206895	UP	1.325442372	0.03545433	NC
TR36701|c0_g1	0.842093107	0.254966201	NC	0.86802692	0.385398437	NC	1.236294008	0.023200599	UP	gi|1021034951|gb|KZM92735.1|	hypothetical protein DCAR_019900 [Daucus carota subsp. sativus]
TR49843|c0_g1	0.934586167	0.106594495	NC	0.797334512	0.361175077	NC	1.405126813	0.002744535	UP	gi|659075983|ref|XP_008438436.1|	beta-amylase 1, chloroplastic-like [Cucumis melo]
TR47112|c1_g2	-0.08346946	0.986224489	NC	-0.131926102	1	NC	-1.154274166	0.033419316	DOWN	gi|595924831|ref|XM_007214901.1|	Prunus persica hypothetical protein (PRUPE_ppa001438mg) mRNA, complete cds
TR42598|c0_g2	0.419806901	0.855547935	NC	1.244961502	0.120465236	NC	2.260712124	1.41E-05	UP	gi|663673439|emb|HG975440.1|	Solanum pennellii chromosome ch01, complete genome
TR6983|c0_g1	-1.097246407	0.089959958	DOWN	-0.927489552	0.329409877	NC	-1.463740532	0.008209871	DOWN	gi|663673456|emb|HG975450.1|	Solanum pennellii chromosome ch11, complete genome
TR33501|c1_g1	0.679400723	0.342136794	NC	0.779797008	0.384311286	NC	1.777265081	7.96E-05	UP	gi|226001033|dbj|BAH36870.1|	xyloglucan endotransglycosylase/hydrolase [Torenia fournieri]
TR9518|c2_g2	1.024276716	0.05886136	UP	0.933658379	0.175855629	NC	1.585584529	0.000476949	UP	gi|743918189|ref|XP_011003098.1|	ornithine decarboxylase-like [Populus euphratica]
TR117664|c0_g1	0.30945077	0.834163689	NC	-0.216015998	1	NC	-1.446329043	0.002082012	DOWN
TR73681|c0_g1	2.289721352	0.000135643	UP	1.723627308	0.025784172	NC	0	1	NC
TR28352|c0_g1	-1.750243155	0.000906935	NC	-1.451497499	0.016171688	DOWN	-3.642159752	2.44E-11	NC
TR44128|c0_g4	1.72310014	0.000521072	UP	1.270251336	0.040712374	UP	0.679700838	0.322057844	NC	gi|470117539|ref|XP_004294915.1|	uncharacterized protein LOC101302917 [Fragaria vesca subsp. vesca]
TR31177|c0_g1	1.137417069	0.034029289	UP	0.865116338	0.28330871	NC	1.069692404	0.037103143	UP	gi|970039096|ref|XM_015225400.1|	Solanum pennellii probable receptor-like protein kinase At1g33260 (LOC107024419), mRNA
TR36456|c0_g1	0.593695575	0.48168214	NC	0.695512427	0.569190135	NC	1.661162173	0.000373697	UP	gi|295311666|ref|YP_003587250.1|	succinate dehydrogenase subunit 3 [Citrullus lanatus]
TR44446|c1_g1	1.801214533	0.001769968	NC	1.452826587	0.046456443	NC	2.836095966	2.55E-08	UP
TR37221|c1_g11	0.566414506	0.542655792	NC	0.647032916	0.691656037	NC	1.201380595	0.019234706	UP	gi|60592454|gb|AAX28837.1|	transporter protein ZIP1 [Fragaria x ananassa]
TR50618|c1_g2	1.380199055	0.013118243	UP	0.833701862	0.44126374	NC	1.559419984	0.002131596	NC	gi|297746465|emb|CBI16521.3|	unnamed protein product [Vitis vinifera]
TR37103|c0_g1	0.518021368	0.616781207	NC	0.393046297	1	NC	1.201296893	0.021461407	UP	gi|658032207|ref|XM_008353382.1|	Malus x domestica mitochondrial ribosome-associated GTPase 1-like (LOC103415024), mRNA
TR136443|c0_g1	1.19337859	0.029456373	UP	0.875358417	0.306770182	NC	0.80446462	0.182274947	NC
TR100586|c0_g1	0.150653838	0.963049601	NC	0.529189201	0.918811019	NC	1.158608621	0.025926607	UP	gi|747046496|ref|XP_011099956.1|	cell division control protein 2 homolog D [Sesamum indicum]
TR46469|c4_g2	-0.191878694	0.954248467	NC	-0.55261085	0.977162697	NC	-1.216277585	0.049130523	DOWN	gi|359495880|ref|XP_002267164.2|	probably inactive leucine-rich repeat receptor-like protein kinase At5g48380 [Vitis vinifera]
TR46516|c0_g1	-1.028271144	0.058782274	DOWN	-0.590183809	0.71326217	NC	-0.328610182	0.70013389	NC	gi|1009147985|ref|XP_015891703.1|	uncharacterized protein LOC107426118 [Ziziphus jujuba]
TR48478|c2_g1	0.063044096	0.988723338	NC	0.27437617	1	NC	1.091716619	0.032023754	UP	gi|1012347416|gb|KYP58607.1|	putative serine/threonine-protein kinase RLCKVII [Cajanus cajan]
TR77618|c0_g1	-2.139281974	0.00044902	NC	-1.377878793	0.088945992	DOWN	-1.997060068	0.001050904	NC	gi|123681639|emb|AM467851.1|	Vitis vinifera, whole genome shotgun sequence, contig VV78X020520.5, clone ENTAV 115
TR40062|c0_g3	-0.215652688	0.914437172	NC	-0.313675475	1	NC	-1.195694636	0.013887991	DOWN	gi|1006164460|gb|AMQ46232.1|	WRKY8 transcription factor [Panax ginseng]
TR46773|c0_g1	0.856369562	0.151054419	NC	0.606996013	0.679025747	NC	1.242727021	0.008986713	UP	gi|567895910|ref|XP_006440443.1|	hypothetical protein CICLE_v10022558mg [Citrus clementina]
TR42474|c0_g1	-0.176123335	0.954248467	NC	0.287451185	1	NC	1.198111607	0.028142255	UP	gi|694439381|ref|XP_009346583.1|	vacuolar proton ATPase a1-like [Pyrus x bretschneideri]
TR51847|c2_g2	-1.354176237	0.089843321	DOWN	-0.715481305	0.857320477	NC	-0.532364072	0.592487665	NC	gi|764638338|ref|XP_011470448.1|	putative disease resistance protein At3g14460 [Fragaria vesca subsp. vesca]
TR42499|c0_g1	-0.140028781	0.957673681	NC	0.224799954	1	NC	1.015877099	0.04732245	UP	gi|720007547|ref|XP_010258336.1|	intracellular ribonuclease LX-like [Nelumbo nucifera]
TR29163|c0_g1	0.898091603	0.185805878	NC	1.104983857	0.112990498	NC	1.850201509	0.000108598	UP	gi|225470924|ref|XP_002263994.1|	ethylene-responsive transcription factor ERF023 [Vitis vinifera]
TR47631|c1_g1	0.909773065	0.16211008	NC	0.686968355	0.649758624	NC	1.465385838	0.003126394	UP	gi|823238456|ref|XP_012451881.1|	U-box domain-containing protein 4-like isoform X2 [Gossypium raimondii]
TR41638|c1_g1	1.137688731	0.029456373	UP	0.915571526	0.20309137	NC	1.483869788	0.001312618	UP	gi|225429331|ref|XP_002271922.1|	uncharacterized protein LOC100257657 [Vitis vinifera]
TR34507|c1_g1	1.892859902	0.000511853	UP	1.661633557	0.008428542	UP	2.863525563	6.72E-09	NC	gi|14330714|emb|CAC40825.1|	HcrVf1 protein [Malus floribunda]
TR50424|c0_g1	-0.263868127	0.874782911	NC	-0.395951902	1	NC	-1.334301064	0.004384052	DOWN	gi|590713477|ref|XP_007049654.1|	F21O3.2 protein [Theobroma cacao]
TR43956|c0_g1	-1.479285443	0.001958376	DOWN	-1.047696238	0.094113236	DOWN	-2.440123411	3.68E-08	DOWN	gi|731418735|ref|XP_002270424.3|	ankyrin-2 [Vitis vinifera]
TR45743|c0_g1	-2.455679624	8.44E-06	DOWN	-1.40507955	0.034324486	DOWN	-2.010130265	0.00012564	NC
TR47174|c0_g1	1.463085747	0.004040655	UP	1.234488504	0.04732657	UP	1.785514301	0.000164059	UP	gi|565500084|ref|XP_006307681.1|	hypothetical protein CARUB_v10009309mg, partial [Capsella rubella]
TR51818|c9_g5	0.446993406	0.660397954	NC	0.611105319	0.673240851	NC	1.418158809	0.002189578	UP	gi|3138975|gb|AAC16696.1|	F1-ATP synthase subunit alpha [Nicotiana repanda]
TR42660|c0_g1	-1.012430377	0.080387645	DOWN	-0.878994456	0.276455329	NC	-1.788362588	0.000167143	DOWN	gi|643739418|gb|KDP45172.1|	hypothetical protein JCGZ_15037 [Jatropha curcas]
TR50187|c9_g2	0.509953987	0.631564901	NC	0.664056724	0.659557656	NC	1.549899141	0.001312618	UP	gi|225458485|ref|XP_002284108.1|	dof zinc finger protein DOF3.4 [Vitis vinifera]
TR49513|c0_g2	0.319054761	0.829196384	NC	0.548076916	0.819401531	NC	1.699862611	0.000204418	UP	gi|702444000|ref|XP_010024193.1|	GEM-like protein 5 [Eucalyptus grandis]
TR49179|c0_g1	-0.10265125	0.973842075	NC	-0.036729477	1	NC	1.205332617	0.013577467	UP	gi|1009152780|ref|XP_015894281.1|	sphingosine-1-phosphate lyase [Ziziphus jujuba]
TR23584|c0_g1	0.125510603	0.985885249	NC	-0.115752717	1	NC	-1.401871523	0.055462863	DOWN	gi|743883612|ref|XP_011037068.1|	inositol transporter 1-like isoform X2 [Populus euphratica]
TR50678|c0_g1	-1.616445867	0.000521072	DOWN	-0.968301883	0.145920111	NC	-1.391728996	0.002737035	DOWN	gi|590673865|ref|XP_007039007.1|	NADH-dependent glutamate synthase 1 isoform 1 [Theobroma cacao]
TR33835|c0_g1	1.452219025	0.012581667	UP	0.531364002	1	NC	0.637635347	0.441248482	NC
TR41227|c0_g1	0.676109163	0.340428324	NC	0.850942179	0.274463082	NC	2.112821505	1.73E-06	UP	gi|590683533|ref|XP_007041623.1|	U-box domain-containing protein 15 isoform 1 [Theobroma cacao]
TR3712|c0_g1	1.210962196	0.016686117	UP	0.786896453	0.362171269	NC	1.096080266	0.0264043	UP	gi|703108269|ref|XP_010098974.1|	3-ketoacyl-CoA synthase 11 [Morus notabilis]
TR52077|c10_g3	0	1	NC	0.65308818	0.903289483	NC	1.533061017	0.006314957	UP	gi|1012333273|gb|KYP44673.1|	Putative disease resistance RPP13-like protein 1 [Cajanus cajan]
TR4312|c0_g1	1.841714905	0.000141505	UP	1.315215166	0.028223883	UP	1.926251058	3.89E-05	UP	gi|565462006|ref|XP_006289002.1|	hypothetical protein CARUB_v10002381mg [Capsella rubella]
TR40081|c0_g5	0.504111255	0.654335186	NC	0.457940889	1	NC	1.498876187	0.002404681	UP	gi|674918727|emb|CDY14420.1|	BnaC03g21750D [Brassica napus]
TR47190|c0_g1	-1.024453064	0.074402617	DOWN	-0.803766531	0.380543736	NC	-0.957792316	0.078430384	NC	gi|848917790|ref|XP_012856251.1|	VQ motif-containing protein 11 [Erythranthe guttata]
TR12068|c0_g1	0.694670426	0.441591109	NC	0.411048195	1	NC	1.075309596	0.064658841	UP	gi|947111847|gb|KRH60173.1|	hypothetical protein GLYMA_05G224500 [Glycine max]
TR142981|c0_g1	-0.686381251	0.481211216	NC	-0.759209287	0.66384199	NC	-1.07731456	0.095259684	DOWN	gi|658007836|ref|XM_008340881.1|	Malus x domestica DEAD-box ATP-dependent RNA helicase 21-like (LOC103402142), transcript variant X3, mRNA
TR45078|c0_g1	0.644175685	0.383192157	NC	0.915634639	0.200235341	NC	1.93138092	1.43E-05	UP	gi|702273115|ref|XP_010043838.1|	probable galacturonosyltransferase-like 9 [Eucalyptus grandis]
TR44342|c1_g2	3.101621706	2.45E-06	NC	3.178610884	4.38E-06	UP	4.013231133	2.35E-11	UP
TR33190|c0_g1	1.531738138	0.001132298	UP	1.218697269	0.030308423	UP	1.71944293	0.000129056	UP	gi|1009115067|ref|XP_015874028.1|	E3 ubiquitin-protein ligase RING1 [Ziziphus jujuba]
TR46124|c0_g1	1.111616107	0.034621602	UP	0.799107212	0.349961783	NC	0.769506048	0.175186796	NC	gi|225444511|ref|XP_002274403.1|	uncharacterized protein LOC100246942 [Vitis vinifera]
TR81933|c0_g1	0	1	NC	0	1	NC	1.871412577	0.001504096	UP	gi|123705039|emb|AM480755.1|	Vitis vinifera, whole genome shotgun sequence, contig VV78X135075.28, clone ENTAV 115
TR44492|c0_g1	-1.317254507	0.022468325	DOWN	-0.647896156	0.763777777	NC	-0.884112124	0.151735712	NC	gi|694379788|ref|XM_009367790.1|	Pyrus x bretschneideri protein notum homolog (LOC103955878), mRNA
TR49695|c0_g1	1.036083003	0.063426534	UP	0.713641887	0.516317506	NC	0.574866417	0.399401142	NC	gi|965668308|dbj|AP015037.1|	Vigna angularis var. angularis DNA, chromosome 4, almost complete sequence, cultivar: Shumari
TR50124|c18_g1	0.143641845	0.969056165	NC	0.244286181	1	NC	1.116934614	0.043048505	UP	gi|937928473|dbj|AP014964.1|	Oryza sativa Japonica Group DNA, chromosome 8, cultivar: Nipponbare, complete sequence
TR40187|c1_g1	-2.027780418	9.04E-06	DOWN	-1.171771192	0.044750813	DOWN	-2.222298374	6.38E-07	DOWN	gi|590628980|ref|XP_007026863.1|	Tau class glutathione transferase GSTU45 [Theobroma cacao]
TR18155|c0_g1	3.577791797	2.51E-13	UP	4.112119661	1.44E-16	UP	5.670356677	3.65E-29	UP	gi|937937345|dbj|AP014967.1|	Oryza sativa Japonica Group DNA, chromosome 11, cultivar: Nipponbare, complete sequence
TR42045|c0_g1	0.366799953	0.777168257	NC	0.521257392	0.868121284	NC	1.220270469	0.011778839	UP	gi|225426354|ref|XP_002266149.1|	probable protein phosphatase 2C 51 [Vitis vinifera]
TR43116|c0_g1	0.920045147	0.117026688	NC	0.695645699	0.530185206	NC	1.191969769	0.014671158	UP	gi|359472571|ref|XP_002281609.2|	protein OBERON 3 [Vitis vinifera]
TR20254|c0_g1	-0.253283476	0.903289707	NC	-0.629663085	0.731982212	NC	-1.883009483	0.000194767	DOWN	gi|388498884|gb|AFK37508.1|	unknown [Lotus japonicus]
TR118077|c0_g1	1.559421044	0.00610812	UP	1.221544422	0.107601259	NC	1.024778549	0.110595084	NC	gi|123656519|emb|AM436605.1|	Vitis vinifera contig VV78X054887.16, whole genome shotgun sequence
TR45618|c0_g1	-1.16593157	0.023127998	DOWN	-0.730784244	0.448306128	NC	-0.629882496	0.308770342	NC	gi|566187240|ref|XP_002313866.2|	hypothetical protein POPTR_0009s10030g [Populus trichocarpa]
TR27054|c1_g1	-0.568524484	0.561616334	NC	-0.672327989	0.71757148	NC	-1.458821	0.006391024	DOWN
TR147454|c0_g1	-1.284050503	0.011612407	DOWN	-0.743669405	0.448732767	NC	-0.939199744	0.078054544	NC	gi|874521478|gb|KP191580.1|	Linaria vulgaris microsatellite Linvul5 sequence
TR21738|c0_g4	1.373890709	0.028394551	UP	1.612623767	0.011642743	UP	2.193284162	1.76E-05	NC	gi|733345225|gb|KJ063225.1|	Sesamum indicum clone TilSSR_34426 microsatellite Sesame_34426 sequence
TR44413|c2_g1	1.314678283	0.00761877	UP	1.121606302	0.058993927	UP	1.867184395	2.80E-05	UP	gi|870850988|gb|KMT03054.1|	protein BVRB_8g196160 [Beta vulgaris subsp. vulgaris]
TR32907|c0_g1	0.225421866	0.949473759	NC	0.156288781	1	NC	1.046256571	0.09109537	UP
TR49662|c1_g1	-1.505374344	0.003656556	DOWN	-1.244327046	0.048265919	DOWN	-1.863752428	0.000131781	DOWN
TR48051|c1_g1	-0.782885747	0.220658637	NC	-0.579761484	0.74114096	NC	-1.061932306	0.034339895	DOWN	gi|731424472|ref|XP_002271917.2|	WD repeat-containing protein YMR102C [Vitis vinifera]
TR42202|c0_g1	0	1	NC	0	1	NC	2.553108674	4.41E-05	UP
TR35547|c1_g1	0.629504293	0.398045132	NC	0.576169994	0.741666434	NC	1.079738539	0.0291271	UP	gi|920702527|gb|KOM45752.1|	hypothetical protein LR48_Vigan06g105800 [Vigna angularis]
TR46410|c0_g1	-1.634516191	0.000714682	DOWN	-1.239097763	0.032913241	DOWN	-2.918564068	1.91E-10	NC	gi|659071686|ref|XP_008461417.1|	glucan endo-1,3-beta-glucosidase 14 isoform X1 [Cucumis melo]
TR62891|c0_g1	-0.021540942	1	NC	0.329122177	1	NC	1.077114196	0.037045867	UP	gi|302761312|ref|XP_002964078.1|	hypothetical protein SELMODRAFT_405729 [Selaginella moellendorffii]
TR124292|c0_g1	-0.108256423	0.973319813	NC	-0.261835407	1	NC	-1.536681321	0.002296271	DOWN	gi|965607001|dbj|AP015041.1|	Vigna angularis var. angularis DNA, chromosome 8, almost complete sequence, cultivar: Shumari
TR51582|c0_g1	0.029564936	1	NC	0.204645163	1	NC	1.144421425	0.018664105	UP	gi|302143864|emb|CBI22725.3|	protein product [Vitis vinifera]
TR38858|c0_g1	-1.330631305	0.009378537	DOWN	-0.7545505	0.445737034	NC	-0.586642514	0.381093937	NC	gi|720035198|ref|XP_010266959.1|	uncharacterized protein LOC104604355 [Nelumbo nucifera]
TR25242|c0_g1	-0.01014274	1	NC	-0.310428016	1	NC	-1.185209116	0.016092168	DOWN	gi|672161818|ref|XP_008800739.1|	uncharacterized protein LOC103715017 [Phoenix dactylifera]
TR53123|c0_g1	1.385968951	0.016276376	UP	0.971692533	0.289506836	NC	1.222256025	0.031065194	UP	gi|743832439|ref|XM_011025979.1|	Populus euphratica pyruvate kinase, cytosolic isozyme-like (LOC105125505), mRNA
TR49238|c0_g1	-1.377925891	0.007473479	DOWN	-0.76826455	0.438015457	NC	-1.289484889	0.009796967	DOWN	gi|224104497|ref|XP_002313455.1|	beta-ketoacyl-CoA synthase family protein [Populus trichocarpa]
TR41833|c0_g1	-1.263178053	0.016219858	DOWN	-0.627172703	0.686769723	NC	-0.482855962	0.514636746	NC	gi|567862224|ref|XP_006423766.1|	hypothetical protein CICLE_v100279791mg, partial [Citrus clementina]
TR11822|c0_g1	1.097589739	0.039132329	UP	0.988624704	0.139738178	NC	1.353731231	0.00412979	UP	gi|556571525|gb|KF471370.1|	Acer pictum subsp. mono microsatellite Am3029 sequence
TR33910|c0_g1	-0.716544213	0.294088684	NC	-0.63480366	0.636406269	NC	-1.273013055	0.007703774	DOWN	gi|902573607|gb|AKR80572.1|	R3 MYB transcription factor [Vaccinium uliginosum]
TR25735|c0_g1	0	1	NC	0	1	NC	1.214709383	0.086119955	UP	gi|214015069|gb|ACJ62151.1|	chitinase [Zea mays subsp. parviglumis]
TR52007|c3_g35	1.306739852	0.009029248	UP	1.213427719	0.035336766	UP	1.826156177	5.20E-05	UP	gi|901808947|gb|KMZ65737.1|	Cell division cycle 20.1, cofactor of APC complex [Zostera marina]
TR43399|c0_g1	-1.170224992	0.022509032	DOWN	-0.837952502	0.286984257	NC	-0.830724829	0.126350992	NC	gi|1009163902|ref|XP_015900210.1|	F-box protein PP2-A13-like [Ziziphus jujuba]
TR51270|c3_g1	0.945907272	0.096208596	NC	0.789098344	0.361205753	NC	1.510730653	0.000988843	UP	gi|147864361|emb|CAN80935.1|	hypothetical protein VITISV_005661 [Vitis vinifera]
TR40367|c0_g1	-0.451954366	0.726721079	NC	-0.478287569	1	NC	-1.151908385	0.052409767	DOWN	gi|565493532|ref|XP_006304405.1|	hypothetical protein CARUB_v10010956mg [Capsella rubella]
TR48078|c0_g1	-0.836362886	0.187355139	NC	-0.62036381	0.693835841	NC	-1.936048596	3.05E-05	DOWN	gi|147782041|emb|AM448381.2|	Vitis vinifera contig VV78X124718.11, whole genome shotgun sequence
TR43838|c1_g2	1.385236586	0.005700164	UP	0.995502857	0.152974449	NC	1.494727673	0.001612363	UP	gi|922349090|ref|XP_003619343.2|	nucleotide-diphospho-sugar transferase superfamily protein [Medicago truncatula]
TR35012|c0_g2	2.392814536	0.000290267	UP	2.198981162	0.005795636	UP	1.494352432	0.052256691	NC
TR39374|c0_g3	0	1	NC	0	1	NC	4.753004156	9.36E-09	NC	gi|661887960|emb|CDP08516.1|	unnamed protein product [Coffea canephora]
TR21499|c0_g1	0.912013345	0.12143042	NC	0.960953514	0.164153351	NC	1.890579337	2.57E-05	UP	gi|731426253|ref|XP_002273242.2|	oleosin 18.2 kDa [Vitis vinifera]
TR49649|c2_g1	0.737036246	0.302132768	NC	0.719177854	0.528153493	NC	1.218505526	0.015055843	UP
TR48377|c0_g5	-1.060638949	0.082799866	DOWN	-0.823131433	0.403016235	NC	-1.362669932	0.010143679	DOWN	gi|663673445|emb|HG975446.1|	Solanum pennellii chromosome ch07, complete genome
TR50438|c0_g1	1.205747436	0.02942832	UP	1.053073896	0.139569461	NC	1.553682925	0.001410026	UP	gi|733578316|emb|LN713263.1|	Cucumis melo genomic chromosome, chr_9
TR41209|c0_g1	0.849322697	0.160528721	NC	0.805421154	0.340720647	NC	1.533240853	0.000826762	UP	gi|225439570|ref|XP_002264939.1|	uncharacterized protein LOC100263765 [Vitis vinifera]
TR74071|c0_g1	-2.054449808	0.001158362	DOWN	-1.104014634	0.289334701	NC	-1.944699666	0.001539902	NC	gi|728816221|gb|KHG02092.1|	Phototropin-1 -like protein [Gossypium arboreum]
TR36856|c0_g1	1.21334773	0.043438027	NC	1.326777607	0.042732789	NC	1.861914412	0.000164375	UP	gi|147863679|emb|CAN81524.1|	hypothetical protein VITISV_029786 [Vitis vinifera]
TR38199|c0_g1	-1.245167803	0.014710258	DOWN	-0.55271237	0.8009489	NC	0.331036562	0.700263524	NC	gi|371721820|gb|AEX55233.1|	cold-regulated gibberellin-regulated protein 1 LTCOR12 [Allium sativum]
TR41548|c0_g6	1.065551451	0.048734113	UP	0.857415482	0.277339249	NC	1.087251007	0.03003169	UP	gi|823232601|ref|XP_012449004.1|	uncharacterized protein LOC105772228 [Gossypium raimondii]
TR50591|c1_g1	-0.78110861	0.274940136	NC	-0.712795375	0.569087519	NC	-1.07453635	0.045707212	DOWN
TR23887|c0_g2	0.503314597	0.715488033	NC	0.649532176	0.82262522	NC	1.52838617	0.004157297	UP	gi|641846369|gb|KDO65253.1|	hypothetical protein CISIN_1g008242mg [Citrus sinensis]
TR53212|c0_g1	-0.793703158	0.214406304	NC	-0.576096391	0.753519994	NC	-1.008842967	0.049893841	DOWN	gi|474423604|gb|EMS67631.1|	Zinc finger protein MAGPIE [Triticum urartu]
TR46019|c0_g1	-0.290939262	0.852048816	NC	-0.388571462	1	NC	-1.163421138	0.017467106	DOWN	gi|802654602|ref|XP_012080475.1|	phosphatidylinositol 4-kinase gamma 7-like [Jatropha curcas]
TR12635|c0_g1	1.594423809	0.000844014	UP	1.349593206	0.014475004	UP	0.867870479	0.116062972	NC	gi|562786519|gb|AHB33942.1|	bergamotene oxidase [Santalum album]
TR48083|c0_g1	1.264439387	0.033855116	NC	1.015633853	0.241803841	NC	1.67646229	0.001017557	UP	gi|225441421|ref|XP_002279026.1|	non-structural maintenance of chromosomes element 4 homolog A [Vitis vinifera]
TR51570|c3_g1	0.017992151	1	NC	-0.323357334	1	NC	-1.348148361	0.008441462	DOWN
TR45154|c0_g1	2.313989801	9.33E-06	NC	2.023305706	0.000375172	NC	3.029246635	8.30E-10	UP	gi|1012104344|ref|XM_016102752.1|	Arachis duranensis receptor-like kinase TMK4 (LOC107482305), mRNA
TR27810|c0_g2	-1.820199696	0.004976126	DOWN	-1.212511005	0.183430348	NC	-2.467750088	0.000111785	DOWN	gi|695033622|ref|XM_009406018.1|	Musa acuminata subsp. malaccensis chlorophyll a-b binding protein CP26, chloroplastic-like (LOC103987658), transcript variant X2, mRNA
TR31293|c0_g1	1.497056649	0.00508639	UP	1.216030251	0.06943142	UP	0.940748494	0.116287363	NC
TR44136|c1_g1	0.496820818	0.613845686	NC	1.426493648	0.008208203	UP	3.073343071	6.23E-12	UP	gi|568856641|ref|XP_006481889.1|	heat stress transcription factor A-2d isoform X1 [Citrus sinensis]
TR89034|c0_g1	-0.684185448	0.35468411	NC	-0.686491285	0.569087519	NC	-1.114979417	0.028826847	DOWN	gi|567894494|ref|XP_006439735.1|	hypothetical protein CICLE_v10023101mg [Citrus clementina]
TR8603|c0_g1	0.494598437	0.601665957	NC	0.52283861	0.858904384	NC	1.178751439	0.015661793	UP	gi|91717347|gb|ABE57121.1|	pyruvate decarboxylase, partial [Coix lacryma-jobi]
TR40322|c0_g1	-0.885288385	0.131822094	NC	-0.762557461	0.398219773	NC	-1.391616781	0.002759024	DOWN	gi|225439779|ref|XP_002275978.1|	WRKY transcription factor 44 [Vitis vinifera]
TR19076|c0_g1	2.20408135	4.38E-06	UP	1.590235313	0.004624436	UP	2.285077099	1.10E-06	UP	gi|255543647|ref|XP_002512886.1|	NAC domain-containing protein 83 [Ricinus communis]
TR33682|c0_g1	-2.381717021	1.69E-06	DOWN	-1.338434019	0.02566938	DOWN	-2.499229001	2.16E-07	DOWN	gi|470143173|ref|XP_004307256.1|	cytochrome P450 714C2-like [Fragaria vesca subsp. vesca]
TR44673|c0_g1	-1.769421077	0.000410982	DOWN	-0.921006805	0.24944373	NC	-1.012100223	0.064602235	DOWN	gi|802646499|ref|XP_012079575.1|	uncharacterized protein LOC105639979 [Jatropha curcas]
TR43748|c0_g2	2.325890302	3.45E-07	UP	1.946248113	5.74E-05	UP	2.730123458	9.01E-10	UP	gi|747092238|ref|XP_011093871.1|	ethylene-responsive transcription factor ERF017-like [Sesamum indicum]
TR45655|c0_g1	-1.817274172	0.000326288	DOWN	-1.273212975	0.038812426	DOWN	-2.602258413	8.27E-08	DOWN	gi|590584873|ref|XP_007015297.1|	Uncharacterized protein TCM_040942 [Theobroma cacao]
TR986|c0_g1	1.568321282	0.000895162	UP	1.413740879	0.0073735	UP	1.789262221	6.92E-05	NC
TR43883|c0_g1	-1.065883263	0.045396126	DOWN	-0.696503378	0.512300837	NC	-0.532065643	0.430144637	NC	gi|225446561|ref|XP_002279857.1|	protein trichome birefringence-like 39 [Vitis vinifera]
TR51916|c1_g2	-0.280136705	0.864370899	NC	-0.43925367	0.998320793	NC	-1.61622598	0.000463462	DOWN
TR47919|c0_g1	0.288908846	0.854483846	NC	0.788122673	0.361205753	NC	1.231985299	0.009869068	UP	gi|697171534|ref|XP_009594695.1|	osmotin-like protein [Nicotiana tomentosiformis]
TR42066|c0_g1	0.111228799	0.970620685	NC	-0.113454571	1	NC	-1.040157192	0.042105097	DOWN	gi|225431487|ref|XP_002274705.1|	ataxin-10 [Vitis vinifera]
TR142351|c0_g1	0.071545435	0.98766892	NC	-0.156013788	1	NC	-1.057893737	0.067597901	DOWN	gi|237664603|gb|ACR09740.1|	DIV1B protein [Heptacodium miconioides]
TR16538|c0_g1	1.264418329	0.080385518	UP	0	1	NC	0	1	NC	gi|657944395|ref|XP_008374283.1|	40S ribosomal protein S4 isoform X2 [Malus domestica]
TR52054|c7_g5	0.51442393	0.570025613	NC	0.61375353	0.676844909	NC	1.194972426	0.013594188	UP	gi|985438953|ref|XP_015383692.1|	probable disease resistance protein At4g27220 [Citrus sinensis]
TR47607|c0_g1	0.971105213	0.083961333	NC	0.792604667	0.358785541	NC	1.139144751	0.020082749	UP	gi|359480321|ref|XP_003632432.1|	xyloglucan galactosyltransferase KATAMARI1 homolog [Vitis vinifera]
TR43154|c0_g1	-0.255008707	0.915194639	NC	-0.246876695	1	NC	-1.289407952	0.043048505	DOWN
TR51853|c0_g2	-1.047721448	0.052572851	DOWN	-0.554089369	0.793529554	NC	-0.525092026	0.44089088	NC	gi|703122600|ref|XP_010102613.1|	hypothetical protein L484_011725 [Morus notabilis]
TR144729|c0_g1	0	1	NC	0	1	NC	1.953699311	0.008378276	UP	gi|1021046042|gb|KZN03823.1|	hypothetical protein DCAR_012579 [Daucus carota subsp. sativus]
TR39334|c0_g47	0.267196535	0.873917109	NC	0.735092182	0.444672095	NC	1.456363261	0.001594473	UP
TR49689|c0_g1	1.588470153	0.000705781	UP	1.435469578	0.005951825	UP	2.236031971	3.90E-07	UP	gi|590636217|ref|XP_007028806.1|	Guanylate kinase isoform 3 [Theobroma cacao]
TR101055|c0_g1	1.788354164	0.000531914	NC	1.374468908	0.03220253	UP	1.511190085	0.003509169	UP	gi|764587468|ref|XP_011464784.1|	ethylene-responsive transcription factor ERF021 [Fragaria vesca subsp. vesca]
TR46552|c0_g1	2.121438235	4.29E-06	UP	1.670727251	0.000978249	UP	2.322433589	2.21E-07	UP	gi|1003003098|gb|AMO00419.1|	WRKY transcription factor 51 [Manihot esculenta]
TR48907|c1_g1	-1.737527927	0.001030726	DOWN	-1.234356469	0.063089587	DOWN	-1.114697882	0.047987934	DOWN	gi|848916967|ref|XM_013000520.1|	Erythranthe guttatus G patch domain-containing protein 4-like (LOC105975336), mRNA
TR49190|c3_g2	-1.946432952	0.00047045	DOWN	-1.134172544	0.145635796	NC	-3.070343839	6.94E-08	DOWN
TR45783|c0_g1	-0.175634627	0.953371086	NC	-0.521623847	0.975913332	NC	-1.198193841	0.037295694	DOWN
TR29229|c0_g1	-1.026827707	0.060541333	DOWN	-0.62450154	0.652561709	NC	-0.870251001	0.105372863	NC	gi|15148918|gb|AAK84886.1|AF402605_1	homeodomain leucine zipper protein HDZ2 [Phaseolus vulgaris]
TR40414|c0_g1	-0.645255922	0.378776672	NC	-0.593757127	0.706640072	NC	-1.318264527	0.005209422	DOWN	gi|225461500|ref|XP_002282588.1|	phytosulfokine receptor 2 [Vitis vinifera]
TR50815|c12_g2	1.540913007	0.03538728	UP	1.11853363	0.413136048	NC	1.485606291	0.032842684	NC	gi|641820859|gb|KDO40695.1|	hypothetical protein CISIN_1g046906mg [Citrus sinensis]
TR37589|c0_g1	2.291112266	1.80E-05	UP	2.114917371	0.000284095	NC	2.457571048	1.83E-06	NC	gi|985469449|ref|XM_006492476.2|	Citrus sinensis serine hydroxymethyltransferase 4 (LOC102617050), mRNA
TR51185|c0_g1	-1.106569398	0.053911612	DOWN	-0.802319623	0.418529396	NC	-3.385800466	1.64E-11	DOWN	gi|206597922|gb|FJ172745.1|	Disanthus cercidifolius var. longipes clone DC013 microsatellite sequence
TR31135|c0_g1	-2.545689355	5.30E-06	DOWN	-1.243885208	0.087766629	DOWN	-0.858789877	0.181844316	NC
TR2617|c0_g1	0.885931025	0.145469774	NC	0.748094289	0.453955186	NC	1.396519288	0.003269328	UP	gi|848894095|ref|XP_012847088.1|	early nodulin-93-like [Erythranthe guttata]
TR14356|c0_g1	-2.18051623	9.46E-05	DOWN	-1.471615766	0.027761739	DOWN	-2.461047055	4.48E-06	NC	gi|1002314467|ref|XM_015765120.1|	Oryza sativa Japonica Group PXMP2/4 family protein 4 (LOC4352306), mRNA
TR33550|c0_g2	-0.497410456	0.651841436	NC	-0.26846714	1	NC	-1.169481982	0.038622408	DOWN	gi|643726000|gb|KDP34832.1|	hypothetical protein JCGZ_11194 [Jatropha curcas]
TR26299|c0_g1	1.64831192	0.018988701	UP	0	1	NC	0	1	NC	gi|158534098|gb|AC213082.1|	Populus trichocarpa clone POP003-F10, complete sequence
TR48621|c0_g1	0.588345409	0.454848218	NC	0.613494619	0.66505398	NC	1.497404154	0.001076123	UP	gi|731424568|ref|XP_010662930.1|	uncharacterized protein LOC100853807 [Vitis vinifera]
TR35391|c0_g1	0.991924143	0.122907822	NC	0.930663606	0.290811581	NC	1.289019486	0.014489957	UP	gi|827883938|dbj|AB948182.1|	Phytopythium litorale gene for betatubulin, partial cds, isolate: GUCC7167
TR40823|c2_g2	1.080209185	0.044874043	UP	0.877254152	0.254590663	NC	1.615304199	0.00042998	UP	gi|147794789|emb|CAN60353.1|	hypothetical protein VITISV_028400 [Vitis vinifera]
TR39163|c0_g1	-2.245983335	1.80E-06	DOWN	-1.201081533	0.044953369	DOWN	-1.537471037	0.001183165	DOWN	gi|923676781|ref|XM_013796891.1|	Brassica napus uncharacterized LOC106357213 (LOC106357213), mRNA
TR41126|c0_g3	-1.049718166	0.138057102	NC	-1.102961806	0.202733627	NC	-2.125770198	0.000143455	DOWN	gi|123717636|emb|AM469662.1|	Vitis vinifera contig VV78X086629.5, whole genome shotgun sequence
TR45094|c1_g1	-0.894649072	0.141966748	NC	-0.662959809	0.609757828	NC	-1.25734324	0.010923241	DOWN
TR46855|c1_g1	0.237172086	0.903084431	NC	0.255961542	1	NC	1.392704497	0.00340386	UP	gi|566156265|ref|XP_002302083.2|	hypothetical protein POPTR_0002s04770g [Populus trichocarpa]
TR47269|c1_g1	-0.603751002	0.437311679	NC	-0.637425412	0.628559173	NC	-1.793918809	6.92E-05	DOWN	gi|359473103|ref|XP_002282444.2|	BTB/POZ domain-containing protein At1g67900 [Vitis vinifera]
TR47309|c6_g1	0.168144217	0.957673681	NC	-0.1554747	1	NC	-1.064866879	0.09010621	DOWN
TR30689|c0_g2	0.735025766	0.266606181	NC	0.691891095	0.51846738	NC	1.150298176	0.018025375	UP	gi|720035637|ref|XP_010267101.1|	acid phosphatase 1-like [Nelumbo nucifera]
TR45589|c0_g1	-0.671317851	0.365960554	NC	-0.459592316	0.983241926	NC	-1.845577726	7.23E-05	DOWN	gi|414881151|tpg|DAA58282.1|	TPA: putative ubiquitin-conjugating enzyme family [Zea mays]
TR30039|c0_g1	1.038480932	0.074786435	UP	0.834536197	0.36782999	NC	1.290269144	0.010291084	UP	gi|733577844|emb|LN713260.1|	Cucumis melo genomic chromosome, chr_6
TR52058|c14_g2	1.211194302	0.018962704	UP	0.814904907	0.347756756	NC	1.264603071	0.008901888	UP	gi|209970618|gb|ACJ03070.1|	M18-S3Bp [Malus floribunda]
TR43608|c0_g1	-1.285263688	0.040467307	DOWN	-0.899007349	0.410009003	NC	-2.343897297	3.54E-05	DOWN
TR68220|c0_g1	-1.014042299	0.154978456	NC	-0.571366058	0.918482218	NC	-1.061194195	0.094591766	DOWN
TR24471|c0_g1	-0.196247747	0.925978872	NC	-0.353825539	1	NC	-1.117310782	0.022775992	DOWN	gi|590561481|ref|XP_007008822.1|	Transmembrane amino acid transporter family protein isoform 3 [Theobroma cacao]
TR131821|c0_g1	-0.150396636	0.953765761	NC	-0.375030468	1	NC	-1.235283761	0.014138463	DOWN	gi|703101348|ref|XP_010097163.1|	hypothetical protein L484_025708 [Morus notabilis]
TR132062|c0_g1	-0.4151784	0.704187677	NC	-0.504167828	0.883520155	NC	-1.117394549	0.023030043	DOWN	gi|702490524|ref|XP_010035704.1|	photosystem II repair protein PSB27-H1, chloroplastic [Eucalyptus grandis]
TR42386|c0_g1	-1.587582696	0.002510574	DOWN	-1.170538824	0.08260452	DOWN	-1.594609238	0.001546124	DOWN	gi|502133898|ref|XP_004501928.1|	dof zinc finger protein DOF5.6 [Cicer arietinum]
TR48277|c0_g9	1.433899603	0.018503435	UP	1.223101452	0.130495384	NC	1.713094128	0.001581212	UP
TR45222|c2_g1	0.800425016	0.204537359	NC	1.208937513	0.034396211	UP	2.508834639	1.20E-08	UP	gi|629097854|gb|KCW63619.1|	hypothetical protein EUGRSUZ_G01247, partial [Eucalyptus grandis]
TR48610|c1_g1	1.486009367	0.001788563	UP	1.266954718	0.02212646	UP	2.003380624	6.24E-06	UP	gi|1009159840|ref|XP_015898034.1|	uncharacterized protein LOC107431589 [Ziziphus jujuba]
TR51890|c2_g5	-1.35736721	0.036387567	DOWN	-1.19376922	0.177869207	NC	-0.8866213	0.212204137	NC
TR50926|c2_g5	0.205497145	0.921683245	NC	0.404349563	1	NC	1.280140663	0.007074253	UP	gi|675895345|ref|YP_009049819.1|	ribosomal protein S3 (mitochondrion) [Capsicum annuum]
TR44106|c0_g5	1.23731785	0.080387645	UP	0.525331254	1	NC	1.241179601	0.057041953	UP
TR32813|c0_g1	-0.850613489	0.174903904	NC	-0.721868056	0.503358259	NC	-1.056929165	0.042428174	DOWN
TR44836|c0_g1	-2.047588532	0.00014271	DOWN	-1.489378	0.018698114	DOWN	-2.412066294	5.94E-06	DOWN	gi|965607001|dbj|AP015041.1|	Vigna angularis var. angularis DNA, chromosome 8, almost complete sequence, cultivar: Shumari
TR24910|c1_g1	-0.545008791	0.517864564	NC	-0.575035605	0.743912264	NC	-1.045075639	0.036476659	DOWN	gi|702377930|ref|XP_010062912.1|	uncharacterized protein LOC104450167 [Eucalyptus grandis]
TR40856|c0_g1	-1.826714772	6.38E-05	DOWN	-1.126194258	0.055992713	DOWN	-1.217845716	0.010851985	DOWN	gi|565376744|ref|XP_006354856.1|	ethylene-responsive transcription factor ERF010-like [Solanum tuberosum]
TR51072|c1_g12	0.913624914	0.117904951	NC	0.827997848	0.310392617	NC	1.351438643	0.004128855	UP	gi|223524538|gb|EEF27573.1|	NADH dehydrogenase, putative, partial [Ricinus communis]
TR26896|c0_g1	-1.267152582	0.013342976	DOWN	-0.408458849	1	NC	0.579914521	0.376402037	NC	gi|702452862|ref|XP_010026057.1|	LOW QUALITY PROTEIN: nucleolar transcription factor 1 [Eucalyptus grandis]
TR47594|c1_g9	1.564006847	0.009172288	UP	1.534730804	0.024811498	UP	1.991399515	0.000200737	UP	gi|720044964|ref|XP_010270056.1|	ethylene-responsive transcription factor 3-like [Nelumbo nucifera]
TR29438|c1_g4	1.059131452	0.047304013	UP	0.746764875	0.423131503	NC	0.930131975	0.074137193	NC	gi|255558694|ref|XP_002520371.1|	aspartic proteinase nepenthesin-1 [Ricinus communis]
TR124145|c0_g1	-1.098799794	0.142447506	NC	-0.888588193	0.585060483	NC	-3.394149963	8.94E-07	DOWN
TR72433|c0_g1	-0.539914829	0.569861518	NC	-0.697410117	0.584634901	NC	-1.645194372	0.000840393	DOWN
TR8958|c0_g1	1.191296889	0.024152514	UP	1.242331627	0.033312439	UP	1.624404469	0.000472029	UP	gi|225423539|ref|XP_002271911.1|	uncharacterized protein LOC100262861 [Vitis vinifera]
TR46491|c1_g2	-1.024303442	0.077739199	DOWN	-0.71323369	0.546335759	NC	-0.968809506	0.077118552	NC	gi|1009156001|ref|XP_015896011.1|	uncharacterized protein LOC107429776 [Ziziphus jujuba]
TR34205|c0_g2	-1.214788664	0.029108972	DOWN	-0.781338786	0.448374892	NC	-1.324383566	0.010502556	DOWN	gi|778669455|ref|XM_011650946.1|	Cucumis sativus BEL1-like homeodomain protein 7 (LOC101205137), transcript variant X2, mRNA
TR41579|c1_g2	-2.409640547	3.53E-07	DOWN	-1.424784267	0.010216062	DOWN	-3.179371323	2.12E-11	DOWN	gi|255558091|ref|XP_002520074.1|	uncharacterized protein LOC8280509 isoform X1 [Ricinus communis]
TR34720|c0_g2	2.484480254	0.000122046	NC	3.125839045	1.10E-06	NC	5.285384437	2.62E-21	NC	gi|225428806|ref|XP_002282169.1|	ethylene-responsive transcription factor ERF109 [Vitis vinifera]
TR47617|c0_g1	0.278805845	0.873978653	NC	0.16150679	1	NC	1.037099735	0.044503183	UP	gi|590681679|ref|XP_007041145.1|	Uncharacterized protein isoform 4 [Theobroma cacao]
TR45993|c0_g1	1.075639952	0.043004925	UP	1.088486971	0.072942231	UP	1.642725276	0.000288365	UP	gi|590711688|ref|XP_007049178.1|	ARM repeat superfamily protein [Theobroma cacao]
TR91064|c0_g1	-0.865145462	0.257241942	NC	-0.891981735	0.424743713	NC	-1.513488965	0.01018657	DOWN	gi|357454929|ref|XP_003597745.1|	photosystem I reaction center subunit VI [Medicago truncatula]
TR2967|c0_g1	0.544915488	0.562642447	NC	-0.302900828	1	NC	-9.88173098	4.72E-26	NC
TR10379|c0_g1	0	1	NC	0	1	NC	2.135619105	0.001558916	UP	gi|873327021|gb|KP855841.1|	Quercus variabilis microsatellite Qv1801 sequence
TR40034|c0_g1	0.503593335	0.579620048	NC	0.553429348	0.788569079	NC	1.72164868	0.000125838	UP	gi|747074927|ref|XP_011084476.1|	acidic endochitinase SE2-like [Sesamum indicum]
TR28426|c0_g1	-0.861239604	0.229640674	NC	-0.728058624	0.606011786	NC	-1.262208696	0.023467961	DOWN
TR25835|c0_g1	0.6773378	0.337108282	NC	0.531264923	0.829268082	NC	1.071888669	0.03098996	UP	gi|296083084|emb|CBI22488.3|	protein product [Vitis vinifera]
TR69184|c0_g7	-1.061319029	0.083961333	DOWN	-1.050786344	0.165219725	NC	-4.177097826	2.13E-13	NC	gi|226498315|ref|NM_001154421.1|	Zea mays uncharacterized LOC100281503 (umc1155), mRNA >gi|195614429|gb|EU956927.1| Zea mays clone 1577637 transposon protein Mutator sub-class mRNA, complete cds
TR31066|c0_g1	-0.25835361	0.900609666	NC	-0.455014036	1	NC	-1.708586185	0.000966116	DOWN	gi|645252209|ref|XM_008233796.1|	Prunus mume diphosphomevalonate decarboxylase-like (LOC103331186), mRNA
TR132098|c0_g6	-1.74352909	0.003833261	DOWN	-0.816071643	0.566746375	NC	-1.212010636	0.041773977	DOWN	gi|669026884|emb|HG670306.1|	Triticum aestivum chromosome 3B, genomic scaffold, cultivar Chinese Spring
TR43118|c0_g2	1.125170433	0.036207371	UP	0.930906698	0.204923783	NC	1.416819542	0.002774222	UP	gi|696739909|gb|AIT52255.1|	MYB family protein [Jatropha curcas]
TR79171|c0_g1	0	1	NC	0	1	NC	1.629408714	0.015849209	UP
TR28562|c0_g1	1.465332519	0.012823329	UP	1.352325515	0.065656329	UP	2.420157198	1.74E-06	UP	gi|703104926|ref|XP_010098126.1|	hypothetical protein L484_026260 [Morus notabilis]
TR44077|c0_g1	-1.203198112	0.017947581	DOWN	-0.901768137	0.211896857	NC	-1.294134509	0.00629718	DOWN	gi|663680879|emb|HG975516.1|	Solanum lycopersicum chromosome ch04, complete genome
TR147529|c0_g2	0	1	NC	2.185447105	0.00054231	UP	3.792666886	4.08E-13	UP	gi|147856749|emb|AM467054.2|	Vitis vinifera contig VV78X204314.5, whole genome shotgun sequence
TR12236|c0_g1	1.786628788	0.001160893	UP	1.210910062	0.123144439	NC	1.588340549	0.003939768	UP	gi|828315797|ref|XM_004502685.2|	Cicer arietinum polyadenylate-binding protein-interacting protein 12-like (LOC101509196), mRNA
TR22637|c0_g1	0.029426824	1	NC	0.678036685	0.725492178	NC	1.486629891	0.003516576	UP	gi|565467830|ref|XP_006291795.1|	hypothetical protein CARUB_v10017969mg [Capsella rubella]
TR50814|c0_g1	-0.643624263	0.392937659	NC	-0.652459952	0.612382321	NC	-1.908816493	2.80E-05	DOWN	gi|731421778|ref|XP_010661867.1|	uncharacterized protein At5g41620 isoform X2 [Vitis vinifera]
TR149119|c0_g1	0	1	NC	0	1	NC	2.80418995	6.26E-07	NC
TR4269|c0_g1	0	1	NC	0	1	NC	1.336747702	0.050580634	UP
TR51238|c0_g17	0	1	NC	0	1	NC	1.425803973	0.014489957	UP	gi|763779219|gb|KJB46342.1|	hypothetical protein B456_007G361400 [Gossypium raimondii]
TR53625|c0_g2	0.659170461	0.499136307	NC	0.754423685	0.641849346	NC	1.79851045	0.00047898	UP	gi|733581963|emb|LN713261.1|	Cucumis melo genomic chromosome, chr_7
TR27212|c0_g1	1.186730479	0.151590662	NC	1.833068512	0.008751577	NC	3.616813258	5.00E-12	UP
TR41541|c0_g1	-1.734346755	0.00224747	DOWN	-1.24132547	0.090652248	DOWN	0.188804906	0.887501188	NC
TR38008|c0_g2	-0.788635111	0.245188714	NC	-0.788489788	0.413537776	NC	-2.286600488	1.29E-06	DOWN	gi|734432061|gb|KHN46124.1|	Dihydroflavonol-4-reductase [Glycine soja]
TR34221|c0_g1	-0.400587494	0.855991847	NC	0.084113385	1	NC	1.254110726	0.025052486	UP	gi|645243780|ref|XM_008229910.1|	Prunus mume phosphoinositide phosphatase SAC2 (LOC103327577), mRNA
TR49559|c1_g2	-1.104728353	0.043662183	NC	-0.655263969	0.631689851	NC	-2.490321149	7.79E-08	DOWN	gi|743811974|ref|XM_010931002.1|	Elaeis guineensis mitochondrial chaperone BCS1-like (LOC105050828), mRNA
TR45099|c0_g1	0.729191034	0.283867771	NC	0.639780894	0.634998747	NC	1.206374559	0.012862648	UP	gi|1009145945|ref|XP_015890616.1|	xyloglucan galactosyltransferase KATAMARI1 [Ziziphus jujuba]
TR15903|c0_g1	-0.569865798	0.501600254	NC	-0.59150625	0.740683558	NC	-1.116293893	0.027795073	DOWN	gi|802547466|ref|XP_012090347.1|	cyclin-dependent protein kinase inhibitor SMR1 [Jatropha curcas]
TR100778|c0_g1	1.753451801	0.000426631	UP	1.683955211	0.002014995	UP	2.38960427	3.06E-07	UP	gi|961455126|gb|KT277091.1|	Penstemon scariosus microsatellite PS079 sequence
TR41522|c0_g3	1.37195606	0.009516652	UP	1.149632294	0.080566549	UP	1.513175909	0.002112263	UP	gi|848891727|ref|XM_012990512.1|	Erythranthe guttatus dynein light chain, cytoplasmic (LOC105965969), mRNA
TR8926|c0_g1	-1.043476222	0.07192637	DOWN	-0.947507052	0.211428441	NC	-1.695439911	0.000451626	DOWN	gi|902223634|gb|KNA19517.1|	hypothetical protein SOVF_060530 [Spinacia oleracea]
TR137296|c0_g1	0.434314529	0.779616652	NC	0.739247583	0.66216503	NC	1.146721074	0.049731977	UP	gi|802628247|ref|XP_012077018.1|	vacuolar protein sorting-associated protein 2 homolog 1 [Jatropha curcas]
TR50744|c1_g1	-0.586082684	0.45870733	NC	-0.504839516	0.881808558	NC	-1.254444801	0.008335321	DOWN	gi|359476827|ref|XP_003631895.1|	transcription-associated protein 1 [Vitis vinifera]
TR51733|c2_g1	1.902286061	4.34E-05	UP	1.903210776	9.41E-05	UP	2.947090966	4.20E-11	UP	gi|1009156985|ref|XP_015896529.1|	late embryogenesis abundant protein At1g64065 [Ziziphus jujuba]
TR12622|c0_g2	-0.146253241	0.954248467	NC	-0.36108416	1	NC	-1.19593139	0.013210165	DOWN	gi|697150879|ref|XP_009629647.1|	pollen-specific protein SF3-like isoform X1 [Nicotiana tomentosiformis]
TR35929|c0_g1	0.435798406	0.675716446	NC	0.060771688	1	NC	-0.954364345	0.064693505	NC	gi|657965782|ref|XP_008374558.1|	thioredoxin-like 1-2, chloroplastic [Malus domestica]
TR21180|c0_g2	1.488601005	0.010571792	UP	1.504915978	0.018704239	UP	2.570622507	1.89E-07	NC
TR51567|c3_g14	0.784841116	0.324900872	NC	0.449454903	1	NC	1.108258135	0.057372863	UP	gi|764635135|ref|XP_004307801.2|	putative disease resistance RPP13-like protein 1 [Fragaria vesca subsp. vesca]
TR42359|c0_g1	-1.288651185	0.020645525	DOWN	-0.884938634	0.312036953	NC	-0.391821764	0.645369205	NC
TR38610|c0_g1	1.181396986	0.022805486	UP	0.950282566	0.172973652	NC	1.273725698	0.008014485	UP	gi|731316698|ref|XP_010696542.1|	60S ribosomal protein L36-2-like [Beta vulgaris subsp. vulgaris]
TR17818|c0_g1	1.113224837	0.035286435	UP	0.638823459	0.636527176	NC	0.637533786	0.309463748	NC
TR50210|c4_g5	0.780148644	0.291171611	NC	0.896320524	0.312085246	NC	2.012404664	1.80E-05	UP	gi|388515321|gb|AFK45722.1|	unknown [Lotus japonicus]
TR51165|c0_g1	0.748535856	0.254520087	NC	0.628653366	0.64294329	NC	1.224576704	0.010627799	UP	gi|359473242|ref|XP_002265658.2|	protein trichome birefringence-like 2 [Vitis vinifera]
TR49260|c0_g1	-0.71809726	0.288868055	NC	-0.526697778	0.838263907	NC	-1.035087398	0.039818244	DOWN	gi|720039481|ref|XP_010268319.1|	probably inactive leucine-rich repeat receptor-like protein kinase At3g28040 [Nelumbo nucifera]
TR25377|c0_g1	-1.391624251	0.013853724	DOWN	-1.162160137	0.108240708	NC	-2.954731634	5.51E-08	DOWN	gi|1001017525|gb|KU701366.1|	Dendropemon caribaeus isolate VGVI_2002415 putative LOV domain-containing protein mRNA, complete cds
TR72367|c0_g2	-0.160822078	0.951811359	NC	0.738293728	0.468239638	NC	1.886979525	2.98E-05	UP	gi|542318702|gb|AGV40522.1|	hypothetical protein [Phaseolus vulgaris]
TR37785|c0_g1	0	1	NC	0	1	NC	1.218606763	0.03946042	UP	gi|123683791|emb|AM479531.1|	Vitis vinifera, whole genome shotgun sequence, contig VV78X276463.11, clone ENTAV 115
TR31567|c0_g1	-0.774435069	0.228887325	NC	-0.759630712	0.408908508	NC	-1.510019031	0.001065186	DOWN	gi|225431543|ref|XP_002281970.1|	U-box domain-containing protein 27 [Vitis vinifera]
TR116224|c0_g1	1.244400631	0.073331661	UP	0.719742031	0.839256546	NC	0	1	NC	gi|733578762|emb|LN713258.1|	Cucumis melo genomic chromosome, chr_4
TR20081|c0_g1	-0.728690002	0.292642636	NC	-0.620769033	0.677800563	NC	-1.155977276	0.021428513	DOWN	gi|747059751|ref|XP_011076272.1|	receptor-like serine/threonine-protein kinase At4g25390 [Sesamum indicum]
TR30781|c0_g1	1.474723176	0.002363997	UP	1.040634515	0.109487151	NC	1.206354909	0.014045131	UP	gi|965660006|dbj|BAT76425.1|	hypothetical protein VIGAN_01442300 [Vigna angularis var. angularis]
TR109951|c0_g1	0.839377595	0.401531351	NC	0	1	NC	1.398558597	0.023211119	UP
TR58208|c0_g1	-1.240485211	0.018093371	DOWN	-0.764497517	0.436227989	NC	-1.30234905	0.008948589	DOWN
TR100522|c0_g1	1.231360891	0.014451797	UP	1.108451667	0.064018272	UP	2.211691624	5.19E-07	UP	gi|568842932|ref|XP_006475382.1|	malonyl-CoA:anthocyanidin 5-O-glucoside-6''-O-malonyltransferase-like [Citrus sinensis]
TR52007|c3_g32	1.13770347	0.027912687	UP	1.05631194	0.086818883	UP	1.49691153	0.001081828	UP	gi|951050596|ref|XP_014520236.1|	cell division cycle 20.1, cofactor of APC complex-like [Vigna radiata var. radiata]
TR49090|c0_g1	2.106924292	4.38E-05	NC	2.207112877	4.57E-05	NC	3.378758083	3.46E-12	UP	gi|787035546|dbj|BAR13258.1|	SISTER OF RAMOSA3 [Vitis vinifera]
TR2572|c0_g1	0.681477762	0.434141028	NC	0.713726711	0.627368608	NC	1.211159092	0.023609276	UP
TR42453|c0_g4	1.092019431	0.117170418	NC	0.634693753	0.881808558	NC	1.334446798	0.02002683	UP	gi|124054080|gb|EF199769.1|	Picrorhiza kurrooa 4-diphosphocytidyl-2-C-methyl-D-erythritol kinase (IspE) mRNA, complete cds
TR48296|c0_g1	-1.198970199	0.021616601	DOWN	-0.714408835	0.498507284	NC	-0.558407755	0.404787555	NC	gi|147819085|emb|CAN74282.1|	hypothetical protein VITISV_016708 [Vitis vinifera]
TR41423|c2_g1	1.076178357	0.041585498	UP	0.584630988	0.722231963	NC	-0.15431669	0.890241806	NC	gi|802563729|ref|XP_012067048.1|	inhibitor of trypsin and hageman factor-like [Jatropha curcas]
TR43090|c0_g1	0.617004302	0.417009929	NC	0.468645908	0.952626991	NC	1.082633063	0.029034041	UP	gi|596280969|ref|XP_007225277.1|	hypothetical protein PRUPE_ppa001427mg [Prunus persica]
TR27348|c0_g2	-0.397945676	0.780199179	NC	-0.259711301	1	NC	-1.122604526	0.055190661	DOWN	gi|225435480|ref|XP_002285503.1|	ADP,ATP carrier protein, mitochondrial [Vitis vinifera]
TR49924|c0_g1	0.313933121	0.828398663	NC	0.322183258	1	NC	1.231246906	0.010106955	UP	gi|729435075|ref|XP_010520273.1|	suppressor of disruption of TFIIS [Tarenaya hassleriana]
TR36424|c0_g1	0.295926528	0.868345108	NC	0.456205134	1	NC	1.267827206	0.010676449	UP	gi|658008930|ref|XP_008339661.1|	uncharacterized protein LOC103402688 [Malus domestica]
TR24555|c0_g1	1.153218072	0.065900643	UP	0.928714683	0.366286818	NC	0.966589012	0.119269586	NC	gi|257900575|gb|AC146332.47|	Medicago truncatula clone mth2-7l17, complete sequence
TR42194|c0_g1	-1.332493752	0.014585591	DOWN	-0.876305357	0.328736709	NC	-1.628779157	0.00121204	DOWN	gi|1012093557|ref|XM_016099953.1|	Arachis duranensis serine/threonine-protein phosphatase PP1 (LOC107479855), mRNA
TR40393|c0_g1	2.669953929	1.23E-05	NC	2.424652495	0.000579935	NC	3.417173882	1.63E-09	UP	gi|470137140|ref|XP_004304331.1|	UDP-glycosyltransferase 73D1 [Fragaria vesca subsp. vesca]
TR17301|c0_g1	1.800464682	0.00459032	NC	1.733821181	0.016063785	NC	2.947083748	4.61E-08	UP
TR17433|c0_g2	-1.026583818	0.060541333	DOWN	-0.553015755	0.79469331	NC	0.193970575	0.854859946	NC
TR44542|c0_g1	-1.032526812	0.055864536	DOWN	-0.740849705	0.430493207	NC	-1.012288234	0.044990022	DOWN	gi|225428657|ref|XP_002284884.1|	uncharacterized protein LOC100267586 [Vitis vinifera]
TR52036|c4_g2	0.616976038	0.481211216	NC	0.828768856	0.383065281	NC	1.414378219	0.004128855	UP
TR48134|c0_g2	1.346182102	0.024880474	UP	1.270043055	0.071880007	UP	1.052393624	0.086481256	UP	gi|731432464|ref|XM_010645983.1|	Vitis vinifera G-type lectin S-receptor-like serine/threonine-protein kinase At4g27290 (LOC100252078), transcript variant X3, mRNA
TR22426|c0_g1	1.031247664	0.098049719	NC	1.308238191	0.038242096	UP	1.987793029	3.40E-05	UP	gi|764551973|ref|XM_004293490.2|	Fragaria vesca subsp. vesca endoplasmic reticulum oxidoreductin-2-like (LOC101293373), mRNA
TR31230|c0_g11	-1.076887351	0.069823871	DOWN	-0.916270758	0.270094025	NC	-0.115074868	0.932151266	NC	gi|641823718|gb|KDO43103.1|	hypothetical protein CISIN_1g0123352mg, partial [Citrus sinensis]
TR36331|c0_g1	0.553301322	0.505484803	NC	0.501194423	0.885221911	NC	1.009794826	0.045686863	UP	gi|225464848|ref|XP_002271636.1|	probable CCR4-associated factor 1 homolog 9 [Vitis vinifera]
TR43343|c0_g1	-0.962493347	0.104592512	NC	-0.798075388	0.393809432	NC	-2.246175356	1.74E-06	DOWN	gi|733602590|emb|LN681933.1|	Cucumis melo genomic scaffold, unanchored_scaffold00109
TR48535|c0_g2	-1.609385055	0.000884179	DOWN	-1.03003971	0.125867521	NC	-3.570836756	8.40E-14	DOWN	gi|147806416|emb|CAN76550.1|	hypothetical protein VITISV_031906 [Vitis vinifera]
TR16343|c0_g1	-0.956201747	0.10384309	NC	-0.676823481	0.587917337	NC	-1.269992208	0.010781199	DOWN	gi|567892311|ref|XP_006438676.1|	hypothetical protein CICLE_v10031315mg [Citrus clementina]
TR29576|c0_g1	-1.346167001	0.011425205	DOWN	-0.850054908	0.356924412	NC	-1.885018215	9.65E-05	DOWN	gi|702485678|ref|XP_010034309.1|	crocetin glucoside glucosyltransferase-like [Eucalyptus grandis]
TR43919|c1_g1	1.030212059	0.05972189	UP	1.160412478	0.048285932	UP	2.744107338	4.58E-10	UP	gi|297742244|emb|CBI34393.3|	unnamed protein product [Vitis vinifera]
TR49532|c2_g1	-0.891256658	0.263592986	NC	-1.017616783	0.34390048	NC	-2.182905126	0.000354179	DOWN	gi|640938585|gb|AIA57524.1|	NAC domain-containing protein [Boehmeria nivea]
TR153147|c0_g1	0.94746234	0.101369515	NC	0.959070034	0.166684487	NC	1.331219289	0.005147867	UP	gi|255564035|ref|XP_002523016.1|	probable pectinesterase 67 [Ricinus communis]
TR51246|c11_g13	-5.446823801	1.16E-13	NC	-1.581563822	0.013008971	DOWN	-2.124568096	6.63E-05	NC
TR38813|c0_g1	0.662860082	0.36731598	NC	0.772609036	0.400288106	NC	1.633394607	0.000356312	UP	gi|1012031111|ref|XP_015952048.1|	UPF0496 protein At4g34320-like [Arachis duranensis]
TR48174|c1_g1	-0.930223375	0.105089531	NC	-0.749505383	0.421627685	NC	-1.314423291	0.005434709	DOWN	gi|590575197|ref|XP_007012618.1|	Uncharacterized protein TCM_037511 [Theobroma cacao]
TR35164|c0_g2	-0.640569497	0.435340694	NC	-0.779588313	0.476201805	NC	-1.401177093	0.007292668	DOWN
TR154064|c0_g1	2.351929443	0.00053968	NC	2.753964723	3.78E-05	NC	4.560759532	7.21E-16	UP
TR50187|c6_g2	1.133707433	0.040253787	UP	0.796091088	0.411492557	NC	0.786419854	0.192367276	NC	gi|225455716|ref|XP_002267092.1|	dof zinc finger protein DOF5.4 [Vitis vinifera]
TR43936|c0_g2	1.631629902	0.009222927	UP	1.115559059	0.359777767	NC	1.343955788	0.051311191	NC	gi|567916428|ref|XP_006450220.1|	hypothetical protein CICLE_v10009813mg [Citrus clementina]
TR51956|c5_g1	-1.877533622	0.000197154	NC	-1.201097879	0.06107332	DOWN	-3.878012876	1.46E-13	NC
TR51336|c6_g4	-1.259241832	0.050160418	DOWN	-0.710626163	0.703267959	NC	-1.610232407	0.004743452	DOWN	gi|224923185|gb|AC235421.1|	Glycine max strain Williams 82 clone GM_WBb0136I02, complete sequence
TR37472|c0_g1	-0.066540962	0.987526671	NC	0.156376496	1	NC	1.114417051	0.024124103	UP	gi|590594416|ref|XP_007017845.1|	Leucine-rich receptor-like protein kinase family protein [Theobroma cacao]
TR6942|c0_g1	-1.319392172	0.007577868	DOWN	-0.97290759	0.146303271	NC	-2.077881171	2.97E-06	DOWN	gi|590612556|ref|XP_007022417.1|	Cytochrome P450 71D10, putative [Theobroma cacao]
TR38966|c0_g2	-1.15134271	0.069823871	DOWN	-0.699224762	0.687404347	NC	-1.032887434	0.089429146	DOWN
TR49177|c0_g1	-1.266330906	0.012753331	DOWN	-0.439719078	0.997838012	NC	-0.346601965	0.681012797	NC	gi|596021472|ref|XP_007219008.1|	hypothetical protein PRUPE_ppa004254mg [Prunus persica]
TR44815|c0_g1	0.983660885	0.078205952	NC	0.82061895	0.31607379	NC	1.525452068	0.000882386	UP	gi|225441662|ref|XP_002277068.1|	NAC domain-containing protein 100-like [Vitis vinifera]
TR39305|c0_g1	0.507701105	0.715718516	NC	0.739681247	0.679041355	NC	1.129864493	0.063198618	UP	gi|641822637|gb|KDO42132.1|	hypothetical protein CISIN_1g011622mg [Citrus sinensis]
TR42894|c1_g1	1.196253307	0.020984549	UP	1.243253821	0.02899458	UP	2.274496038	3.12E-07	UP	gi|590679306|ref|XP_007040543.1|	UDP-D-glucose/UDP-D-galactose 4-epimerase 5 isoform 1 [Theobroma cacao]
TR50207|c2_g7	1.321327777	0.037752921	UP	1.100107093	0.218677916	NC	0.732748234	0.361540803	NC
TR9928|c0_g1	1.825463254	0.0071669	NC	2.506822341	8.39E-05	NC	4.966093104	2.54E-20	NC	gi|643735778|gb|KDP42286.1|	hypothetical protein JCGZ_01610 [Jatropha curcas]
TR46545|c5_g1	1.485252838	0.004561078	UP	1.305935921	0.03750831	UP	2.05586011	1.53E-05	UP	gi|920678303|gb|KOM25402.1|	hypothetical protein LR48_Vigan102s006000 [Vigna angularis]
TR31757|c0_g1	0.85347532	0.190361243	NC	0.747260291	0.488868902	NC	1.289754238	0.009235429	UP	gi|734347128|gb|KHN11225.1|	serine/threonine-protein kinase NCRK [Glycine soja]
TR30979|c0_g1	7.808570922	4.28E-12	UP	0	1	NC	0	1	NC	gi|502087264|ref|XP_004488480.1|	proteasome subunit alpha type-6 [Cicer arietinum]
TR39323|c0_g1	2.150238673	1.75E-06	UP	1.955333095	3.39E-05	UP	2.822376864	1.31E-10	UP	gi|802628146|ref|XP_012076974.1|	uncharacterized protein LOC105637914 [Jatropha curcas]
TR46437|c2_g1	-0.398719573	0.722357889	NC	-0.446786478	0.981493961	NC	-1.247840397	0.0087329	DOWN	gi|1012361441|gb|KYP72624.1|	Transcription factor bHLH96 [Cajanus cajan]
TR29146|c0_g1	1.744656281	0.000257536	UP	1.712768739	0.000763267	UP	3.038416034	1.43E-11	UP	gi|661896473|emb|CDO99662.1|	unnamed protein product [Coffea canephora]
TR52103|c15_g6	0.263747201	0.893658639	NC	0.597608174	0.8009489	NC	1.458259422	0.003050769	UP	gi|566167607|ref|XP_006384730.1|	NBS-LRR resistance gene-like protein ARGH30 [Populus trichocarpa]
TR39406|c0_g1	1.573492513	0.012586569	UP	0.929678621	0.543074356	NC	0.542962162	0.637365833	NC
TR50585|c1_g10	0.007789042	1	NC	-0.15393931	1	NC	-1.211679051	0.024183118	DOWN	gi|261865347|gb|ACY01928.1|	hypothetical protein [Beta vulgaris]
TR9298|c0_g1	-0.446855317	0.710192684	NC	-0.560073674	0.881182156	NC	-1.295422837	0.018008171	DOWN
TR14961|c0_g2	-1.373824808	0.031661675	DOWN	-0.779891927	0.603068663	NC	-0.671110521	0.370642793	NC
TR41948|c0_g1	-1.077122863	0.161609785	NC	-0.641801121	0.912141719	NC	-1.259695987	0.057041953	DOWN
TR44858|c0_g1	-0.906902067	0.119170437	NC	-0.72490231	0.462374721	NC	-1.307635521	0.005716205	DOWN	gi|566159633|ref|XP_002301743.2|	hypothetical protein POPTR_0002s23650g [Populus trichocarpa]
TR34730|c0_g2	0.567948718	0.542655792	NC	0.730992185	0.542905761	NC	1.204818492	0.01871569	UP	gi|225449222|ref|XP_002276218.1|	glucan endo-1,3-beta-glucosidase 12 [Vitis vinifera]
TR46884|c0_g1	0.087950213	0.983367542	NC	0.468925551	0.99461528	NC	1.156361199	0.024211323	UP	gi|965668308|dbj|AP015037.1|	Vigna angularis var. angularis DNA, chromosome 4, almost complete sequence, cultivar: Shumari
TR38200|c0_g1	0.170542968	0.955529252	NC	-0.044116423	1	NC	-1.606958522	0.00386299	DOWN	gi|747047579|ref|XP_011069765.1|	isoflavone 2'-hydroxylase-like isoform X2 [Sesamum indicum]
TR36718|c0_g1	-0.367959537	0.778029466	NC	-0.385916933	1	NC	-1.482902784	0.001923956	DOWN	gi|225447417|ref|XP_002276175.1|	fasciclin-like arabinogalactan protein 21 [Vitis vinifera]
TR18120|c1_g1	1.213230328	0.055940174	UP	0.731935013	0.719163139	NC	0	1	NC	gi|971585140|ref|XM_015304945.1|	Solanum tuberosum myb-like protein A (LOC102584928), mRNA
TR41593|c1_g1	-1.019986682	0.060843941	DOWN	-0.601834299	0.689619403	NC	-0.77504655	0.168131885	NC	gi|59800343|gb|AAX07459.1|	ethylene-responsive element binding protein ERF5 [Gossypium hirsutum]
TR5201|c0_g5	0.582682008	0.490887949	NC	0.591353932	0.753519994	NC	1.00531289	0.05541634	UP	gi|731429636|ref|XP_010664715.1|	inositol-pentakisphosphate 2-kinase-like [Vitis vinifera]
TR39945|c0_g2	1.653792992	0.005058638	UP	0.963063915	0.461120514	NC	2.553232731	9.05E-07	NC	gi|225463675|ref|XP_002275935.1|	GEM-like protein 4 [Vitis vinifera]
TR49520|c0_g10	0.71637231	0.288662641	NC	0.60873516	0.676011477	NC	1.064825947	0.032096525	UP	gi|1009134269|ref|XP_015884353.1|	probable WRKY transcription factor 7 [Ziziphus jujuba]
TR152787|c0_g1	0	1	NC	0.982227143	0.391261003	NC	1.900997243	0.000338293	UP	gi|814943904|gb|AGT37413.2|	anthocyanin 5-aromatic acyltransferase [Vaccinium dunalianum]
TR44723|c0_g1	1.020193389	0.065744957	UP	1.326196987	0.015864086	UP	2.558978717	7.38E-09	UP	gi|225441325|ref|XP_002276334.1|	probable calcium-binding protein CML35 [Vitis vinifera]
TR51925|c3_g6	1.257031096	0.036876452	UP	0.821485272	0.504024264	NC	0.426742322	0.672915993	NC	gi|743838883|ref|XP_010936838.1|	transmembrane 9 superfamily member 3-like [Elaeis guineensis]
TR49943|c1_g2	0.723654693	0.284076313	NC	0.697269225	0.516224036	NC	1.152973629	0.018113501	UP	gi|698443519|ref|XP_009764644.1|	zinc transporter 11 [Nicotiana sylvestris]
TR52018|c3_g1	0.511079894	0.60834591	NC	1.090300804	0.094750641	NC	2.46661444	4.46E-08	UP	gi|925170193|gb|ALC79013.1|	NAC transcription factors 36 [Manihot esculenta]
TR46346|c0_g2	0.412957898	0.710192684	NC	0.467273036	0.962026233	NC	1.239659982	0.009752639	UP	gi|731429306|ref|XP_010664608.1|	mitogen-activated protein kinase kinase kinase YODA-like isoform X1 [Vitis vinifera]
TR46340|c1_g1	1.14073446	0.029769536	UP	0.924553397	0.199618041	NC	1.304363618	0.006202939	UP	gi|1009158767|ref|XM_016041973.1|	Ziziphus jujuba RING-H2 finger protein ATL74-like (LOC107431091), mRNA
TR22493|c0_g2	1.51202849	0.001504641	UP	1.160467069	0.048831049	UP	1.248348864	0.009316305	UP
TR49071|c0_g1	-0.27068569	0.869444524	NC	-0.465242315	0.953975393	NC	-1.271584781	0.007199565	DOWN	gi|731431973|ref|XP_010644121.1|	epidermis-specific secreted glycoprotein EP1-like [Vitis vinifera]
TR50285|c0_g1	1.57258387	0.00080977	UP	1.482471398	0.003914103	UP	2.077792725	2.56E-06	UP
TR47730|c1_g2	-0.244139594	0.917913471	NC	-0.73133415	0.641874104	NC	-1.835364978	0.000906092	DOWN
TR48745|c2_g1	-1.221905832	0.017167676	DOWN	-0.836557894	0.302494607	NC	-0.807516695	0.14940586	NC	gi|470121717|ref|XP_004296907.1|	probable membrane-associated kinase regulator 1 [Fragaria vesca subsp. vesca]
TR41336|c0_g1	-1.858319283	0.000193025	DOWN	-1.007919006	0.173149171	NC	-2.575181211	1.35E-07	DOWN
TR45611|c0_g1	1.614108104	0.000556922	UP	1.454127509	0.00510138	UP	2.244284458	3.58E-07	UP	gi|225437501|ref|XP_002274824.1|	uncharacterized protein LOC100245192 [Vitis vinifera]
TR32096|c0_g2	-2.00271816	0.001709063	DOWN	-0.892053581	0.518401979	NC	-1.777402318	0.004546304	DOWN	gi|1012323935|gb|KYP36001.1|	Aspartic proteinase nepenthesin-1 [Cajanus cajan]
TR80383|c0_g1	0.486009423	0.665741949	NC	0.467344956	1	NC	1.337974827	0.008873461	UP	gi|1012184033|ref|XM_016113490.1|	Arachis duranensis sucrose synthase 2 (LOC107492465), mRNA
TR44435|c0_g1	-0.180013762	0.934934527	NC	-0.388321939	1	NC	-1.354256355	0.003952979	DOWN	gi|657969308|ref|XP_008376370.1|	ethylene-responsive transcription factor ERF105 [Malus domestica]
TR38406|c0_g1	-1.914025767	3.11E-05	DOWN	-1.159324047	0.048285932	DOWN	-1.819025163	5.56E-05	DOWN	gi|590696774|ref|XP_007045256.1|	Uncharacterized protein TCM_011040 [Theobroma cacao]
TR28064|c1_g2	-1.066635506	0.054038236	DOWN	-0.512376305	0.893906383	NC	-0.263869458	0.786716954	NC	gi|641833665|gb|KDO52675.1|	hypothetical protein CISIN_1g0005162mg, partial [Citrus sinensis]
TR26314|c0_g1	-1.001847253	0.069872846	DOWN	-0.461416393	0.967176712	NC	0.338998456	0.686729001	NC	gi|225428869|ref|XP_002285103.1|	abscisate beta-glucosyltransferase [Vitis vinifera]
TR46362|c0_g1	1.302809607	0.043100977	NC	1.412261119	0.051303314	NC	2.273618404	8.95E-06	UP	gi|939575822|ref|YP_009173826.1|	NADH dehydrogenase subunit 4L (mitochondrion) [Populus tremula]
TR37463|c0_g1	-0.880154	0.193682207	NC	-0.627697467	0.753519994	NC	-1.445607132	0.005428381	DOWN
TR51105|c0_g3	-0.368737816	0.775190623	NC	0.078314469	1	NC	1.265338447	0.008596171	UP	gi|778670871|ref|XP_011649548.1|	CSC1-like protein RXW8 isoform X1 [Cucumis sativus]
TR49693|c0_g1	-1.404319906	0.005673404	DOWN	-0.81503066	0.361438515	NC	-1.06408654	0.04308638	DOWN	gi|595818619|ref|XP_007204384.1|	hypothetical protein PRUPE_ppa006757mg [Prunus persica]
TR51288|c0_g1	0.735624288	0.302960314	NC	0.438573863	1	NC	-1.025135823	0.062636756	NC	gi|672168523|ref|XP_008804264.1|	uncharacterized protein LOC103717595 [Phoenix dactylifera]
TR39273|c0_g1	-1.330766726	0.007657745	DOWN	-0.800346244	0.358002979	NC	-1.836592329	5.22E-05	DOWN	gi|56792959|gb|AAW30662.1|	WRKY transcription factor 21 [Larrea tridentata]
TR32550|c0_g2	0.78708155	0.218319433	NC	0.874203448	0.24944373	NC	1.638146385	0.000313851	UP	gi|675895207|ref|YP_009049681.1|	hypothetical protein (mitochondrion) [Capsicum annuum]
TR51895|c0_g2	0.303777152	0.838279393	NC	0.4350702	0.998320793	NC	1.034428234	0.039874771	UP	gi|9838468|ref|NP_064081.1|	orf288 gene product (mitochondrion) [Beta vulgaris subsp. vulgaris]
TR45774|c0_g1	0.893667724	0.125007073	NC	0.802201351	0.336237765	NC	1.24441812	0.008873005	UP	gi|590596636|ref|XP_007018388.1|	Formin-like protein 18 [Theobroma cacao]
TR51984|c1_g5	-1.029600152	0.078792271	NC	-0.581799183	0.798315741	NC	-1.674914285	0.000570192	DOWN	gi|764567325|ref|XP_011462162.1|	uncharacterized protein LOC101294838 [Fragaria vesca subsp. vesca]
TR34987|c0_g1	-1.540837938	0.00610812	DOWN	-0.936846147	0.322157446	NC	-1.218498	0.034246231	DOWN
TR12073|c0_g1	2.357441337	1.77E-07	UP	2.547408785	3.00E-08	UP	3.789222968	4.62E-17	UP	gi|932283207|gb|CP012616.1|	Oryza sativa Indica Group cultivar RP Bio-226 chromosome 8 sequence
TR49833|c0_g3	1.294401384	0.008665583	UP	1.001020352	0.121066977	NC	1.292190844	0.006125441	UP	gi|1009113461|ref|XP_015873157.1|	fasciclin-like arabinogalactan protein 15 [Ziziphus jujuba]
TR29358|c0_g1	0.585471892	0.467461822	NC	0.576119042	0.753519994	NC	1.063649815	0.03395039	UP	gi|731388563|ref|XP_010649656.1|	uncharacterized protein LOC100854837 isoform X2 [Vitis vinifera]
TR39143|c0_g1	2.604296119	1.20E-07	UP	3.205784515	9.73E-11	UP	5.148308129	2.83E-25	UP	gi|1009148564|ref|XP_015892005.1|	uncharacterized protein LOC107426364 [Ziziphus jujuba]
TR49231|c0_g1	-0.120398755	0.967923313	NC	-0.365351455	1	NC	-1.059828496	0.038711731	DOWN	gi|645233597|ref|XP_008223422.1|	F-box protein At5g49610 [Prunus mume]
TR16693|c0_g1	-1.451633373	0.028492728	DOWN	-1.111466773	0.243687691	NC	-2.60976577	1.69E-05	NC	gi|1002276570|ref|XM_015787145.1|	Oryza sativa Japonica Group anthocyanin regulatory C1 protein (LOC4340430), mRNA
TR51825|c7_g6	0.373262798	0.757705523	NC	0.479849072	0.928178129	NC	1.115665358	0.023029144	UP	gi|720081493|ref|XP_010242296.1|	probable sodium/metabolite cotransporter BASS2, chloroplastic [Nelumbo nucifera]
TR51406|c2_g1	-0.789213627	0.383857756	NC	-0.30998983	1	NC	-1.678031426	0.007214854	DOWN	gi|566176355|ref|XP_006381604.1|	hypothetical protein POPTR_0006s14250g [Populus trichocarpa]
TR20991|c0_g1	1.569583303	0.006235655	UP	0.766152968	0.660484764	NC	0	1	NC
TR27147|c0_g2	-1.667980721	0.002701128	DOWN	-0.901534711	0.366501576	NC	-1.194930727	0.034561631	DOWN	gi|695009242|ref|XM_009392971.1|	Musa acuminata subsp. malaccensis uncharacterized LOC103977457 (LOC103977457), mRNA
TR110282|c0_g1	-1.074943873	0.046776869	DOWN	-0.795231584	0.367349351	NC	-1.844522099	5.14E-05	DOWN	gi|223550126|gb|EEF51613.1|	DNA binding protein, putative [Ricinus communis]
TR136467|c0_g1	0.276664722	0.880583082	NC	-0.028585849	1	NC	-1.12543291	0.038363879	DOWN
TR147974|c0_g1	1.040453746	0.060928	UP	0.787305124	0.390885351	NC	1.192715106	0.01564276	UP	gi|50510312|dbj|AB163421.1|	Physcomitrella patens PHOTA2 mRNA for phototropin, complete cds
TR34902|c0_g1	0.981706448	0.097317466	NC	0.899209462	0.260589126	NC	1.048149966	0.047038739	UP	gi|590571627|ref|XP_007011646.1|	Glutamine dumper 4, putative [Theobroma cacao]
TR11946|c0_g1	1.255225857	0.038559956	UP	0.954582357	0.34933092	NC	0.462003186	0.63284018	NC	gi|565484334|ref|XP_006299807.1|	hypothetical protein CARUB_v10016003mg [Capsella rubella]
TR32517|c0_g1	0.444773693	0.700223382	NC	0.549847134	0.857830068	NC	1.209599449	0.01668951	UP	gi|1009143302|ref|XP_015889193.1|	mitochondrial substrate carrier family protein P [Ziziphus jujuba]
TR22948|c0_g1	-0.179742672	0.94823998	NC	-0.244441287	1	NC	-1.780237473	0.000537595	DOWN
TR9006|c0_g1	-1.237130199	0.014379591	DOWN	-0.883585538	0.235582048	NC	-1.119108415	0.023329821	DOWN	gi|731171697|dbj|BAP93298.1|	ethylene-responsive transcription factor homolog, partial [Rubus grayanus]
TR49662|c2_g3	-1.660417931	0.001554731	DOWN	-0.875756104	0.324347282	NC	-1.436987879	0.004967374	DOWN
TR5955|c0_g1	0.170980567	0.957752301	NC	0.290805034	1	NC	1.042455956	0.085021705	UP	gi|150247173|gb|ABR67426.1|	beta-tubulin 1 [Populus tremuloides]
TR65239|c0_g1	0.850300978	0.20545014	NC	0.989877881	0.183715573	NC	1.912365167	4.13E-05	UP	gi|764569743|ref|XM_004296541.2|	Fragaria vesca subsp. vesca stem-specific protein TSJT1 (LOC101301284), mRNA
TR26855|c0_g1	1.328194142	0.015867506	NC	1.178341865	0.087040434	NC	1.813270754	0.00019876	UP	gi|224143853|ref|XP_002325097.1|	hypothetical protein POPTR_0018s10870g [Populus trichocarpa]
TR121821|c0_g1	0.516130938	0.565058864	NC	0.540369154	0.813616661	NC	1.134579213	0.020628967	UP	gi|526253044|ref|NP_001268159.1|	calcineurin B-like protein 02 [Vitis vinifera]
TR12905|c0_g1	1.398859628	0.024914273	UP	1.348130688	0.06638976	UP	2.304473586	6.26E-06	UP	gi|965668359|dbj|BAT82966.1|	hypothetical protein VIGAN_04005500 [Vigna angularis var. angularis]
TR28630|c0_g1	0.576978358	0.599034963	NC	0.527495003	0.983241926	NC	1.606956794	0.001594473	UP	gi|1009137468|ref|XM_016030583.1|	Ziziphus jujuba serine/threonine-protein kinase CTR1 (LOC107421353), mRNA
TR58465|c0_g1	1.538577945	0.001188582	UP	1.093932113	0.07427271	UP	0.01311769	0.998331229	NC	gi|645260368|ref|XP_008235797.1|	proteinase inhibitor-like [Prunus mume]
TR51840|c11_g2	0.44495247	0.665295647	NC	0.982991614	0.137368626	NC	2.653548177	1.53E-09	UP	gi|1009160044|ref|XP_015898142.1|	UPF0481 protein At3g47200-like [Ziziphus jujuba]
TR43485|c0_g1	1.164520274	0.106473899	NC	0	1	NC	1.344004883	0.028880454	UP
TR35695|c0_g5	0	1	NC	0	1	NC	3.193811369	1.90E-06	UP	gi|985444040|ref|XP_015384736.1|	LRR receptor-like serine/threonine-protein kinase ERL2 [Citrus sinensis]
TR28576|c0_g1	0	1	NC	0	1	NC	1.187040549	0.070325512	UP	gi|512781045|gb|KC937667.1|	Symbiodinium kawagutii strain CCMP2468 clone SymkaSLLR3-596, partial sequence
TR50073|c0_g3	-0.116456372	0.972701245	NC	-0.02912342	1	NC	-1.102045085	0.086119955	DOWN	gi|663673441|emb|HG975442.1|	Solanum pennellii chromosome ch03, complete genome
TR75406|c0_g1	-1.209905621	0.073901353	DOWN	-0.592137023	0.917987008	NC	-0.31654032	0.795263458	NC	gi|694377340|ref|XP_009364979.1|	cellulose synthase A catalytic subunit 3 [UDP-forming] [Pyrus x bretschneideri]
TR102353|c0_g1	-1.373138145	0.016533972	DOWN	-0.615577842	0.802692527	NC	-0.718928659	0.290247611	NC	gi|402744851|ref|NM_001248992.2|	Glycine max uncharacterized LOC100305731 (LOC100305731), mRNA
TR6736|c0_g1	2.319177033	3.93E-07	NC	2.474573166	1.17E-07	UP	3.043159244	1.12E-11	NC	gi|659085855|ref|XP_008443644.1|	uncharacterized protein LOC103487192 [Cucumis melo]
TR35157|c0_g1	-1.005934822	0.112869987	NC	-0.746829099	0.545902261	NC	-1.172913165	0.035061459	DOWN	gi|359480655|ref|XP_003632510.1|	F-box protein GID2-like [Vitis vinifera]
TR44177|c1_g1	0.467185256	0.632226403	NC	0.445997343	0.983241926	NC	1.050176646	0.035418637	UP
TR46111|c0_g1	-0.692572817	0.3293657	NC	-0.629959929	0.651694578	NC	-1.138577979	0.022443034	DOWN	gi|147772863|emb|CAN75904.1|	hypothetical protein VITISV_001972 [Vitis vinifera]
TR46193|c0_g1	0.8117737	0.239118849	NC	0.589692974	0.797659381	NC	1.054264627	0.050529285	UP	gi|729406011|ref|XP_010555305.1|	probable cinnamyl alcohol dehydrogenase 9 [Tarenaya hassleriana]
TR2882|c0_g1	0.496623984	0.590203156	NC	0.533468675	0.820773652	NC	1.006945706	0.046561619	UP	gi|645255765|ref|XP_008233645.1|	aspartic proteinase PCS1 [Prunus mume]
TR33052|c0_g1	10.33250017	4.35E-29	UP	8.771649907	2.51E-17	UP	0	1	NC
TR47673|c0_g1	-1.325153102	0.009202442	DOWN	-1.013721982	0.1351072	NC	-2.74356793	2.71E-09	DOWN	gi|595824983|ref|XP_007205330.1|	hypothetical protein PRUPE_ppa006991mg [Prunus persica]
TR45612|c0_g1	-1.12760881	0.031766601	DOWN	-0.833292177	0.302057836	NC	-1.832927453	5.26E-05	DOWN	gi|1009112814|ref|XP_015870280.1|	glucan endo-1,3-beta-glucosidase 14 [Ziziphus jujuba]
TR10408|c0_g2	-0.435538521	0.726721079	NC	-0.475865805	1	NC	-1.133089351	0.05504209	DOWN	gi|720089773|ref|XM_010246575.1|	Nelumbo nucifera uncharacterized LOC104588582 (LOC104588582), mRNA
TR42765|c0_g1	-1.984372362	0.000192605	DOWN	-1.115845047	0.135785159	NC	-3.317550409	2.16E-09	DOWN
TR44150|c0_g1	0.747821404	0.251502335	NC	0.661477162	0.574605359	NC	1.379495894	0.002979156	UP	gi|641851218|gb|KDO70089.1|	hypothetical protein CISIN_1g017035mg [Citrus sinensis]
TR49978|c6_g8	-1.600816402	0.023908022	DOWN	-0.729095245	0.795634948	NC	-1.516813224	0.026498639	NC
TR43232|c0_g1	-1.302950979	0.020784323	DOWN	-0.986415722	0.240155775	NC	-1.478401337	0.005073976	DOWN	gi|992169361|gb|KXG29790.1|	hypothetical protein SORBI_004G090400 [Sorghum bicolor]
TR22701|c0_g2	0.91574264	0.124136419	NC	0.755859943	0.443227702	NC	1.496781498	0.001398691	UP	gi|731390000|ref|XP_003632025.2|	beta-amylase 1, chloroplastic [Vitis vinifera]
TR44394|c0_g1	1.652796739	0.000377937	UP	1.899830178	6.18E-05	UP	3.158024654	9.08E-13	UP
TR51567|c3_g9	1.21422942	0.050457828	UP	1.261997111	0.072673699	UP	1.806701126	0.000446934	UP	gi|590728190|ref|XP_007099645.1|	LRR and NB-ARC domains-containing disease resistance protein, putative [Theobroma cacao]
TR14659|c0_g1	-1.019245743	0.074723876	DOWN	-0.762991112	0.433376219	NC	-1.193217539	0.017593815	DOWN	gi|1009133663|ref|XP_015884024.1|	formin-like protein 13 [Ziziphus jujuba]
TR46223|c0_g1	1.366099539	0.010296976	NC	1.727730129	0.001056645	NC	2.91419489	2.25E-10	UP	gi|703145101|ref|XP_010108447.1|	RNA-binding protein 38 [Morus notabilis]
TR98032|c0_g1	0.710303082	0.381334477	NC	0.643834911	0.736187458	NC	1.149546333	0.035497465	UP	gi|743811109|ref|XP_011018922.1|	uncharacterized protein LOC105121817 isoform X1 [Populus euphratica]
TR48977|c3_g11	0.974732052	0.098915403	NC	1.02114657	0.133160551	NC	1.33936985	0.005849574	UP	gi|1021520856|ref|XP_016203810.1|	zinc finger CCCH domain-containing protein 20 [Arachis ipaensis]
TR50987|c0_g4	0.895814435	0.246945389	NC	1.231171473	0.099799566	UP	1.567653145	0.003418756	UP	gi|731414422|ref|XP_010659136.1|	putative disease resistance RPP13-like protein 1 [Vitis vinifera]
TR42289|c0_g1	-1.126688754	0.069902811	DOWN	-1.012800305	0.235582048	NC	-1.529737444	0.003582384	DOWN
TR49077|c0_g17	1.304879748	0.015611832	UP	0.972791086	0.210894713	NC	1.508854268	0.002114388	UP	gi|297734905|emb|CBI17139.3|	protein product [Vitis vinifera]
TR38495|c0_g2	-2.372780938	2.07E-06	DOWN	-1.222587636	0.05522285	DOWN	-1.533957695	0.002379749	DOWN	gi|720000313|ref|XP_010255985.1|	probable inactive patatin-like protein 9 isoform X1 [Nelumbo nucifera]
TR22502|c1_g1	0.213639985	0.934280724	NC	0.539297498	0.949833479	NC	1.863661458	0.000113335	UP
TR51177|c3_g2	0.698955428	0.313048754	NC	0.696454141	0.516403812	NC	1.692650261	0.000175742	UP	gi|590644094|ref|XP_007030987.1|	Respiratory burst oxidase B [Theobroma cacao]
TR32777|c0_g1	-0.554548125	0.57173891	NC	-0.429526346	1	NC	-1.61098562	0.001716556	DOWN	gi|743790111|ref|XM_010924784.1|	Elaeis guineensis auxin transporter-like protein 2 (LOC105046249), transcript variant X2, mRNA
TR38971|c0_g2	-0.402409736	0.730602739	NC	-0.614277008	0.698876825	NC	-1.240343865	0.01207745	DOWN	gi|225444750|ref|XP_002279119.1|	MOB kinase activator-like 1 [Vitis vinifera]
TR78054|c0_g1	0	1	NC	0	1	NC	1.512142676	0.036802422	UP	gi|702491336|ref|XM_010037622.1|	Eucalyptus grandis probable receptor-like protein kinase At2g42960 (LOC104425048), transcript variant X2, mRNA
TR22541|c0_g1	-1.29434744	0.030410797	DOWN	-0.925274891	0.347055638	NC	-2.083721889	8.89E-05	DOWN
TR40795|c0_g1	1.706735213	0.00050077	UP	1.314563256	0.027446997	UP	1.197363433	0.0216529	NC	gi|1009163151|ref|XP_015899811.1|	aquaporin PIP2-2-like [Ziziphus jujuba]
TR23091|c0_g1	1.663762928	0.001028684	UP	1.502795317	0.009099629	UP	0.969885698	0.094492712	NC	gi|731352465|ref|XP_010687564.1|	cytochrome P450 76C4-like isoform X2 [Beta vulgaris subsp. vulgaris]
TR50421|c1_g3	-0.848571522	0.156539532	NC	-0.653863026	0.589335929	NC	-1.211202459	0.01132716	DOWN	gi|1012347151|gb|KYP58342.1|	Pleiotropic drug resistance protein 1 [Cajanus cajan]
TR43214|c0_g1	-1.025014943	0.095001484	DOWN	-0.622314	0.721142136	NC	-0.156255782	0.903287175	NC	gi|734408429|gb|KHN34757.1|	UDP-glycosyltransferase 85A2 [Glycine soja]
TR137924|c0_g1	1.19990977	0.048372563	UP	0.702503737	0.699607319	NC	1.169502165	0.044783211	UP
TR26162|c0_g1	1.326849911	0.037154657	UP	1.010839409	0.328498144	NC	0.842239258	0.271073392	NC	gi|444300798|gb|AGD98708.1|	aquaporin protein 5 [Camellia sinensis]
TR51610|c0_g1	-0.970060535	0.122441848	NC	-0.813318536	0.424115495	NC	-2.567918727	2.24E-07	DOWN
TR44528|c1_g1	1.535605971	0.001100745	UP	1.272822373	0.020737794	UP	1.957979309	1.01E-05	UP	gi|590719079|ref|XP_007050958.1|	Indole-3-acetic acid-induced protein ARG2, putative [Theobroma cacao]
TR35630|c0_g1	1.660576225	0.000356194	UP	1.618026409	0.001136897	UP	2.660151873	1.40E-09	UP	gi|568826192|ref|XP_006467457.1|	F-box/kelch-repeat protein At1g30090 [Citrus sinensis]
TR33676|c0_g1	-2.962575439	2.50E-07	NC	-1.496254327	0.025395093	DOWN	-3.241296135	1.75E-08	NC	gi|590583984|ref|XM_007014986.1|	Theobroma cacao MATE efflux family protein isoform 1 (TCM_040698) mRNA, complete cds
TR37634|c0_g1	1.048908291	0.055864536	UP	0.605788162	0.707117533	NC	-0.289678791	0.758688068	NC	gi|766543138|emb|CDX10334.1|	aquaporin [Coffea arabica]
TR37383|c0_g1	1.803875032	0.014145355	UP	0	1	NC	0	1	NC	gi|166788522|dbj|BAG06709.1|	putative nicotianamine aminotransferase [Zea mays]
TR44217|c0_g1	1.084469996	0.067751092	UP	0.938892467	0.266080804	NC	1.728120129	0.00035216	UP
TR144574|c0_g1	-1.99955546	4.01E-05	DOWN	-1.209707056	0.051422622	DOWN	-1.405342197	0.004627444	DOWN	gi|297738740|emb|CBI27985.3|	unnamed protein product [Vitis vinifera]
TR39222|c1_g1	1.550644241	0.001057596	UP	0.971530507	0.152384424	NC	0.12554757	0.919997724	NC
TR24960|c0_g1	0.369137756	0.819039915	NC	1.106466838	0.130169836	NC	2.199019868	3.76E-06	UP	gi|225434596|ref|XP_002277965.1|	3-oxo-Delta(4,5)-steroid 5-beta-reductase [Vitis vinifera]
TR42374|c0_g1	0.046490521	1	NC	0.668438465	0.669821735	NC	1.289915255	0.010850854	UP	gi|1009164427|ref|XP_015900492.1|	F-box/kelch-repeat protein At5g43190 [Ziziphus jujuba]
TR43802|c1_g2	-1.046880465	0.054717205	DOWN	-0.638791359	0.631689851	NC	-0.823764672	0.136	NC	gi|731414483|ref|XP_010659159.1|	E3 ubiquitin-protein ligase SINAT5 isoform X1 [Vitis vinifera]
TR40822|c0_g1	0	1	NC	1.277722354	0.155956225	NC	1.917763016	0.000708143	UP
TR19226|c0_g1	-0.405692866	0.757854488	NC	-0.26101641	1	NC	-1.476581402	0.006808337	DOWN	gi|596169634|ref|XP_007223054.1|	hypothetical protein PRUPE_ppa006965mg [Prunus persica]
TR43938|c0_g1	-0.609390707	0.488593802	NC	-0.659486661	0.68691264	NC	-1.083092998	0.055567518	DOWN	gi|729330460|ref|XP_010536485.1|	traB domain-containing protein isoform X1 [Tarenaya hassleriana]
TR49561|c3_g7	1.71814314	0.004884598	UP	1.226576638	0.191030304	NC	1.536270771	0.010825247	UP	gi|743817391|ref|XP_011020398.1|	receptor-like protein 12 [Populus euphratica]
TR27922|c0_g1	-1.150833097	0.034345505	DOWN	-0.749956751	0.459436361	NC	-0.912948846	0.096190122	NC	gi|408354138|gb|JQ236666.1|	Malus x domestica strain D1 clone 5A5 microsatellite sequence
TR43918|c0_g1	1.077467162	0.042074191	UP	1.00659188	0.119321837	NC	1.806929865	5.26E-05	UP	gi|720062192|ref|XP_010275423.1|	ethylene-responsive transcription factor ERF105-like [Nelumbo nucifera]
TR49201|c0_g1	2.943726637	5.04E-10	NC	2.568204745	1.74E-07	UP	2.433700236	2.49E-07	UP	gi|658023971|ref|XP_008347390.1|	probable leucine-rich repeat receptor-like protein kinase At1g35710 [Malus domestica]
TR39221|c1_g1	0	1	NC	0	1	NC	1.56829724	0.021902578	UP
TR37221|c1_g3	0.493558865	0.596921151	NC	0.505394508	0.882376156	NC	1.035460205	0.039490367	UP	gi|225464748|ref|XP_002264621.1|	zinc transporter 8 [Vitis vinifera]
TR147392|c1_g1	-1.257203909	0.025868415	DOWN	-0.785185145	0.487822528	NC	-1.858285228	0.000352968	NC	gi|733581885|emb|LN713262.1|	Cucumis melo genomic chromosome, chr_8
TR9240|c0_g2	-0.549836404	0.519567814	NC	-1.208062789	0.03783951	DOWN	-0.796036492	0.156138448	NC	gi|1021477172|ref|XP_016174318.1|	transcription factor HEC2-like [Arachis ipaensis]
TR50014|c0_g1	-0.12688448	0.964829281	NC	-0.459693813	0.968053557	NC	-1.494319904	0.001179288	DOWN	gi|590621367|ref|XP_007024770.1|	Pectin methylesterase 3 isoform 1 [Theobroma cacao]
TR48459|c2_g1	0.493537242	0.59463281	NC	0.527119404	0.834063621	NC	1.055747642	0.033998792	UP	gi|255543963|ref|XP_002513044.1|	protein ASPARTIC PROTEASE IN GUARD CELL 1 [Ricinus communis]
TR28478|c1_g1	-2.258464655	1.61E-06	DOWN	-1.242269945	0.034770284	DOWN	-2.555015556	3.45E-08	DOWN	gi|970046043|ref|XP_015084515.1|	uncharacterized protein LOC107027979 [Solanum pennellii]
TR34932|c0_g1	-0.623575464	0.443350691	NC	-0.437532459	1	NC	-1.870240555	9.78E-05	DOWN	gi|702440962|ref|XP_010023660.1|	chaperone protein dnaJ 20, chloroplastic-like [Eucalyptus grandis]
TR51569|c2_g3	-0.035279435	1	NC	-0.340865188	1	NC	-1.560710762	0.002714846	DOWN	gi|733577134|emb|LN713256.1|	Cucumis melo genomic chromosome, chr_2
TR44237|c0_g1	-1.393444185	0.005022298	DOWN	-0.619556857	0.677639628	NC	-0.540989849	0.434441333	NC	gi|359489806|ref|XP_002276774.2|	1-aminocyclopropane-1-carboxylate synthase 1-like [Vitis vinifera]
TR147950|c0_g1	-2.256967229	6.20E-05	DOWN	-1.587115321	0.01682326	DOWN	-3.049835286	1.90E-07	NC	gi|255581463|ref|XP_002531539.1|	ethylene-responsive transcription factor 1B [Ricinus communis]
TR51746|c1_g1	-2.395832885	3.22E-06	DOWN	-1.782905704	0.001503567	DOWN	-2.881615405	2.25E-08	DOWN	gi|54651064|gb|BT016283.1|	Zea mays clone Contig116 mRNA sequence
TR44877|c0_g1	1.037945342	0.072010413	UP	1.147847378	0.069472107	UP	2.170568733	1.94E-06	UP	gi|743845752|ref|XP_011027567.1|	ethylene-responsive transcription factor ERF014-like [Populus euphratica]
TR13635|c0_g1	1.259851828	0.018384616	UP	1.3672029	0.017039947	UP	1.968322634	2.18E-05	UP	gi|734409014|gb|KHN35121.1|	Anaphase-promoting complex subunit cdc20 [Glycine soja]
TR47899|c0_g3	1.190187963	0.019612697	UP	0.933059039	0.178789205	NC	1.343872462	0.004157297	UP	gi|449446199|ref|XP_004140859.1|	ethylene-responsive transcription factor ERF118 [Cucumis sativus]
TR33146|c0_g1	-1.345991341	0.045946547	DOWN	-1.31774959	0.118906172	NC	-2.147983005	0.000354179	NC
TR32411|c0_g2	1.527486015	0.001347112	UP	1.878543476	9.22E-05	UP	3.390752195	2.84E-14	UP	gi|590700954|ref|XP_007046279.1|	Uncharacterized protein TCM_011844 [Theobroma cacao]
TR29197|c0_g1	-1.095041964	0.078763928	DOWN	-0.750757332	0.55370086	NC	-0.19996957	0.869048824	NC	gi|823240845|ref|XM_012597576.1|	Gossypium raimondii dCTP pyrophosphatase 1-like (LOC105775030), mRNA
TR35610|c0_g1	0.238993431	0.896220154	NC	0.543156301	0.803531628	NC	1.422195959	0.002105242	UP	gi|802639528|ref|XP_012078422.1|	uncharacterized protein LOC105639090 [Jatropha curcas]
TR52062|c10_g1	-0.34795798	0.798772607	NC	-0.568198764	0.785917161	NC	-1.925227911	2.89E-05	DOWN	gi|590723633|ref|XM_007052178.1|	Theobroma cacao Leucine-rich repeat receptor-like protein kinase family protein, putative (TCM_005647) mRNA, complete cds
TR44306|c0_g1	-0.00754576	1	NC	-0.347514594	1	NC	-1.631078047	0.000394307	DOWN	gi|147854385|emb|AM465183.2|	Vitis vinifera contig VV78X062580.11, whole genome shotgun sequence
TR48277|c0_g2	0.955672815	0.146591403	NC	0.433615332	1	NC	1.042582681	0.066661197	UP
TR25583|c0_g2	-0.125758659	0.967923313	NC	-0.300326162	1	NC	-1.11882005	0.036312183	DOWN
TR50742|c1_g6	-0.886154135	0.251366091	NC	-0.698061336	0.702322187	NC	-1.564063782	0.005357229	DOWN
TR21366|c0_g1	0.561508753	0.638199999	NC	0.71811754	0.70067402	NC	1.446402356	0.006769832	UP	gi|702365492|ref|XP_010060663.1|	malate dehydrogenase, mitochondrial [Eucalyptus grandis]
TR49687|c0_g1	1.141436651	0.028327897	UP	0.886679239	0.232208379	NC	1.348747731	0.004076843	UP	gi|747045918|ref|XP_011096697.1|	serine/threonine-protein kinase-like protein CCR4 [Sesamum indicum]
TR47016|c2_g1	0.165593928	0.945263928	NC	0.363218831	1	NC	1.19120064	0.013265149	UP	gi|359486177|ref|XP_002267418.2|	probable mitochondrial chaperone BCS1-B [Vitis vinifera]
TR32919|c0_g1	-1.065316564	0.073012032	DOWN	0.5528187	0.816399276	NC	1.956257774	1.52E-05	UP
TR44228|c1_g1	1.754516263	0.000398175	UP	1.905200095	0.000213638	UP	3.008643627	5.62E-11	UP	gi|225439707|ref|XP_002272504.1|	probable WRKY transcription factor 70 [Vitis vinifera]
TR44005|c0_g1	0.526062614	0.551980586	NC	0.484945837	0.927160999	NC	1.158293907	0.017829603	UP	gi|526118261|ref|NP_001267975.1|	12-oxophytodienoate reductase 3 [Vitis vinifera]
TR38331|c0_g2	1.192640435	0.07999595	UP	0.977793783	0.361334254	NC	1.501924194	0.008263963	UP	gi|575379687|gb|KF983179.1|	Sorbus koehneana voucher Chensl201193 psbA-trnH intergenic spacer, partial sequence; chloroplast
TR30193|c0_g1	-1.314145693	0.010886988	DOWN	-1.007671753	0.141974026	NC	-1.81495056	0.000109917	DOWN	gi|1011995277|ref|XP_015955228.1|	protein IRX15-LIKE [Arachis duranensis]
TR44778|c0_g3	0.479526339	0.659916394	NC	0.369418563	1	NC	1.56292761	0.00105879	UP	gi|823208468|ref|XP_012437650.1|	UDP-galactose/UDP-glucose transporter 2-like isoform X1 [Gossypium raimondii]
TR111187|c0_g1	1.144821949	0.100004633	NC	1.192483404	0.141201994	NC	1.411202013	0.013883873	UP	gi|965668308|dbj|AP015037.1|	Vigna angularis var. angularis DNA, chromosome 4, almost complete sequence, cultivar: Shumari
TR26422|c0_g1	0.849225772	0.156673922	NC	0.871554783	0.244024032	NC	1.578746089	0.000506383	UP	gi|657977111|ref|XP_008380457.1|	probable receptor protein kinase TMK1 [Malus domestica]
TR34430|c0_g2	1.409474387	0.003703257	UP	1.508458097	0.003359761	UP	2.658622442	1.59E-09	UP	gi|672178071|ref|XP_008809156.1|	probable calcium-binding protein CML18 [Phoenix dactylifera]
TR16201|c0_g1	1.000787891	0.072118152	UP	0.786833336	0.373876998	NC	0.972519594	0.060808594	NC	gi|217071434|gb|ACJ84077.1|	unknown [Medicago truncatula]
TR39967|c0_g1	-2.451790895	1.64E-06	NC	-1.329248164	0.035336766	DOWN	-3.064141852	2.13E-09	NC	gi|937906879|dbj|AP014959.1|	Oryza sativa Japonica Group DNA, chromosome 3, cultivar: Nipponbare, complete sequence
TR50873|c0_g1	-0.205597219	0.925419982	NC	-0.273706994	1	NC	-1.583813257	0.000993213	DOWN	gi|123663412|emb|AM458760.1|	Vitis vinifera, whole genome shotgun sequence, contig VV78X269648.9, clone ENTAV 115
TR43665|c0_g2	-1.10193733	0.035799596	DOWN	-0.614824693	0.665235831	NC	-0.537682676	0.423349638	NC	gi|359493838|ref|XP_002285016.2|	proton pump-interactor 1 [Vitis vinifera]
TR41483|c0_g1	0.736273356	0.352973245	NC	0.771754216	0.51846738	NC	2.003269383	2.34E-05	UP
TR50959|c1_g1	-0.399467471	0.74049752	NC	-0.425591474	1	NC	-1.329739977	0.007685644	DOWN	gi|697098975|ref|XP_009629457.1|	DNA polymerase epsilon catalytic subunit A isoform X2 [Nicotiana tomentosiformis]
TR79204|c0_g1	1.138700332	0.092344515	UP	0.591500537	0.983241926	NC	-0.528172058	0.557498088	NC
TR50721|c1_g1	0.705645229	0.301229766	NC	0.845860916	0.275238586	NC	1.595838264	0.000430725	UP	gi|1021522808|ref|XP_016204805.1|	thaumatin-like protein 1 [Arachis ipaensis]
TR7374|c0_g1	-0.32471367	0.874346859	NC	-0.692381104	0.768371119	NC	-1.406007884	0.023211119	DOWN	gi|527185636|gb|EPS58973.1|	alcohol dehydrogenase, partial [Genlisea aurea]
TR47936|c0_g2	-0.504080077	0.588477871	NC	-0.0392139	1	NC	1.052873321	0.037045867	UP	gi|523430426|gb|AGQ42618.1|	GA2ox5 [Vitis vinifera]
TR49091|c0_g1	-0.83221078	0.184041696	NC	-0.685934483	0.557235762	NC	-1.094928802	0.030648517	DOWN	gi|731408547|ref|XP_010656891.1|	pre-rRNA-processing protein las1 [Vitis vinifera]
TR49364|c2_g4	1.695085046	0.002888759	UP	1.315115701	0.089513028	UP	0.118514778	0.960876203	NC	gi|965661712|dbj|AP015035.1|	Vigna angularis var. angularis DNA, chromosome 2, almost complete sequence, cultivar: Shumari
TR46476|c1_g1	-0.948896423	0.095548237	NC	-0.670892272	0.565966115	NC	-1.122690519	0.022593201	DOWN	gi|823247041|ref|XP_012456194.1|	haloacid dehalogenase-like hydrolase domain-containing protein At2g33255 [Gossypium raimondii]
TR96457|c0_g1	1.14847334	0.031986242	UP	1.331286969	0.017587802	UP	2.50549225	1.99E-08	UP	gi|944239262|gb|KQL03570.1|	hypothetical protein SETIT_003690mg [Setaria italica]
TR45396|c0_g2	-0.343095594	0.80465031	NC	-0.37355018	1	NC	-1.227579204	0.013554918	DOWN	gi|731410474|ref|XP_002268032.2|	pentatricopeptide repeat-containing protein At2g36240-like [Vitis vinifera]
TR12174|c0_g2	1.143303246	0.034805944	UP	0.636688179	0.679846979	NC	0.060534432	0.973420356	NC
TR48977|c1_g2	-1.987347104	1.13E-05	DOWN	-1.276184793	0.019962607	DOWN	-2.379765776	6.06E-08	DOWN	gi|731407266|ref|XP_002285249.2|	EIN3-binding F-box protein 1-like [Vitis vinifera]
TR14998|c0_g1	1.057225877	0.068044559	UP	0.880461028	0.301706435	NC	1.336067876	0.007343226	UP	gi|731345442|ref|XM_010685619.1|	Beta vulgaris subsp. vulgaris pyruvate kinase, cytosolic isozyme-like (LOC104898528), mRNA
TR44291|c0_g2	1.08904958	0.043767796	UP	0.635941874	0.652048172	NC	0.097658195	0.941035965	NC	gi|731440022|ref|XP_003635615.2|	phosphoenolpyruvate carboxykinase [ATP]-like [Vitis vinifera]
TR43627|c0_g1	0.783094906	0.404131324	NC	1.345384113	0.061928653	NC	3.300237457	1.11E-11	UP	gi|702334857|ref|XP_010055244.1|	UDP-galactose/UDP-glucose transporter 4-like [Eucalyptus grandis]
TR27982|c0_g1	2.226019798	6.10E-06	UP	2.167013428	3.17E-05	UP	3.625699998	1.70E-14	UP	gi|848850645|ref|XP_012833831.1|	subtilisin-like protease SBT1.7 [Erythranthe guttata]
TR49625|c3_g15	-0.055158503	1	NC	0.335960316	1	NC	1.306331506	0.0184524	UP	gi|702269933|ref|XP_010043272.1|	putative disease resistance RPP13-like protein 1 isoform X2 [Eucalyptus grandis]
TR149990|c1_g1	1.058695625	0.146428611	NC	1.420257185	0.044953369	UP	3.010346507	1.13E-09	UP
TR46358|c0_g2	-0.03936719	0.998120775	NC	0.390811436	1	NC	1.361298795	0.005005497	UP	gi|976904082|gb|KVH91825.1|	FAD-dependent pyridine nucleotide-disulfide oxidoreductase [Cynara cardunculus var. scolymus]
TR26871|c0_g2	-0.087540642	0.979727827	NC	-0.345217931	1	NC	-1.416655815	0.002821298	DOWN	gi|703081998|ref|XM_010093536.1|	Morus notabilis Multiple C2 and transmembrane domain-containing protein 1 partial mRNA
TR50862|c2_g1	-0.55350558	0.504811311	NC	-0.596778267	0.697700927	NC	-1.496822409	0.001082855	DOWN	gi|1021036743|gb|KZM94526.1|	hypothetical protein DCAR_017769 [Daucus carota subsp. sativus]
TR41743|c0_g1	0.559712912	0.569087323	NC	0.335305146	1	NC	1.25869192	0.013577056	UP	gi|567901192|ref|XP_006443084.1|	hypothetical protein CICLE_v10022293mg [Citrus clementina]
TR48937|c0_g1	0.388140091	0.7405646	NC	0.429753348	1	NC	1.060885254	0.034185823	UP	gi|1000940826|ref|XP_015582830.1|	LOW QUALITY PROTEIN: putative UDP-rhamnose:rhamnosyltransferase 1 [Ricinus communis]
TR11464|c0_g1	0.859367129	0.167572788	NC	0.759010306	0.440096995	NC	1.137601634	0.023184254	UP	gi|566200101|ref|XP_006376025.1|	xanthine/uracil permease family protein [Populus trichocarpa]
TR51922|c0_g1	-0.615847844	0.418619846	NC	-0.542196347	0.808163834	NC	-1.203894793	0.012498007	DOWN	gi|1000967683|ref|XP_015574266.1|	uncharacterized protein LOC8267449 [Ricinus communis]
TR50640|c0_g2	2.995591601	1.84E-11	UP	2.899548712	1.54E-10	UP	3.964394109	1.57E-18	UP	gi|225459247|ref|XP_002285762.1|	protein EXORDIUM [Vitis vinifera]
TR51941|c10_g3	-0.743424547	0.329932749	NC	-0.640765382	0.711857799	NC	-1.072267335	0.055341578	DOWN
TR119715|c0_g1	2.683054015	5.02E-06	UP	2.564785019	5.41E-05	UP	4.006811277	2.26E-13	UP	gi|698561890|ref|XP_009772256.1|	subtilisin-like protease [Nicotiana sylvestris]
TR13312|c0_g1	3.653104627	1.90E-07	UP	3.185781958	6.69E-05	UP	0	1	NC	gi|976922513|gb|KVI06900.1|	hypothetical protein Ccrd_014743 [Cynara cardunculus var. scolymus]
TR58370|c0_g1	0.255965072	0.885472482	NC	0.656477373	0.605094529	NC	1.627845685	0.000373697	UP	gi|590673613|ref|XP_007038942.1|	Ethylene-responsive transcription factor, putative [Theobroma cacao]
TR14525|c0_g1	1.321309792	0.00838051	UP	0.989503413	0.144780396	NC	0.933256315	0.079613176	NC	gi|225447687|ref|XP_002276552.1|	uncharacterized GPI-anchored protein At4g28100 [Vitis vinifera]
TR46554|c1_g1	-1.390393375	0.004319435	DOWN	-0.692200794	0.525448775	NC	-0.36984002	0.648098899	NC	gi|225423955|ref|XP_002282387.1|	uncharacterized protein LOC100268142 [Vitis vinifera]
TR43033|c0_g1	0.822556135	0.228316679	NC	0.755206367	0.502809342	NC	1.363022251	0.006046677	UP
TR48609|c0_g1	1.129189101	0.031354704	UP	0.67810471	0.561615404	NC	0.60948637	0.339814031	NC	gi|1009125037|ref|XP_015879395.1|	uncharacterized protein At5g39865 [Ziziphus jujuba]
TR13332|c0_g1	-0.240570388	0.943246499	NC	-0.095404354	1	NC	1.120411277	0.064364956	UP	gi|694406401|ref|XM_009379737.1|	Pyrus x bretschneideri glycerophosphodiester phosphodiesterase GDE1-like (LOC103966565), mRNA
TR1099|c0_g1	-4.017233771	7.41E-08	DOWN	-1.424028699	0.091110281	DOWN	-2.173244936	0.000938678	NC	gi|965601945|dbj|AP015039.1|	Vigna angularis var. angularis DNA, chromosome 6, almost complete sequence, cultivar: Shumari
TR52019|c6_g1	-8.228495818	1.53E-14	DOWN	-1.033575034	0.293421781	NC	-0.723603124	0.35700134	NC
TR45865|c1_g1	1.025862536	0.070729345	NC	1.178157931	0.049775237	UP	1.756127618	0.000132481	NC	gi|728841662|gb|KHG21105.1|	Histidine kinase 2 -like protein [Gossypium arboreum]
TR46880|c0_g1	-1.722920571	0.000306952	NC	-1.074733172	0.094121681	DOWN	-1.779049023	0.000143455	DOWN	gi|225441481|ref|XP_002275747.1|	homeobox-leucine zipper protein HOX11 [Vitis vinifera]
TR50618|c2_g2	1.276750251	0.010204245	UP	0.928359588	0.183550101	NC	0.806979949	0.144149659	NC	gi|965608677|dbj|BAT95168.1|	hypothetical protein VIGAN_08184000, partial [Vigna angularis var. angularis]
TR39357|c0_g1	1.104785803	0.086653859	UP	0.914498808	0.364696726	NC	1.395865405	0.009521909	UP	gi|985433887|ref|XM_015527048.1|	Citrus sinensis uncharacterized LOC102622012 (LOC102622012), transcript variant X2, mRNA
TR34220|c0_g1	0.381508637	0.857157018	NC	0.528535652	1	NC	1.380115187	0.016202285	UP
TR42241|c0_g1	-1.009809922	0.079417897	DOWN	-0.778760643	0.417626475	NC	-1.522585856	0.00157682	DOWN	gi|225438213|ref|XP_002265055.1|	probable inactive receptor kinase At1g27190 [Vitis vinifera]
TR6344|c0_g1	0	1	NC	0	1	NC	5.295746789	2.17E-14	NC
TR41461|c0_g2	0.923584998	0.119871135	NC	0.624692802	0.676011477	NC	1.482016825	0.001587104	UP	gi|590700852|ref|XP_007046258.1|	Glycolipid transfer protein (GLTP) family protein [Theobroma cacao]
TR40882|c0_g1	-1.725578544	0.000178096	DOWN	-1.246540912	0.025032671	DOWN	-2.218315647	4.68E-07	DOWN	gi|720005231|ref|XP_010257590.1|	F-box/kelch-repeat protein At1g15670-like [Nelumbo nucifera]
TR105415|c0_g1	-0.604964788	0.461790671	NC	-0.577901872	0.788173996	NC	-2.165808659	3.57E-06	DOWN	gi|663673444|emb|HG975445.1|	Solanum pennellii chromosome ch06, complete genome
TR26512|c0_g2	-1.692238519	0.000247928	DOWN	-0.724004028	0.460244435	NC	-0.100749444	0.936886206	NC	gi|802539417|ref|XP_012070944.1|	kelch repeat-containing protein At3g27220-like [Jatropha curcas]
TR50207|c2_g4	1.40023735	0.007261053	UP	1.183468202	0.065185135	UP	1.539101239	0.001617958	UP	gi|985470491|ref|XP_015381006.1|	putative disease resistance RPP13-like protein 1 [Citrus sinensis]
TR36422|c0_g3	1.340014199	0.008307407	UP	0.891960104	0.261287157	NC	0.931313437	0.08738768	NC	gi|225434421|ref|XP_002272040.1|	probable WRKY transcription factor 33 [Vitis vinifera]
TR47863|c0_g1	0.814055716	0.187355139	NC	0.744080988	0.427605122	NC	1.450063329	0.001658415	UP	gi|590657568|ref|XP_007034600.1|	F28L1.9 protein [Theobroma cacao]
TR17933|c0_g1	-0.682465358	0.469884964	NC	-0.746142613	0.615988499	NC	-1.337896164	0.02002683	DOWN	gi|158389695|gb|ABW37700.1|	squalene epoxidase [Panax notoginseng]
TR51942|c0_g3	-0.853879873	0.159557657	NC	-0.651794451	0.606011786	NC	-1.579653243	0.000612389	DOWN	gi|147859212|emb|CAN81839.1|	hypothetical protein VITISV_033739 [Vitis vinifera]
TR31826|c0_g1	0	1	NC	0	1	NC	2.035816306	0.002145624	UP	gi|702495526|ref|XM_010038696.1|	Eucalyptus grandis protein SHOOT GRAVITROPISM 5-like (LOC104425856), mRNA
TR67929|c0_g1	0	1	NC	0	1	NC	7.361842595	5.68E-10	UP
TR49033|c0_g1	1.595622483	0.000823876	UP	1.234546172	0.032505565	UP	1.235488706	0.011352343	UP	gi|593789596|ref|XP_007157837.1|	hypothetical protein PHAVU_002G102400g [Phaseolus vulgaris]
TR41695|c0_g1	0	1	NC	0	1	NC	1.248772894	0.047913169	UP	gi|567899252|ref|XP_006442114.1|	hypothetical protein CICLE_v10024454mg [Citrus clementina]
TR38774|c0_g1	-0.302575664	0.85577753	NC	-0.322506284	1	NC	-1.125685012	0.034246031	DOWN	gi|30687512|ref|NP_181378.2|	WAVE complex SCAR2 [Arabidopsis thaliana]
TR114983|c0_g1	-2.335578105	2.87E-07	DOWN	-1.378958628	0.010119374	DOWN	-2.238786463	5.39E-07	DOWN	gi|922341516|ref|XP_013447697.1|	hypothetical protein MTR_7g017790 [Medicago truncatula]
TR2984|c0_g1	1.42942138	0.022600758	UP	1.271682682	0.118906172	NC	1.247126089	0.052290522	UP	gi|661889762|emb|CDP06482.1|	unnamed protein product [Coffea canephora]
TR44078|c0_g1	1.526375372	0.001714673	UP	1.047471687	0.1120706	NC	1.305744524	0.007340649	UP	gi|590669589|ref|XP_007037818.1|	BTB and TAZ domain protein 2 isoform 1 [Theobroma cacao]
TR51258|c2_g2	-1.141530878	0.037847943	DOWN	-0.70419765	0.560672044	NC	-1.209568272	0.017619937	DOWN	gi|147771990|emb|CAN69053.1|	hypothetical protein VITISV_022963 [Vitis vinifera]
TR50426|c9_g1	-0.717880424	0.287505866	NC	-0.64405087	0.609532238	NC	-1.096046682	0.026248472	DOWN
TR23437|c0_g2	-0.685784714	0.480438692	NC	-0.513992773	1	NC	-1.754028139	0.002761703	DOWN
TR33357|c0_g1	0	1	NC	0	1	NC	1.275525739	0.051902105	UP	gi|332371920|dbj|BAK22410.1|	NAD kinase [Nicotiana benthamiana]
TR44219|c1_g1	1.129547849	0.029455863	UP	0.6934877	0.516079327	NC	0.33286231	0.693430741	NC	gi|802683305|ref|XP_012082302.1|	elongation factor 1-alpha [Jatropha curcas]
TR68102|c0_g2	0.509989482	0.679216055	NC	0.267876317	1	NC	1.127224092	0.044223042	UP	gi|743803567|ref|XP_011017151.1|	transcription factor MYB44-like [Populus euphratica]
TR50017|c1_g3	-1.068311479	0.049356665	DOWN	-0.625678066	0.660772955	NC	-0.244534044	0.804520705	NC	gi|731425306|ref|XP_010663203.1|	uncharacterized protein LOC100248456 [Vitis vinifera]
TR23693|c0_g1	0.82374714	0.177228993	NC	0.667165045	0.565986205	NC	1.032862014	0.039359938	UP	gi|291482309|emb|FN689704.1|	Ambrosia artemisiifolia partial mRNA for ragweed homologue of Art v 1 precursor (rha1 gene), isoform 3a
TR5973|c0_g1	-0.578428102	0.475930369	NC	-0.495818337	0.903728454	NC	-1.04289323	0.039347278	DOWN	gi|823161552|ref|XP_012480651.1|	cationic amino acid transporter 1-like isoform X1 [Gossypium raimondii]
TR152777|c0_g1	0.846112526	0.237130431	NC	0.837305383	0.409315608	NC	1.007967742	0.079804758	UP	gi|937937345|dbj|AP014967.1|	Oryza sativa Japonica Group DNA, chromosome 11, cultivar: Nipponbare, complete sequence
TR15040|c0_g1	0.506709424	0.58234023	NC	0.696191768	0.520782997	NC	2.059820734	3.41E-06	UP	gi|719994593|ref|XP_010254225.1|	auxin-responsive protein IAA1-like [Nelumbo nucifera]
TR52076|c4_g24	-0.828381438	0.204935947	NC	-0.666248509	0.6266682	NC	-1.454594216	0.003385648	DOWN
TR50216|c0_g1	1.462548685	0.002322268	UP	1.591947269	0.001555446	UP	3.051234313	5.15E-12	UP	gi|590663335|ref|XP_007036186.1|	Basic helix-loop-helix DNA-binding superfamily protein, putative [Theobroma cacao]
TR48491|c0_g6	-1.636886772	0.017476855	NC	-0.92678142	0.506461188	NC	-1.285025519	0.05150392	DOWN	gi|49019096|emb|AJ748505.1|	Theobroma cacao microsatellite DNA, locus mTcCIR26, clone COL_219
TR136284|c0_g1	-1.164718166	0.092786154	DOWN	-0.765334867	0.652759905	NC	-1.665568743	0.00640976	DOWN	gi|731438011|ref|XP_010646132.1|	BEACH domain-containing protein lvsA [Vitis vinifera]
TR15565|c0_g1	0.195981383	0.930887452	NC	0.42527166	1	NC	1.392950541	0.003666723	UP	gi|302142692|emb|CBI19895.3|	unnamed protein product [Vitis vinifera]
TR33707|c0_g2	0.367763767	0.864813487	NC	0.698298205	0.781544008	NC	1.070874973	0.082682469	UP	gi|385880694|gb|JQ085974.1|	Zostera capricorni clone ZosNSW23 microsatellite sequence
TR47474|c0_g1	0.965387451	0.092576573	NC	0.965499868	0.161396562	NC	1.73922329	0.000130441	UP	gi|566160158|ref|XP_006385186.1|	proton-dependent oligopeptide transport family protein [Populus trichocarpa]
TR12129|c0_g1	1.261499458	0.036945624	UP	1.109481664	0.177869207	NC	1.445789738	0.008417254	UP	gi|593328362|ref|XP_007137608.1|	hypothetical protein PHAVU_009G140700g [Phaseolus vulgaris]
TR49289|c1_g1	-0.67109997	0.352337247	NC	-0.564547396	0.776785152	NC	-1.08412826	0.030527595	DOWN	gi|720065355|ref|XP_010276251.1|	DNA polymerase epsilon subunit 2 isoform X2 [Nelumbo nucifera]
TR58798|c0_g1	0	1	NC	0	1	NC	0.984338856	0.217106012	NC	gi|47458067|gb|AC126012.22|	Medicago truncatula clone mth2-27p4, complete sequence
TR21207|c0_g1	0	1	NC	0	1	NC	2.526012384	0.000773553	UP	gi|663681331|emb|HG975521.1|	Solanum lycopersicum chromosome ch09, complete genome
TR51818|c9_g6	0.238736105	0.899653216	NC	0.339094569	1	NC	1.162829237	0.018135309	UP	gi|549531652|gb|KF386162.1|	Vaccinium macrocarpon mitochondrion, complete genome
TR47417|c2_g2	-1.157899579	0.07999595	DOWN	-0.188263337	1	NC	-0.190206588	0.901111432	NC
TR39023|c1_g1	-1.200256752	0.017635686	DOWN	-0.751017132	0.412863278	NC	0.138680745	0.905459734	NC	gi|743903485|ref|XP_011045095.1|	gibberellin-regulated protein 1-like [Populus euphratica]
TR118141|c0_g1	-0.899276329	0.147409467	NC	-0.788171672	0.410498149	NC	-1.118888163	0.030907187	DOWN	gi|733581963|emb|LN713261.1|	Cucumis melo genomic chromosome, chr_7
TR83717|c0_g1	0	1	NC	0	1	NC	1.777297782	0.002651606	UP	gi|392621787|gb|AFM82492.1|	lupeol synthase [Eleutherococcus trifoliatus]
TR35074|c0_g1	2.511309993	1.02E-07	UP	1.883879704	0.000287174	UP	2.344894993	4.70E-07	UP	gi|965615722|dbj|AP015044.1|	Vigna angularis var. angularis DNA, chromosome 11, almost complete sequence, cultivar: Shumari
TR60049|c0_g1	1.864945211	0.001548234	UP	2.332977281	7.20E-05	UP	3.714721744	2.54E-13	UP	gi|976903478|gb|KVH91361.1|	UDP-glucuronosyl/UDP-glucosyltransferase [Cynara cardunculus var. scolymus]
TR24336|c0_g1	-0.388185877	0.741424434	NC	-0.427068448	1	NC	-1.040881966	0.040198386	DOWN	gi|823124838|ref|XP_012481733.1|	delta(8)-fatty-acid desaturase 2 [Gossypium raimondii]
TR46302|c0_g1	0.74814473	0.347331361	NC	0.713385796	0.642673697	NC	1.205107476	0.024371578	UP
TR144567|c0_g1	-0.741584305	0.372494729	NC	-0.549537443	0.918913743	NC	-1.111534155	0.063659476	DOWN	gi|297735606|emb|CBI18100.3|	protein product [Vitis vinifera]
TR78090|c0_g1	0.61864317	0.449856252	NC	0.673672384	0.609757828	NC	1.209643118	0.015676514	UP	gi|449457879|ref|XP_004146675.1|	transmembrane 9 superfamily member 9-like [Cucumis sativus]
TR49580|c1_g1	-1.297592863	0.008684555	DOWN	-0.986140754	0.133310538	NC	-2.240840805	3.87E-07	DOWN	gi|645216083|ref|XP_008219388.1|	serine/threonine-protein kinase OXI1-like [Prunus mume]
TR44221|c0_g1	1.749304878	0.000140211	UP	1.569986034	0.0017103	UP	2.356886381	7.94E-08	UP	gi|720015811|ref|XP_010260958.1|	uncharacterized protein LOC104599908 [Nelumbo nucifera]
TR37436|c0_g1	1.193650171	0.036674551	UP	0.962530814	0.244040076	NC	1.227534254	0.021723496	UP
TR79601|c0_g1	-4.975966193	1.41E-09	NC	-1.881073615	0.011235152	DOWN	-3.356578704	6.03E-07	NC	gi|663681403|emb|HG975522.1|	Solanum lycopersicum chromosome ch10, complete genome
TR22897|c0_g1	-1.250926041	0.062504229	DOWN	-0.944982236	0.398372354	NC	-1.205625805	0.052415249	DOWN	gi|937501565|gb|ALI31269.1|	glyceraldehyde 3-phosphate dehydrogenase, partial [Zea mays]
TR45944|c0_g1	1.270830606	0.010563879	UP	1.24768289	0.025178975	UP	1.969914958	8.95E-06	UP	gi|719999357|ref|XP_010255693.1|	cell division cycle 20.1, cofactor of APC complex-like isoform X3 [Nelumbo nucifera]
TR35499|c0_g1	-0.479357532	0.655949322	NC	-0.573543101	0.817372247	NC	-1.77538923	0.000363043	DOWN	gi|719987883|ref|XP_010252157.1|	glucan endo-1,3-beta-glucosidase 6-like [Nelumbo nucifera]
TR34758|c0_g1	0.648046167	0.374340097	NC	0.573300634	0.752711255	NC	1.064410265	0.032489478	UP	gi|296086196|emb|CBI31637.3|	unnamed protein product [Vitis vinifera]
TR44191|c0_g1	1.175719971	0.028805159	UP	0.735389438	0.506078362	NC	0.085000178	0.960648251	NC	gi|823240198|ref|XP_012452723.1|	protein PHLOEM PROTEIN 2-LIKE A9-like [Gossypium raimondii]
TR30738|c0_g1	-2.2188362	0.000646749	DOWN	-1.346993061	0.128960221	NC	-2.87292275	1.20E-05	DOWN
TR49489|c7_g7	-4.978871843	2.92E-17	NC	-1.388722892	0.020167039	DOWN	-2.601925182	1.35E-07	DOWN
TR32649|c0_g1	0.99021364	0.074474992	NC	0.995267036	0.128789656	NC	2.112460033	1.74E-06	UP	gi|731329669|ref|XP_010675717.1|	protein translation factor SUI1 homolog [Beta vulgaris subsp. vulgaris]
TR45222|c5_g1	1.341676434	0.005940523	UP	1.28672268	0.018436815	UP	1.91366425	1.63E-05	UP	gi|720068299|ref|XP_010277065.1|	zinc finger protein ZAT10 [Nelumbo nucifera]
TR23354|c1_g1	-0.321750064	0.819450603	NC	-0.453969373	0.977162697	NC	-1.091451808	0.027777603	DOWN	gi|823153386|ref|XP_012476534.1|	probable protein phosphatase 2C 5 [Gossypium raimondii]
TR45521|c5_g1	1.197264593	0.018654572	UP	0.986503489	0.133836173	NC	1.219978813	0.010923241	UP	gi|292668921|gb|ADE41115.1|	AP2 domain class transcription factor [Malus domestica]
TR8252|c0_g1	-0.89680069	0.225733313	NC	-0.812348618	0.516638043	NC	-1.609495383	0.00441014	DOWN	gi|149790813|gb|EF625604.1|	Catharanthus roseus microsatellite CrSSR 259 sequence
TR37043|c1_g1	0	1	NC	0	1	NC	3.373677587	4.11E-07	NC	gi|641844681|gb|KDO63573.1|	hypothetical protein CISIN_1g018484mg [Citrus sinensis]
TR48713|c0_g1	0.604566309	0.459558903	NC	0.595061351	0.742196506	NC	1.195990901	0.015960464	UP	gi|731384234|ref|XP_010648048.1|	transcription factor GTE7-like [Vitis vinifera]
TR117820|c0_g1	-1.234524683	0.037374327	DOWN	-0.870075914	0.395061212	NC	-1.852191383	0.000442499	DOWN	gi|802700201|ref|XP_012083638.1|	GATA transcription factor 4 [Jatropha curcas]
TR45836|c2_g1	0.785508958	0.398045132	NC	1.099315745	0.212069759	NC	1.94782596	0.000166061	UP	gi|162568912|gb|ABY19382.1|	putative staygreen protein [Nicotiana tabacum]
TR58185|c0_g1	0.939667869	0.104191392	NC	1.182985849	0.043329028	UP	2.296948795	2.19E-07	UP	gi|356517102|ref|XP_003527229.1|	ethylene-responsive transcription factor 4-like [Glycine max] >gi|947106812|gb|KRH55195.1| hypothetical protein GLYMA_06G236400 [Glycine max]
TR146512|c0_g1	1.527339703	0.002938451	UP	1.07405815	0.131243968	NC	0.425863073	0.617475968	NC
TR121812|c0_g1	-0.852206419	0.167863319	NC	-0.638727745	0.644023159	NC	-1.200153348	0.015596598	DOWN	gi|698487687|ref|XP_009790475.1|	receptor-like serine/threonine-protein kinase At4g25390 [Nicotiana sylvestris]
TR36068|c0_g1	-1.121764732	0.073603677	DOWN	-0.562115757	0.886986421	NC	-1.501976568	0.005565705	NC	gi|719976555|ref|XP_010248572.1|	alpha-glucan water dikinase, chloroplastic isoform X1 [Nelumbo nucifera]
TR23105|c0_g1	0.95284097	0.091958606	NC	0.784331757	0.3668164	NC	1.044623192	0.037058339	UP	gi|702520281|ref|XP_010042813.1|	probable mediator of RNA polymerase II transcription subunit 37c, partial [Eucalyptus grandis]
TR27794|c0_g1	1.809930137	0.001080113	UP	1.354241616	0.065397289	UP	2.248377342	1.54E-05	UP	gi|661881803|emb|CDP14517.1|	unnamed protein product [Coffea canephora]
TR114700|c0_g4	2.068318908	5.00E-05	UP	2.612866349	2.34E-07	UP	3.836394557	1.01E-15	UP	gi|116256672|gb|AC174375.15|	Medicago truncatula chromosome 6 clone mth2-56h19, complete sequence
TR68989|c0_g1	0.806435404	0.27837957	NC	0.860757149	0.383356104	NC	1.002480279	0.080784903	UP	gi|698449540|ref|XM_009775926.1|	Nicotiana sylvestris ATP-citrate synthase alpha chain protein 2 (LOC104224302), mRNA
TR50419|c7_g1	0.862201198	0.220827362	NC	0.639572012	0.757688359	NC	1.405640592	0.00622498	UP	gi|663680609|emb|HG975513.1|	Solanum lycopersicum chromosome ch01, complete genome
TR51173|c2_g4	-1.628696485	0.00191641	DOWN	-1.219811895	0.057955763	DOWN	-1.542321836	0.002102204	DOWN	gi|10998865|gb|AAG26011.1|AC022354_8	HD-zip-like protein, 3' partial [Arabidopsis thaliana]
TR51260|c0_g1	1.176465733	0.023061182	UP	1.217413828	0.033358737	UP	2.317776646	1.54E-07	UP	gi|976907510|gb|KVH94864.1|	PAR1-like protein [Cynara cardunculus var. scolymus]
TR33656|c0_g1	1.68183234	0.000276943	UP	1.702565729	0.000487009	UP	2.642418609	1.70E-09	UP
TR44086|c0_g1	1.449756496	0.005128315	UP	1.045637262	0.145635796	NC	0.860053755	0.148687446	NC	gi|720009873|ref|XP_010259072.1|	uncharacterized protein LOC104598613 [Nelumbo nucifera]
TR51920|c4_g2	0.302189754	0.869444524	NC	0.464601702	1	NC	1.172277295	0.026498639	UP
TR22911|c0_g1	-1.036055197	0.057505766	DOWN	-0.711167983	0.493330481	NC	-1.150562828	0.019255583	DOWN	gi|659087811|ref|XP_008444647.1|	transcription factor MYB44-like [Cucumis melo]
TR40677|c0_g1	-1.150473033	0.051012031	DOWN	-0.881572675	0.340378843	NC	-0.805480651	0.198790592	NC	gi|743758774|ref|XP_010928688.1|	probable NAD(P)H dehydrogenase (quinone) FQR1-like 1 [Elaeis guineensis]
TR49410|c1_g2	2.137631894	2.15E-06	UP	2.234694192	1.35E-06	UP	3.674227799	2.18E-16	UP	gi|802578036|ref|XP_012069316.1|	expansin-like A1 [Jatropha curcas]
TR48894|c0_g1	-0.82463988	0.199989063	NC	-0.590452577	0.753519994	NC	-1.186103711	0.018895587	DOWN	gi|922357454|ref|XP_003617428.2|	MATH (meprin and TRAF-C-like) domain protein [Medicago truncatula]
TR11337|c0_g1	-0.437332127	0.7622796	NC	-0.256530991	1	NC	-1.201137349	0.052401029	DOWN	gi|645247289|ref|XM_008231544.1|	Prunus mume uncharacterized LOC103329115 (LOC103329115), mRNA
TR50792|c4_g15	0.76970154	0.240486872	NC	0.580994562	0.753519994	NC	1.138574689	0.021328486	UP	gi|694442915|ref|XP_009348093.1|	transcription factor bHLH35-like [Pyrus x bretschneideri]
TR7456|c0_g2	0.615288906	0.535898425	NC	0.666991375	0.753519994	NC	1.346625764	0.012964013	UP	gi|733581963|emb|LN713261.1|	Cucumis melo genomic chromosome, chr_7
TR50819|c0_g1	0.517562124	0.668099645	NC	0.723524005	0.706057941	NC	1.810163194	0.000393694	UP
TR34084|c1_g2	-1.579436977	0.001459342	DOWN	-1.087972597	0.100475113	NC	-1.343394156	0.006983009	DOWN	gi|802761255|ref|XP_012089726.1|	target of Myb protein 1-like [Jatropha curcas]
TR44603|c0_g2	-2.443453364	1.30E-07	NC	-1.649936643	0.001253283	DOWN	-3.085032727	1.40E-11	NC	gi|965607001|dbj|AP015041.1|	Vigna angularis var. angularis DNA, chromosome 8, almost complete sequence, cultivar: Shumari
TR51895|c3_g1	0.461982033	0.684482256	NC	0.541085628	0.881808558	NC	1.08233334	0.041364461	UP
TR46073|c1_g1	-1.010920772	0.103685942	NC	-0.677359237	0.640914946	NC	-3.058792354	1.61E-09	DOWN	gi|965604228|dbj|AP015040.1|	Vigna angularis var. angularis DNA, chromosome 7, almost complete sequence, cultivar: Shumari
TR47933|c0_g2	-0.271620772	0.894216282	NC	0.655800615	0.676011477	NC	1.833403034	0.000100303	UP	gi|923649197|ref|XP_013643853.1|	uncharacterized protein LOC106348633 [Brassica napus]
TR15265|c0_g1	0	1	NC	0	1	NC	2.181052719	0.000373572	UP	gi|947111743|gb|KRH60069.1|	hypothetical protein GLYMA_05G218500 [Glycine max]
TR50221|c0_g2	-0.791046091	0.220045218	NC	-0.753666434	0.430493207	NC	-1.372598373	0.004082362	DOWN	gi|57898818|emb|AJ865213.1|	Cocos nucifera microsatellite DNA, clone CnCir 114
TR15305|c0_g2	-1.364529925	0.005818921	DOWN	-1.213497244	0.035262862	DOWN	-2.180015058	1.19E-06	DOWN	gi|747087368|ref|XP_011091224.1|	ethylene-responsive transcription factor ERF096 [Sesamum indicum]
TR50926|c1_g5	0.48203747	0.652606415	NC	0.665182775	0.6442683	NC	1.477809465	0.002237851	UP	gi|887515629|gb|KP940489.1|	Bartsia sp. JPM2059 tRNA-Ala (trnC), tRNA-Asn (trnN), and tRNA-Tyr (trnY) genes, complete sequence; NADH dehydrogenase subunit 2 (nad2) gene, exons 3 through 5 and partial cds; NADH dehydrogenase subunit 5 (nad5) gene, exons 1, 2 and partial cds; tRNA-Val (trnV) gene, complete sequence; cytochrome c oxidase subunit 2 (cox2) gene, complete cds; and tRNA-Met (trnM) gene, complete sequence; mitochon…
TR32865|c0_g1	0	1	NC	2.138349948	0.021496898	NC	3.141970938	1.06E-06	UP
TR27885|c0_g3	0.897151524	0.128388244	NC	1.046029982	0.096925289	UP	2.323673365	1.38E-07	UP	gi|944239262|gb|KQL03570.1|	hypothetical protein SETIT_003690mg [Setaria italica]
TR78771|c0_g1	-0.976192128	0.117295758	NC	-0.604734746	0.77254844	NC	-1.565657979	0.001661686	DOWN	gi|661895613|emb|CDP00191.1|	unnamed protein product [Coffea canephora]
TR18583|c0_g1	0	1	NC	0.491301954	1	NC	1.294916031	0.02517489	UP
TR34666|c0_g2	-1.536512306	0.01924465	DOWN	-0.541270547	0.995407692	NC	-0.659585353	0.42580737	NC	gi|13605867|gb|AAK32919.1|AF367332_1	AT5g62700/MRG21_12 [Arabidopsis thaliana]
TR35732|c1_g2	-0.875877166	0.142602942	NC	-0.722344478	0.47223934	NC	-1.137123802	0.021079417	DOWN	gi|658005641|ref|XP_008337968.1|	NEP1-interacting protein 1 [Malus domestica]
TR48765|c0_g5	-0.078423421	0.990896451	NC	-0.133334909	1	NC	-1.112737778	0.087538744	DOWN	gi|195594065|gb|EU941711.1|	Zea mays clone 1469328 mRNA sequence
TR52019|c6_g6	-5.151597406	2.06E-25	NC	-1.422895481	0.007242398	NC	-1.214884773	0.012152524	NC	gi|743774456|ref|XP_010917583.1|	ankyrin-1 isoform X3 [Elaeis guineensis]
TR40605|c0_g1	0.682013409	0.428334609	NC	0.388163664	1	NC	1.402789385	0.006355086	UP
TR81728|c0_g1	-2.317420566	0.00053968	DOWN	-0.813103894	0.598079883	NC	-1.906291898	0.00303376	DOWN	gi|392513452|emb|FO082278.1|	Bathycoccus prasinos genomic : Chromosome_1
TR47256|c2_g1	-1.073697936	0.061708226	DOWN	-1.075800983	0.114490791	NC	-0.655702188	0.312410022	NC	gi|218157041|gb|EU925819.1|	Ginkgo biloba clone Gb43 microsatellite sequence
TR35099|c2_g1	0.973461026	0.198608284	NC	1.288698802	0.074855875	UP	2.45815512	8.69E-07	UP	gi|932282494|gb|CP012609.1|	Oryza sativa Indica Group cultivar RP Bio-226 chromosome 1 sequence
TR49843|c1_g1	0.769640823	0.318188682	NC	0.902266247	0.3534819	NC	2.000289608	3.55E-05	UP	gi|663673442|emb|HG975443.1|	Solanum pennellii chromosome ch04, complete genome
TR46328|c0_g1	-0.408218114	0.723399579	NC	-0.494330755	0.918482218	NC	-1.093983979	0.032233584	DOWN	gi|1009129992|ref|XP_015882061.1|	probable leucine-rich repeat receptor-like protein kinase At5g63930 isoform X1 [Ziziphus jujuba]
TR44762|c0_g2	0.22693525	0.930115885	NC	0.448264544	1	NC	1.154991879	0.035549579	UP
TR43222|c1_g1	-0.375160789	0.754472525	NC	-0.478742721	0.928124957	NC	-1.397410502	0.002588872	DOWN	gi|590588191|ref|XP_007016147.1|	Tetratricopeptide repeat-like superfamily protein [Theobroma cacao]
TR39459|c0_g1	2.044108362	1.40E-05	UP	1.456607202	0.008183612	UP	2.134090097	3.17E-06	UP	gi|296082304|emb|CBI21309.3|	protein product [Vitis vinifera]
TR105434|c0_g1	1.448497975	0.011087626	UP	1.047572274	0.233356964	NC	1.027116364	0.102233445	NC	gi|147805269|emb|AM424485.2|	Vitis vinifera contig VV78X200946.18, whole genome shotgun sequence
TR41785|c1_g3	0	1	NC	0	1	NC	2.84050147	3.43E-07	UP	gi|641839365|gb|KDO58296.1|	hypothetical protein CISIN_1g042476mg, partial [Citrus sinensis]
TR45519|c0_g1	0.620494308	0.518133365	NC	0.614705375	0.816129507	NC	1.255222185	0.019763683	UP
TR38487|c1_g2	1.567009508	0.000939499	UP	1.355455393	0.012310686	UP	1.776409453	8.27E-05	UP	gi|604345177|gb|EYU43788.1|	hypothetical protein MIMGU_mgv1a021359mg, partial [Erythranthe guttata]
TR48975|c0_g1	0.887139812	0.154235267	NC	0.770016774	0.445737034	NC	1.014327792	0.056013597	UP	gi|225424357|ref|XP_002284969.1|	ubiquitin-conjugating enzyme E2 variant 1A [Vitis vinifera]
TR51628|c9_g4	-1.498035037	0.002885835	DOWN	-0.937860891	0.215548814	NC	-0.907406125	0.100490946	NC
TR34096|c0_g2	0.796117953	0.204319835	NC	0.634285845	0.630007353	NC	1.234759963	0.009652796	UP	gi|224128446|ref|XP_002320332.1|	pectinesterase family protein [Populus trichocarpa]
TR49469|c1_g4	1.306620265	0.02372536	UP	1.069017028	0.193650249	NC	2.050542749	2.59E-05	UP	gi|734320761|gb|KHN04048.1|	hypothetical protein glysoja_022734 [Glycine soja]
TR28293|c0_g1	0.390325018	0.778029466	NC	0.528851545	0.936439739	NC	1.156746377	0.028819474	UP	gi|629086349|gb|KCW52706.1|	hypothetical protein EUGRSUZ_J02069 [Eucalyptus grandis]
TR42026|c0_g1	0.753301105	0.267725229	NC	0.599144623	0.728637277	NC	1.123367002	0.025260186	UP	gi|292668919|gb|ADE41114.1|	AP2 domain class transcription factor [Malus domestica]
TR51641|c1_g1	0.54731667	0.549097436	NC	0.855708327	0.314975924	NC	2.204606267	1.11E-06	UP	gi|802681112|ref|XP_012082068.1|	homologous-pairing protein 2 homolog [Jatropha curcas]
TR36101|c0_g1	-0.347354929	0.793143866	NC	-0.390415339	1	NC	-1.145379155	0.019542357	DOWN	gi|596006079|ref|XP_007218410.1|	hypothetical protein PRUPE_ppa011500mg [Prunus persica]
TR48358|c0_g1	-0.471511265	0.657569467	NC	-0.390803036	1	NC	-1.715282464	0.000547729	DOWN
TR26153|c0_g1	0.593591534	0.613845686	NC	0.612565087	0.883663957	NC	1.615951829	0.001923956	UP	gi|976907825|gb|KVH95065.1|	Alpha/beta hydrolase fold-1 [Cynara cardunculus var. scolymus]
TR29863|c0_g1	0	1	NC	0	1	NC	2.053588565	0.000938678	UP	gi|1012364665|gb|KYP75847.1|	putative aquaporin PIP-type 7a [Cajanus cajan]
TR1573|c0_g2	0	1	NC	0	1	NC	2.656382101	3.65E-06	UP
TR21268|c0_g1	-1.500364892	0.018594426	DOWN	-0.618331962	0.829035123	NC	-0.915492422	0.204768332	NC	gi|53749504|gb|AC137828.24|	Medicago truncatula clone mth2-6c16, complete sequence
TR72366|c0_g1	-1.605301037	0.000601068	DOWN	-1.058627829	0.087040434	DOWN	-1.761809624	8.81E-05	DOWN	gi|357474467|ref|XP_003607518.1|	glutaredoxin-C1 protein [Medicago truncatula]
TR45539|c0_g1	-1.413441324	0.003794304	NC	-0.888268901	0.234454	NC	-1.969589124	1.21E-05	NC	gi|2351060|dbj|BAA22071.1|	sucrose-phosphate synthase, partial [Citrus unshiu]
TR50926|c0_g1	0.572451208	0.494504617	NC	0.728077542	0.477744171	NC	1.600866786	0.000502335	UP
TR45825|c0_g1	0.573366408	0.476496476	NC	0.522776805	0.842701763	NC	1.027403477	0.040761636	UP	gi|590644129|ref|XP_007030997.1|	Rubber elongation factor isoform 2 [Theobroma cacao]
TR51026|c1_g6	-4.212894419	1.39E-08	NC	-1.579130952	0.029997204	DOWN	-2.741432137	9.08E-06	DOWN
TR152976|c0_g1	-0.593007991	0.467699069	NC	-0.682513308	0.568559643	NC	-1.92907515	2.77E-05	DOWN	gi|225447596|ref|XP_002272334.1|	scarecrow-like transcription factor PAT1 [Vitis vinifera]
TR128958|c0_g1	-0.552404436	0.564565879	NC	-0.55106897	0.878008098	NC	-1.034386954	0.061824745	DOWN	gi|802547258|ref|XR_001047551.1|	Jatropha curcas heat shock cognate 70 kDa protein 2-like (LOC105647764), misc_RNA
TR38023|c1_g1	1.209332231	0.017291782	UP	1.557544471	0.002037155	UP	2.896953623	4.67E-11	UP	gi|823214105|ref|XP_012439801.1|	B2 protein [Gossypium raimondii]
TR21672|c0_g2	0	1	NC	0	1	NC	1.255401462	0.076471643	UP	gi|596058732|ref|XP_007221021.1|	hypothetical protein PRUPE_ppa008326m2g, partial [Prunus persica]
TR48421|c0_g2	-0.7201403	0.440220983	NC	-0.559267815	0.962716868	NC	-1.377550452	0.024562877	DOWN	gi|733367982|gb|KJ076395.1|	Sesamum indicum clone TilSSR_47596 microsatellite Sesame_47596 sequence
TR42553|c1_g1	-0.209931743	0.919396634	NC	-0.351575914	1	NC	-1.291705679	0.008040678	DOWN	gi|225450954|ref|XP_002284695.1|	esterase [Vitis vinifera]
TR51699|c6_g1	-2.306931991	6.60E-07	DOWN	-1.42113207	0.00866092	DOWN	-2.982016131	1.04E-10	DOWN	gi|663673456|emb|HG975450.1|	Solanum pennellii chromosome ch11, complete genome
TR51321|c16_g1	1.042468202	0.057846473	UP	0.916142284	0.210955357	NC	2.057252299	4.17E-06	UP	gi|1009149103|ref|XP_015892300.1|	B-box zinc finger protein 19-like isoform X1 [Ziziphus jujuba]
TR17954|c0_g1	-3.492387989	9.18E-13	NC	-1.632993781	0.001752704	DOWN	-1.332058985	0.00649697	NC
TR40775|c0_g1	1.889644451	0.001390121	UP	0	1	NC	0	1	NC
TR49028|c1_g4	-0.604812723	0.431655369	NC	-0.607179111	0.679846979	NC	-1.56605957	0.000585631	DOWN	gi|225447649|ref|XP_002274919.1|	uncharacterized protein LOC100261290 [Vitis vinifera]
TR63187|c0_g2	-2.279763167	0.003432614	DOWN	-1.594650289	0.133770718	NC	-0.83117774	0.365103488	NC	gi|965668308|dbj|AP015037.1|	Vigna angularis var. angularis DNA, chromosome 4, almost complete sequence, cultivar: Shumari
TR111817|c0_g1	-0.97317694	0.164247067	NC	-0.97571807	0.289334701	NC	-1.968529573	0.000345588	DOWN
TR46755|c0_g6	0	1	NC	0	1	NC	1.612592745	0.0121782	UP	gi|733581963|emb|LN713261.1|	Cucumis melo genomic chromosome, chr_7
TR39223|c0_g2	0.175340743	0.936978511	NC	-0.149560024	1	NC	-1.001059942	0.048108477	DOWN	gi|225455928|ref|XP_002276899.1|	LOB domain-containing protein 41 [Vitis vinifera]
TR88093|c1_g1	1.800996953	0.004771079	UP	1.303379889	0.175855629	NC	0	1	NC	gi|764575801|ref|XR_905765.1|	Fragaria vesca subsp. vesca uncharacterized LOC101298115 (LOC101298115), transcript variant X3, ncRNA
TR35466|c0_g1	-1.292351094	0.055148762	DOWN	-0.121493894	1	NC	-0.475023934	0.637303587	NC	gi|922420768|ref|XM_013760807.1|	Brassica oleracea var. oleracea probable nucleolar protein 5-1 (LOC106322702), mRNA
TR31076|c0_g4	0	1	NC	0	1	NC	1.609668995	0.011230254	UP
TR49918|c0_g3	0.217549418	0.912005516	NC	0.248100673	1	NC	1.048655607	0.035861259	UP	gi|1009165474|ref|XP_015901055.1|	aspartate aminotransferase, mitochondrial [Ziziphus jujuba]
TR47885|c0_g6	-0.374458327	0.82491918	NC	-0.482281111	1	NC	-1.092702407	0.079519516	DOWN	gi|965599522|dbj|AP015038.1|	Vigna angularis var. angularis DNA, chromosome 5, almost complete sequence, cultivar: Shumari
TR30643|c0_g1	-0.330548557	0.865251483	NC	-0.241258501	1	NC	-2.465748192	4.04E-05	DOWN	gi|166065318|gb|ABY79220.1|	alcohol dehydrogenase 1, partial [Zizania latifolia]
TR48457|c1_g1	1.380595247	0.009421294	UP	0.8534447	0.385398437	NC	0.202398737	0.872883594	NC	gi|733581885|emb|LN713262.1|	Cucumis melo genomic chromosome, chr_8
TR42582|c0_g1	0.076148379	0.988963622	NC	0.458266023	1	NC	1.871998676	0.000152959	UP	gi|663680780|emb|HG975515.1|	Solanum lycopersicum chromosome ch03, complete genome
TR35365|c0_g1	2.328912052	3.79E-07	UP	2.100176541	1.19E-05	UP	2.419819214	7.07E-08	UP	sp|Q9SRT9|RGP1_ARATH	mutase 1 OS=Arabidopsis thaliana GN=RGP1 PE=1 SV=1
TR37970|c3_g1	-1.432054659	0.003621744	DOWN	-0.966258351	0.165021951	NC	-0.823262388	0.1406942	NC
TR2009|c0_g1	0.898791861	0.214974493	NC	0.744544545	0.601077574	NC	1.113015121	0.049848479	UP	gi|225429236|ref|XP_002263901.1|	uncharacterized protein LOC100254138 [Vitis vinifera]
TR38994|c0_g2	1.287639469	0.032074923	NC	1.294196558	0.055225383	UP	1.976352754	7.69E-05	NC	gi|702267955|ref|XP_010043042.1|	bifunctional epoxide hydrolase 2 [Eucalyptus grandis]
TR35532|c0_g1	-1.832930689	0.000265951	DOWN	-1.155626151	0.082753088	DOWN	-1.509416176	0.002475348	NC	gi|147842010|emb|AM430751.2|	Vitis vinifera contig VV78X266416.4, whole genome shotgun sequence
TR29256|c0_g1	0.275441108	0.864813487	NC	0.760243373	0.400232403	NC	1.537097099	0.000744644	UP
TR23866|c0_g1	1.076952878	0.099486687	UP	1.314794528	0.050874397	UP	2.292796607	2.10E-06	UP	gi|698455318|ref|XM_009782068.1|	Nicotiana sylvestris bifunctional epoxide hydrolase 2-like (LOC104229423), mRNA
TR38471|c0_g1	-1.089579025	0.061131817	NC	-0.842509607	0.357507791	NC	-2.075719977	2.07E-05	DOWN
TR37770|c0_g1	0.676068313	0.564010602	NC	0	1	NC	1.583459492	0.004908411	UP
TR44432|c4_g1	-0.09655057	0.989377387	NC	0.594786293	0.92302757	NC	1.494651774	0.005209422	UP	gi|147803553|emb|AM484389.2|	Vitis vinifera contig VV78X192996.8, whole genome shotgun sequence
TR22956|c0_g1	0.953253421	0.100778925	NC	0.93496287	0.198313065	NC	1.963071668	1.31E-05	UP	gi|225437535|ref|XP_002275699.1|	uncharacterized protein LOC100253802 [Vitis vinifera]
TR38261|c0_g3	-0.24399942	0.891908963	NC	-0.453496064	0.974198558	NC	-1.177880844	0.014594016	DOWN	gi|970005650|ref|XP_015063665.1|	chaperone protein dnaJ 11, chloroplastic-like [Solanum pennellii]
TR35511|c0_g1	-1.946279333	3.16E-05	DOWN	-1.230973018	0.033358737	DOWN	-1.475263779	0.001728966	DOWN	gi|1009106542|ref|XP_015875010.1|	glutaredoxin-C9-like [Ziziphus jujuba]
TR45688|c0_g1	-0.771460636	0.229505861	NC	-0.684070338	0.535907213	NC	-1.596112924	0.000457597	DOWN	gi|359480518|ref|XP_002262605.2|	uncharacterized protein LOC100245763 [Vitis vinifera]
TR37546|c0_g2	1.111771726	0.044328317	UP	0.811024469	0.377138059	NC	1.22554359	0.014355728	UP	gi|224100813|ref|XP_002312024.1|	serine carboxypeptidase S10 family protein [Populus trichocarpa]
TR27403|c0_g1	0	1	NC	0	1	NC	1.859540522	0.002323694	UP	gi|971562150|ref|XP_015167121.1|	late blight resistance protein R1-A-like [Solanum tuberosum]
TR40226|c0_g1	-1.015243653	0.064364348	DOWN	-0.628386576	0.64423944	NC	-0.563858174	0.392676805	NC	gi|731402390|ref|XP_010654650.1|	malonate--CoA ligase isoform X2 [Vitis vinifera]
TR29850|c0_g1	-1.031433827	0.08348501	DOWN	-1.008610933	0.180415759	NC	-3.519383063	7.45E-12	NC	gi|695074088|ref|XP_009384232.1|	ribonucleoside-diphosphate reductase large subunit-like isoform X2 [Musa acuminata subsp. malaccensis]
TR43200|c0_g1	-1.033124312	0.073442901	DOWN	-0.453146504	0.998320793	NC	-0.085313882	0.950117828	NC	gi|970006657|ref|XP_015064187.1|	uncharacterized protein LOC107009375 [Solanum pennellii]
TR45892|c0_g1	0.335146116	0.820969571	NC	0.549706671	0.847226733	NC	1.293248087	0.008285855	UP	gi|694449732|ref|XP_009350443.1|	dof zinc finger protein DOF1.2-like [Pyrus x bretschneideri]
TR41878|c0_g1	-0.567662546	0.541297872	NC	-0.508397749	0.955361947	NC	-1.376901167	0.009270708	DOWN	gi|733320803|gb|KJ038803.1|	Sesamum indicum clone TilSSR_10004 microsatellite Sesame_10004 sequence
TR137411|c0_g1	-0.591741607	0.601859401	NC	-0.708983823	0.698594925	NC	-1.162335216	0.064148288	DOWN	gi|937893927|dbj|AP014957.1|	Oryza sativa Japonica Group DNA, chromosome 1, cultivar: Nipponbare, complete sequence
TR4139|c1_g6	-0.415324926	0.721870635	NC	-0.384319302	1	NC	-1.003809051	0.061252054	DOWN	gi|1011997008|ref|XM_016107386.1|	Arachis duranensis monocopper oxidase-like protein SKU5 (LOC107486816), mRNA
TR24351|c0_g1	2.442117265	3.92E-07	UP	2.079640394	5.68E-05	UP	2.330965937	9.79E-07	UP	gi|255642461|gb|ACU21494.1|	unknown [Glycine max]
TR11589|c0_g2	-0.894623809	0.154348398	NC	-0.565111706	0.815333846	NC	-1.389267791	0.005189872	DOWN	gi|747063394|ref|XP_011078244.1|	probable pectinesterase 53 [Sesamum indicum]
TR43609|c0_g1	0.75377543	0.255518741	NC	0.729742928	0.466759599	NC	1.256758267	0.008878796	UP	gi|359489695|ref|XP_002279966.2|	common plant regulatory factor 1 [Vitis vinifera]
TR31435|c0_g1	2.656522597	3.97E-09	NC	1.927275088	6.37E-05	NC	2.352392011	1.29E-07	UP	gi|225434058|ref|XP_002274758.1|	endochitinase PR4 [Vitis vinifera]
TR33593|c0_g1	0.329170273	0.817154659	NC	0.444338009	0.99461528	NC	1.145335628	0.020108809	UP	gi|951042024|ref|XP_014518071.1|	uncharacterized protein LOC106775462 [Vigna radiata var. radiata]
TR43688|c0_g1	-0.272734691	0.916069382	NC	0.14079536	1	NC	1.557267986	0.002118266	UP	gi|965656162|dbj|AP015034.1|	Vigna angularis var. angularis DNA, chromosome 1, almost complete sequence, cultivar: Shumari
TR43917|c0_g1	1.090810141	0.037813111	UP	0.650701759	0.595760583	NC	0.604411261	0.337919959	NC	gi|590690296|ref|XP_007043471.1|	Wound-responsive family protein [Theobroma cacao]
TR48406|c0_g1	-0.702453575	0.517384859	NC	-0.405525557	1	NC	0.871255562	0.17948786	NC	gi|663681407|emb|HG975524.1|	Solanum lycopersicum chromosome ch12, complete genome
TR16609|c0_g1	1.371236575	0.027031762	UP	0.914576473	0.47840567	NC	1.405526877	0.014259278	UP	gi|663680699|emb|HG975514.1|	Solanum lycopersicum chromosome ch02, complete genome
TR48357|c0_g3	-0.210446284	0.935704122	NC	-0.689487857	0.679041355	NC	-1.184501207	0.042079305	DOWN	gi|955336036|ref|XM_006585364.2|	Glycine max uncharacterized LOC100807442 (LOC100807442), transcript variant X4, mRNA
TR93233|c0_g1	1.648074038	0.012470461	UP	1.606370747	0.033963435	UP	2.848132829	1.26E-07	UP	gi|848850645|ref|XP_012833831.1|	subtilisin-like protease SBT1.7 [Erythranthe guttata]
TR39844|c0_g2	-1.207823697	0.034776714	DOWN	-0.652183845	0.687404347	NC	0.803591498	0.172858385	NC	gi|729396310|ref|XP_010553351.1|	pyruvate kinase, cytosolic isozyme-like [Tarenaya hassleriana]
TR46543|c0_g1	0.87267072	0.16996466	NC	0.854127017	0.317075077	NC	1.772319402	0.000134811	UP	gi|1009135072|ref|XP_015884789.1|	probable pre-mRNA-splicing factor ATP-dependent RNA helicase DEAH5 [Ziziphus jujuba]
TR43716|c0_g1	-1.075666648	0.136379738	NC	-0.706753363	0.69647692	NC	-1.779776662	0.002761337	DOWN	gi|733336886|gb|KJ054886.1|	Sesamum indicum clone TilSSR_26087 microsatellite Sesame_26087 sequence
TR41540|c2_g1	1.952399313	4.12E-05	UP	1.524721917	0.005085599	UP	2.373512248	2.07E-07	UP	gi|586637185|gb|AHJ79161.1|	NAC domain protein NAC20 [Gossypium hirsutum]
TR33531|c0_g1	1.224754128	0.016988127	UP	1.396842962	0.009212593	UP	2.423131744	4.68E-08	UP	gi|255544736|ref|XP_002513429.1|	homeobox protein 9 [Ricinus communis]
TR136180|c0_g4	-0.222287328	0.927014898	NC	-0.431785819	1	NC	-1.006610299	0.091619605	DOWN	gi|694327689|ref|XM_009356425.1|	Pyrus x bretschneideri ras-related protein RABA4c-like (LOC103945842), mRNA
TR10050|c0_g1	-1.648658373	0.000402067	DOWN	-1.076582347	0.078415119	DOWN	-1.798989428	5.97E-05	DOWN	gi|747049924|ref|XP_011071017.1|	homeobox-leucine zipper protein ATHB-13 [Sesamum indicum]
TR51379|c5_g1	-2.208637441	1.00E-06	DOWN	-1.119884374	0.060613454	DOWN	-0.694398847	0.241681962	NC
TR49573|c0_g1	-0.421461661	0.708938912	NC	-0.357725435	1	NC	-1.027525561	0.051314803	DOWN	gi|225443950|ref|XP_002272255.1|	uncharacterized protein LOC100256651 isoform X1 [Vitis vinifera]
TR1084|c0_g1	1.730373791	0.00016963	UP	1.581781968	0.001529451	UP	2.356506569	8.00E-08	UP	gi|672175883|ref|XP_008808009.1|	uncharacterized protein LOC103720188 [Phoenix dactylifera]
TR114820|c0_g1	1.397711405	0.030225187	UP	1.458040982	0.05276182	UP	1.683560739	0.002761703	NC	gi|663673439|emb|HG975440.1|	Solanum pennellii chromosome ch01, complete genome
TR36983|c1_g1	0.467212273	0.649016431	NC	0.544981046	0.837083201	NC	1.090174246	0.031534072	UP	gi|590582932|ref|XP_007014760.1|	Disease resistance-responsive (dirigent-like protein) family protein [Theobroma cacao]
TR33348|c0_g2	1.533681905	0.001135396	UP	1.189949211	0.037700281	UP	1.601027338	0.000422519	UP	gi|728838516|gb|KHG17959.1|	Gibberellin 2-beta-dioxygenase [Gossypium arboreum]
TR8350|c0_g1	-0.683816966	0.570108054	NC	-0.42707061	1	NC	-1.196760211	0.099158679	DOWN
TR4535|c0_g2	1.486581047	0.002312548	UP	1.708622196	0.000680526	UP	3.186282787	1.21E-12	UP	gi|225424154|ref|XP_002284010.1|	uncharacterized protein LOC100262828 [Vitis vinifera]
TR17502|c0_g2	0.146916774	0.959927089	NC	0.326441131	1	NC	1.24576836	0.012057844	UP
TR41555|c0_g1	0.821021375	0.215182021	NC	0.926922842	0.232361068	NC	1.748001713	0.00016662	UP	gi|965610582|dbj|AP015042.1|	Vigna angularis var. angularis DNA, chromosome 9, almost complete sequence, cultivar: Shumari
TR91999|c0_g1	1.784266247	0.000165995	UP	1.642376102	0.001419707	UP	2.369882583	1.38E-07	UP	gi|1021053350|gb|KZN11128.1|	hypothetical protein DCAR_003784 [Daucus carota subsp. sativus]
TR45170|c1_g1	-0.755008566	0.245188714	NC	-0.780802044	0.368624827	NC	-1.619212636	0.000352671	DOWN	gi|147801789|emb|CAN67913.1|	hypothetical protein VITISV_027923 [Vitis vinifera]
TR35604|c0_g1	2.431226471	2.03E-07	UP	3.071609149	8.11E-11	UP	4.788376973	7.88E-24	UP	gi|590703832|ref|XP_007046985.1|	Ovate family protein 7, putative [Theobroma cacao]
TR50186|c1_g2	0.199371722	0.928205847	NC	0.356775323	1	NC	1.050502792	0.041769388	UP
TR32457|c0_g1	0.725162701	0.317867405	NC	0.826791804	0.352763117	NC	1.902843421	3.15E-05	UP	gi|225450729|ref|XP_002283462.1|	bifunctional epoxide hydrolase 2 [Vitis vinifera]
TR39211|c0_g1	-0.24904571	0.889213739	NC	-0.425986676	1	NC	-1.034778927	0.041883131	DOWN	gi|802735165|ref|XP_012086771.1|	arabinogalactan peptide 20-like [Jatropha curcas]
TR51593|c0_g1	-1.356049696	0.047708253	DOWN	-0.660245958	0.885221911	NC	-1.532215344	0.016315168	DOWN	gi|645274637|ref|XP_008242434.1|	dentin sialophosphoprotein-like [Prunus mume]
TR152719|c0_g9	1.437901063	0.010473812	UP	1.158324323	0.130629022	NC	0.90599183	0.171577537	NC	gi|965668308|dbj|AP015037.1|	Vigna angularis var. angularis DNA, chromosome 4, almost complete sequence, cultivar: Shumari
TR37840|c0_g2	-0.123327783	0.973319813	NC	-0.262973651	1	NC	-1.026478425	0.099731213	DOWN
TR43600|c0_g1	1.269505361	0.012993392	UP	1.21323954	0.038121264	UP	2.230536442	6.30E-07	UP	gi|698501536|ref|XP_009796466.1|	tetraspanin-3-like [Nicotiana sylvestris]
TR37950|c0_g2	1.04500256	0.054289669	UP	0.952362076	0.166314359	NC	1.643055635	0.000303743	UP	gi|551572095|ref|XP_005771894.1|	hypothetical protein EMIHUDRAFT_436051 [Emiliania huxleyi CCMP1516]
TR25859|c0_g1	-0.427579313	0.707507419	NC	-0.443458798	1	NC	-1.126107083	0.0299963	DOWN	gi|663680609|emb|HG975513.1|	Solanum lycopersicum chromosome ch01, complete genome
TR63501|c0_g1	0	1	NC	0	1	NC	1.491500468	0.011795349	UP	gi|733322654|gb|KJ040654.1|	Sesamum indicum clone TilSSR_11855 microsatellite Sesame_11855 sequence
TR44852|c1_g1	-0.32042171	0.833967324	NC	-0.39654753	1	NC	-1.017130814	0.059818669	DOWN	gi|955371085|ref|XP_003546050.3|	probable polygalacturonase At1g80170 [Glycine max]
TR35745|c0_g1	-0.819988164	0.28872449	NC	-0.637757648	0.796256261	NC	-2.349355593	2.18E-05	DOWN
TR33844|c0_g2	1.607261424	0.00089117	UP	2.303624328	1.11E-06	UP	3.647389437	9.32E-16	UP	gi|747080613|ref|XP_011087564.1|	hydrophobic protein RCI2B [Sesamum indicum]
TR23975|c0_g3	0	1	NC	0	1	NC	1.506737066	0.036802422	UP
TR1115|c0_g1	0.853020882	0.228209177	NC	0.632018289	0.753519994	NC	1.091263782	0.046495732	UP
TR51072|c1_g10	0.486898038	0.724701907	NC	0.591638776	0.949686202	NC	1.443832407	0.007352702	UP
TR32580|c0_g1	-0.308868768	0.842645794	NC	-0.480741502	0.961221882	NC	-1.040194022	0.049238932	DOWN
TR47085|c0_g1	-0.166877613	0.947792878	NC	-0.436070254	1	NC	-1.816041292	0.00012574	DOWN
TR43624|c1_g1	1.095599161	0.089843321	NC	0.818491939	0.485178229	NC	1.565132942	0.002544551	UP
TR41934|c0_g1	-1.608201908	0.000826259	DOWN	-0.645069291	0.631603035	NC	0.074843064	0.960650395	NC
TR45052|c0_g1	1.441472317	0.002556188	UP	1.125797779	0.056169785	UP	1.952483355	1.08E-05	UP	gi|566183772|ref|XP_002312457.2|	MutT/nudix family protein [Populus trichocarpa]
TR48527|c0_g1	-0.45903086	0.654335186	NC	-0.518737341	0.880082904	NC	-1.489075908	0.001684385	DOWN	gi|21741247|emb|CAD41731.1|	OSJNBb0034I13.10 [Oryza sativa Japonica Group]
TR51224|c0_g1	-1.579414446	0.00078806	DOWN	-0.928316011	0.185257693	NC	-1.576930752	0.000553997	DOWN	gi|151301846|gb|ABR92331.1|	putative aldo/keto reductase 1 [Salvia miltiorrhiza]
TR27747|c0_g2	1.870180202	0.00336763	UP	0	1	NC	0	1	NC	gi|658051477|ref|XP_008361473.1|	LRR receptor-like serine/threonine-protein kinase GSO1 isoform X2 [Malus domestica]
TR52048|c0_g4	-0.099265993	0.973415937	NC	-0.253549309	1	NC	-1.395213201	0.002973418	DOWN	gi|731418973|ref|XP_010660863.1|	golgin subfamily B member 1 isoform X5 [Vitis vinifera]
TR115068|c0_g1	-0.477641536	0.6505981	NC	-0.61355171	0.737469841	NC	-1.053567953	0.051902105	DOWN	gi|15225939|ref|NP_182144.1|	Fatty acid/sphingolipid desaturase [Arabidopsis thaliana]
TR52112|c11_g1	0.631633976	0.427351644	NC	0.345779166	1	NC	1.125567644	0.027486758	UP
TR122019|c0_g1	0.125395086	0.967806111	NC	0.665028642	0.596944627	NC	1.268731511	0.008600422	UP	gi|702462095|ref|XP_010028337.1|	serine carboxypeptidase-like 18 [Eucalyptus grandis]
TR31665|c0_g2	2.743886111	1.41E-09	UP	2.601602337	2.04E-08	UP	3.479319297	1.03E-14	UP	gi|1009124470|ref|XP_015879085.1|	DEAD-box ATP-dependent RNA helicase 46-like [Ziziphus jujuba]
TR47956|c0_g1	1.056941229	0.049270233	UP	0.805305171	0.340439983	NC	1.487730265	0.001254341	UP	gi|590591814|ref|XP_007017121.1|	Coiled-coil domain-containing protein 109A isoform 2 [Theobroma cacao]
TR40606|c0_g1	-0.241275224	0.900609666	NC	-0.360241287	1	NC	-1.055456394	0.046071754	DOWN	gi|1009145774|ref|XP_015890520.1|	uncharacterized protein At5g65660 [Ziziphus jujuba]
TR37606|c0_g4	0.983552205	0.077699025	NC	0.778701358	0.377373139	NC	1.092738222	0.027395891	UP	gi|11935116|gb|AAG41977.1|AF311942_1	ethylene receptor [Carica papaya]
TR43199|c0_g1	-2.051336085	1.96E-05	NC	-1.124308471	0.082264074	DOWN	-1.75332898	0.000209718	DOWN	gi|593695774|ref|XM_007148324.1|	Phaseolus vulgaris hypothetical protein (PHAVU_006G204200g) mRNA, complete cds
TR43631|c1_g1	1.245603576	0.024397739	NC	0.873349981	0.346167127	NC	1.450426808	0.003871356	UP
TR1226|c0_g1	0	1	NC	0	1	NC	4.865260877	7.46E-14	NC	gi|663681165|emb|HG975519.1|	Solanum lycopersicum chromosome ch07, complete genome
TR36382|c0_g1	0.172233349	0.969915649	NC	0	1	NC	1.144491114	0.064601569	UP	gi|764572014|ref|XM_004296798.2|	Fragaria vesca subsp. vesca translationally-controlled tumor protein homolog (LOC101311180), mRNA
TR47123|c1_g3	0	1	NC	0	1	NC	1.291898837	0.063596987	UP	gi|870759086|gb|KMS64936.1|	hypothetical protein BVRB_041110, partial [Beta vulgaris subsp. vulgaris]
TR27926|c0_g4	0	1	NC	0	1	NC	1.654150408	0.003723218	UP	gi|161376533|gb|EU112473.1|	Helianthus annuus genotype v94 1-aminocyclopropane-1-carboxylic acid oxidase gene, partial cds
TR51475|c3_g11	-1.097453556	0.048800405	DOWN	-0.608938671	0.726503326	NC	-0.398609154	0.625035458	NC	gi|359479187|ref|XP_002270352.2|	non-structural maintenance of chromosomes element 1 homolog [Vitis vinifera]
TR46690|c0_g1	0.650934873	0.421061643	NC	0.412572215	1	NC	1.007573358	0.06388494	UP	gi|225444724|ref|XP_002277991.1|	serine/threonine-protein kinase At5g01020 [Vitis vinifera]
TR49671|c0_g2	-0.757555446	0.245477394	NC	-0.63137937	0.638912305	NC	-1.668912326	0.00023594	DOWN	gi|1009139945|ref|XP_015887383.1|	protein SPA1-RELATED 3 [Ziziphus jujuba]
TR33624|c0_g1	1.60372094	0.004522719	UP	1.858502053	0.00144645	NC	2.849872465	5.36E-09	UP	gi|199580059|gb|AC189375.2|	Brassica rapa subsp. pekinensis clone KBrB048L11, complete sequence
TR46801|c0_g1	-1.164283069	0.035679816	DOWN	-0.761450549	0.46495746	NC	-0.549675727	0.438125166	NC	gi|702463681|ref|XP_010028718.1|	myb-related protein 308-like [Eucalyptus grandis]
TR130872|c0_g1	0.368575261	0.788123093	NC	0.536557352	0.867764197	NC	1.075748328	0.038191148	UP	gi|641851444|gb|KDO70315.1|	hypothetical protein CISIN_1g018080mg [Citrus sinensis]
TR47018|c1_g2	0.463633685	0.693647819	NC	0.793296306	0.446551455	NC	1.072062089	0.04721841	UP	gi|6984232|gb|AF230740.1|AF230740	Euphorbia esula CDK-activating kinase mRNA, complete cds
TR47743|c0_g1	1.31473635	0.008043815	UP	1.253559769	0.025784172	UP	2.1489525	1.22E-06	UP	gi|802701768|ref|XP_012083978.1|	RING-H2 finger protein ATL2 [Jatropha curcas]
TR34565|c0_g2	1.166918131	0.039984423	UP	0.457799735	1	NC	0.699309207	0.300300424	NC	gi|225464848|ref|XP_002271636.1|	probable CCR4-associated factor 1 homolog 9 [Vitis vinifera]
TR35956|c0_g1	0.606830988	0.437405762	NC	0.664451991	0.584823321	NC	1.00350233	0.050177632	UP	gi|659074239|ref|XP_008437497.1|	probable aquaporin NIP5-1 [Cucumis melo]
TR38218|c0_g1	0.604884739	0.441156049	NC	0.904419296	0.215548814	NC	2.094951755	2.27E-06	UP	gi|1021489362|ref|XP_016187686.1|	xyloglucan endotransglucosylase/hydrolase 2-like [Arachis ipaensis]
TR43498|c0_g1	-0.017363228	1	NC	0.505992021	0.966811019	NC	1.444801724	0.003290392	UP	gi|670358460|ref|XM_008666669.1|	Zea mays SnRK2.3 (LOC100216611), transcript variant X1, mRNA
TR51980|c1_g3	0.568736205	0.486869731	NC	0.548011521	0.800702574	NC	1.190408437	0.013709957	UP	gi|1009152951|ref|XP_015894373.1|	cyclin-dependent kinase G-2 isoform X1 [Ziziphus jujuba]
TR113341|c0_g1	-0.784213087	0.30725718	NC	-0.693863553	0.69647692	NC	-1.340206989	0.017944285	DOWN	gi|937893927|dbj|AP014957.1|	Oryza sativa Japonica Group DNA, chromosome 1, cultivar: Nipponbare, complete sequence
TR42326|c0_g1	-0.02690223	1	NC	-0.237356734	1	NC	-1.360670326	0.007943528	DOWN	gi|357445655|ref|XP_003593105.1|	fasciclin domain protein [Medicago truncatula]
TR7555|c0_g1	-1.604518436	0.008754594	DOWN	-1.555400295	0.028002141	DOWN	-2.416147358	3.42E-05	DOWN	gi|702368480|ref|XM_010062870.1|	Eucalyptus grandis catalase isozyme 3-like (LOC104448928), mRNA
TR50418|c2_g3	1.296153951	0.0092026	UP	1.461125589	0.005004541	UP	2.691199589	9.81E-10	UP	gi|728807305|gb|KHF97500.1|	Uncharacterized protein F383_14816 [Gossypium arboreum]
TR46983|c0_g1	-0.694347356	0.316513315	NC	-0.511488723	0.870348976	NC	-1.072560458	0.030979521	DOWN	gi|470144528|ref|XP_004307906.1|	growth-regulating factor 3 [Fragaria vesca subsp. vesca]
TR142586|c0_g1	2.086699717	5.57E-05	NC	1.720507956	0.004593623	UP	2.315276781	3.68E-06	UP	gi|731418172|ref|XP_010660578.1|	receptor-like protein kinase FERONIA [Vitis vinifera]
TR3886|c0_g1	-1.237823727	0.016210059	DOWN	-0.860316706	0.276073421	NC	-1.259655152	0.009330227	DOWN	gi|225424172|ref|XP_002284089.1|	uncharacterized protein LOC100242324 [Vitis vinifera]
TR38446|c0_g1	0.443190929	0.671282062	NC	0.455065239	0.980217814	NC	1.055899798	0.036009115	UP	gi|848889477|ref|XP_012844901.1|	putative UDP-rhamnose:rhamnosyltransferase 1 [Erythranthe guttata]
TR17236|c0_g1	0	1	NC	0	1	NC	1.270815672	0.091738831	UP
TR41411|c1_g2	1.02872263	0.102542405	NC	0.614803796	0.838263907	NC	1.839209174	0.000166049	NC
TR51640|c0_g1	0.68016465	0.418619846	NC	0.694210295	0.676455381	NC	1.02710405	0.073429651	UP	gi|965678887|dbj|BAU03796.1|	hypothetical protein VIGAN_UM182400, partial [Vigna angularis var. angularis]
TR30796|c0_g1	-0.359232027	0.811486991	NC	-0.409077649	1	NC	-1.398386211	0.008689156	DOWN	gi|596296468|ref|XP_007227177.1|	hypothetical protein PRUPE_ppa020455mg [Prunus persica]
TR65221|c0_g1	-0.065757479	0.99549221	NC	-0.295223337	1	NC	-1.201981137	0.04931587	DOWN	gi|733327879|gb|KJ045879.1|	Sesamum indicum clone TilSSR_17080 microsatellite Sesame_17080 sequence
TR52077|c10_g8	1.541938205	0.025010877	UP	1.350714321	0.141201994	NC	1.010336746	0.210976463	NC	gi|47499325|gb|AAT28420.1|	potential resistance protein [Rosa roxburghii]
TR5872|c0_g1	0.200618451	0.928577225	NC	-0.036388235	1	NC	-1.129032013	0.034976144	DOWN	gi|731340731|ref|XM_010683255.1|	Beta vulgaris subsp. vulgaris ethylene-responsive transcription factor ERF118-like (LOC104896506), transcript variant X2, mRNA
TR51895|c1_g2	0.761781994	0.239118849	NC	0.79370735	0.351105946	NC	1.509684721	0.000980233	UP	gi|548837290|gb|ERM98092.1|	hypothetical protein AMTR_s02650p00008680 [Amborella trichopoda]
TR1364|c0_g1	-0.734312603	0.381401996	NC	-0.71916437	0.652354807	NC	-2.143874152	0.000107463	DOWN	gi|663680780|emb|HG975515.1|	Solanum lycopersicum chromosome ch03, complete genome
TR47465|c0_g1	0.313908713	0.830027674	NC	0.325512084	1	NC	1.06817079	0.03350077	UP	gi|719993794|ref|XP_010253988.1|	RNA polymerase-associated protein CTR9 homolog [Nelumbo nucifera]
TR28522|c0_g1	-0.799997145	0.279489537	NC	-0.671706246	0.672917394	NC	-1.144645387	0.039433856	DOWN
TR51481|c1_g4	-0.62793342	0.404344159	NC	-0.551485163	0.798315741	NC	-1.077292749	0.030935062	DOWN	gi|519702988|gb|JX596768.1|	Gossypium hirsutum clone NBRI_GE33492 microsatellite sequence
TR38524|c2_g1	0.687740347	0.322076201	NC	0.640503128	0.613874701	NC	1.283363227	0.006551703	UP	gi|147821993|emb|CAN70318.1|	hypothetical protein VITISV_016757 [Vitis vinifera]
TR48303|c0_g1	0.790298506	0.237397399	NC	1.404104968	0.010594221	UP	2.760015227	7.27E-10	UP	gi|731412177|ref|XP_002272022.2|	putative serine/threonine-protein kinase-like protein CCR3 [Vitis vinifera]
TR30453|c0_g1	-0.823578855	0.181338108	NC	-0.678486947	0.552906692	NC	-1.428886026	0.002128342	DOWN	gi|720059707|ref|XP_010274648.1|	U-box domain-containing protein 4-like [Nelumbo nucifera]
TR153735|c0_g1	-1.291997607	0.012937514	DOWN	-0.895729268	0.25500029	NC	-1.368540551	0.005147867	DOWN	gi|297734547|emb|CBI16598.3|	unnamed protein product [Vitis vinifera]
TR131898|c0_g2	0.99737905	0.128950616	NC	0.875011256	0.38547665	NC	1.849081436	0.000188324	UP	gi|823262610|ref|XM_012608600.1|	Gossypium raimondii uncharacterized LOC105783256 (LOC105783256), mRNA
TR114565|c0_g1	-0.733301163	0.428615837	NC	-0.633442633	0.843610848	NC	-1.235684233	0.042428174	DOWN
TR51813|c1_g1	-0.650812872	0.413083261	NC	-0.617137497	0.725492178	NC	-1.52345783	0.001933612	DOWN
TR40873|c0_g1	-0.543376015	0.525462615	NC	-0.50782863	0.881808558	NC	-1.058072759	0.035418637	DOWN	gi|225461142|ref|XP_002280047.1|	uncharacterized protein LOC100253680 [Vitis vinifera]
TR51483|c0_g1	-0.635100584	0.402604725	NC	-0.696283578	0.533763451	NC	-1.516868623	0.00123628	DOWN	gi|731391107|ref|XP_010650628.1|	uncharacterized protein LOC104879471 [Vitis vinifera]
TR42479|c0_g1	2.076276398	4.53E-06	UP	1.707391602	0.00049399	UP	2.388935627	5.81E-08	UP	gi|731391808|ref|XP_010650888.1|	probable protein phosphatase 2C 25 [Vitis vinifera]
TR29208|c0_g1	-0.382149238	0.797446597	NC	-0.447526981	1	NC	-1.011807494	0.099494814	DOWN
TR42920|c0_g1	-0.422910469	0.691615013	NC	-0.480513366	0.925573585	NC	-1.022791986	0.042035825	DOWN	gi|147842416|emb|CAN71833.1|	hypothetical protein VITISV_005586 [Vitis vinifera]
TR146356|c0_g1	-1.373924842	0.047708253	DOWN	-1.348075498	0.116111221	NC	-0.909123305	0.237315714	NC	gi|965656162|dbj|AP015034.1|	Vigna angularis var. angularis DNA, chromosome 1, almost complete sequence, cultivar: Shumari
TR50210|c4_g6	0.368993592	0.763555846	NC	0.220714099	1	NC	1.042229547	0.037230734	UP	gi|307136311|gb|ADN34135.1|	multicopper oxidase [Cucumis melo subsp. melo]
TR35179|c0_g1	1.052073347	0.054988872	UP	0.632057355	0.657719957	NC	0.225617525	0.826932305	NC	gi|225468025|ref|XP_002271577.1|	probable LRR receptor-like serine/threonine-protein kinase At2g24230 [Vitis vinifera]
TR31851|c0_g1	-0.455929345	0.692046412	NC	-0.565963012	0.85246857	NC	-1.201246194	0.02812563	DOWN
TR52030|c7_g4	-1.026792852	0.102436278	NC	-0.660972839	0.705304572	NC	-1.459699974	0.00585331	DOWN	gi|147856633|emb|CAN82456.1|	hypothetical protein VITISV_010028 [Vitis vinifera]
TR34186|c0_g1	0	1	NC	0	1	NC	2.465613092	4.17E-06	UP	gi|147835257|emb|AM455464.2|	Vitis vinifera contig VV78X108574.6, whole genome shotgun sequence
TR44922|c0_g1	1.197583901	0.097069195	UP	1.480394763	0.045167187	UP	2.299429213	1.31E-05	UP
TR50166|c1_g2	0.111767186	0.980883931	NC	0.519218255	0.981493961	NC	1.350018543	0.012152524	UP
TR46545|c4_g4	0.357710635	0.777168257	NC	0.476187467	0.933231641	NC	1.179516363	0.01433327	UP	gi|703124699|ref|XP_010103125.1|	UDP-glucuronate 4-epimerase 1 [Morus notabilis]
TR48677|c0_g21	1.197967089	0.086407938	UP	0.626152238	0.955872138	NC	0.404874143	0.740534543	NC
TR51904|c5_g11	0.694305724	0.493213933	NC	0.706054798	0.790322487	NC	1.178767985	0.052475557	UP
TR46642|c0_g2	0	1	NC	1.533033401	0.082887608	NC	2.466066306	2.96E-05	UP	gi|955716654|ref|XM_004960933.3|	Setaria italica B2 protein-like (LOC101754292), mRNA
TR8837|c0_g1	0	1	NC	0	1	NC	2.366901352	0.000373572	UP	gi|114793226|gb|ABI78962.1|	cellulose synthase 10, partial [Physcomitrella patens]
TR49705|c0_g1	-1.41602226	0.003732422	DOWN	-0.852202035	0.281102439	NC	-0.652077309	0.291128873	NC	gi|345104746|gb|AEN71143.1|	WRKY3 transcription factor [Vitis pseudoreticulata]
TR51878|c2_g1	1.020575291	0.088011917	UP	0.812548036	0.401550058	NC	0.107826884	0.93936643	NC	gi|1012331538|gb|KYP43009.1|	Retrovirus-related Pol polyprotein from transposon TNT 1-94 [Cajanus cajan]
TR35221|c0_g1	-0.579420414	0.516410378	NC	-0.490196579	0.962286954	NC	-1.054491713	0.052106643	DOWN	gi|731432087|ref|XP_010644164.1|	uncharacterized protein LOC100257171 [Vitis vinifera]
TR9779|c0_g1	-0.922323509	0.301442032	NC	-0.663411169	0.898058156	NC	-1.26853984	0.076935521	DOWN	gi|923913687|ref|XP_013726492.1|	putative phospholipid-transporting ATPase 4 [Brassica napus]
TR51713|c1_g1	-1.130632577	0.061757857	DOWN	-0.615984752	0.798864308	NC	-0.879248302	0.149509496	NC
TR51129|c4_g1	0	1	NC	1.064235525	0.29190264	NC	1.559185709	0.007756396	UP
TR50926|c1_g3	0.029273476	1	NC	0.412624496	1	NC	1.006508423	0.070562637	UP	gi|567167181|ref|XP_006398023.1|	protein EUTSA_v10001258mg [Eutrema salsugineum] >gi|557099105|gb|ESQ39476.1| hypothetical protein EUTSA_v10001258mg [Eutrema salsugineum]
TR49338|c0_g2	-1.084596682	0.067751092	DOWN	-0.827209314	0.404337837	NC	-0.723014675	0.265080943	NC	gi|703136905|ref|XM_010107979.1|	Morus notabilis Histone partial mRNA
TR50975|c0_g4	-0.603987921	0.461593839	NC	-0.549390867	0.829957913	NC	-1.55180001	0.001158014	DOWN	gi|659101935|ref|XP_008451868.1|	uncharacterized protein LOC103493028 [Cucumis melo]
TR43823|c0_g1	1.028107285	0.068904941	UP	0.601776031	0.734992063	NC	-0.372508223	0.670701229	NC	gi|719964718|ref|XP_010254259.1|	RING-H2 finger protein ATL46-like [Nelumbo nucifera]
TR46620|c0_g2	1.581664789	0.004248943	NC	2.343896832	7.37E-06	UP	3.788239485	2.96E-15	UP
TR106421|c0_g1	0	1	NC	0	1	NC	1.872935466	0.004027477	UP	gi|21907977|dbj|AP004959.1|	Lotus japonicus genomic DNA, chromosome 3, clone: LjT21I12, TM0136, complete sequence
TR47267|c0_g1	0.914042606	0.168690564	NC	0.77146233	0.498507284	NC	1.5405319	0.001909134	UP
TR46571|c0_g1	1.001476897	0.086778502	UP	0.938388577	0.210894713	NC	1.650237622	0.000427096	UP	gi|1009139228|ref|XP_015887013.1|	PTI1-like tyrosine-protein kinase 1 [Ziziphus jujuba]
TR52103|c14_g2	2.367642902	0.000110752	NC	1.878679741	0.015357172	UP	2.569419745	1.14E-05	UP	gi|168043924|ref|XP_001774433.1|	predicted protein [Physcomitrella patens]
TR38457|c0_g1	2.490757517	7.58E-07	UP	2.28824352	2.06E-05	UP	2.970553352	1.23E-09	UP	gi|823126386|ref|XP_012488521.1|	receptor-like protein kinase FERONIA [Gossypium raimondii]
TR49541|c0_g1	0.754935136	0.245161112	NC	0.609054228	0.67485539	NC	1.262527866	0.007742857	UP	gi|225454346|ref|XP_002278060.1|	probable receptor-like protein kinase At5g24010 [Vitis vinifera]
TR37450|c1_g1	1.242974811	0.015139724	UP	0.939446506	0.190063343	NC	0.854199484	0.121717307	NC	gi|38353602|gb|AAR18696.1|	auxin transporter protein 1 [Populus tomentosa]
TR16242|c0_g1	1.329595808	0.007031621	UP	0.718290264	0.480452066	NC	0.32624502	0.705448326	NC	gi|359496593|ref|XP_002270520.2|	bifunctional epoxide hydrolase 2 isoform X3 [Vitis vinifera]
TR34025|c0_g1	1.157963087	0.079728766	NC	0.847719358	0.518401979	NC	1.279488203	0.027486758	UP	gi|729325587|ref|XM_010536578.1|	Tarenaya hassleriana 60S ribosomal protein L7-2 (LOC104810330), mRNA
TR44228|c0_g1	0.481133685	0.634418639	NC	0.644398259	0.649773053	NC	1.37016955	0.004157297	UP	gi|703071512|ref|XP_010089048.1|	hypothetical protein L484_024221 [Morus notabilis]
TR38680|c0_g1	-1.080840582	0.051834407	DOWN	-0.494838717	0.922553052	NC	-0.188710218	0.865851683	NC	gi|1012339732|gb|KYP50959.1|	hypothetical protein KK1_027169 [Cajanus cajan]
TR38765|c0_g1	0.980757398	0.098741136	NC	0.965497264	0.193318142	NC	1.540079941	0.001190575	UP	gi|702452861|ref|XM_010027755.1|	Eucalyptus grandis nucleolar transcription factor 1 (LOC104416354), mRNA
TR26155|c0_g1	-1.078691792	0.060541333	DOWN	-1.132385765	0.089687757	DOWN	-2.790575843	1.03E-08	DOWN	gi|848849456|ref|XM_012975260.1|	Erythranthe guttatus uncharacterized LOC105951803 (LOC105951803), mRNA
TR42883|c1_g1	0.453522477	0.701707009	NC	0.324381154	1	NC	1.032155404	0.058449077	UP	gi|566183664|ref|XP_002311500.2|	glycoprotein [Populus trichocarpa] >gi|550332938|gb|EEE88867.2| hydroxyproline-rich glycoprotein [Populus trichocarpa]
TR152707|c0_g1	1.000522224	0.071335992	UP	0.819972229	0.319747061	NC	1.044428728	0.038400833	UP	gi|720048509|ref|XP_010271152.1|	proton-coupled amino acid transporter 3-like [Nelumbo nucifera]
TR50947|c5_g4	-1.091597624	0.185258963	NC	-0.650921163	0.891756926	NC	-1.801910258	0.005214272	DOWN	gi|965664935|dbj|AP015036.1|	Vigna angularis var. angularis DNA, chromosome 3, almost complete sequence, cultivar: Shumari
TR46739|c0_g3	2.658282824	3.27E-09	UP	1.974194564	3.41E-05	UP	2.002362571	7.43E-06	NC
TR8400|c0_g2	1.266177817	0.080387645	UP	0.890933562	0.602570142	NC	0	1	NC
TR105599|c0_g1	-1.19986393	0.073956168	DOWN	-0.889077894	0.445737034	NC	-1.08313296	0.093772112	DOWN	gi|965668308|dbj|AP015037.1|	Vigna angularis var. angularis DNA, chromosome 4, almost complete sequence, cultivar: Shumari
TR51191|c1_g5	0.41058547	0.72941592	NC	0.640904036	0.66384199	NC	1.586186882	0.000756413	UP	gi|645251057|ref|XP_008231505.1|	putative disease resistance RPP13-like protein 1 [Prunus mume]
TR27325|c0_g1	-1.63551725	0.022844389	DOWN	-1.269555377	0.175855629	NC	-1.538441445	0.029352078	DOWN
TR42013|c0_g1	-0.127393974	0.964938704	NC	-0.308874777	1	NC	-1.135176834	0.022111892	DOWN	gi|590632084|ref|XP_007027742.1|	GCN5-related N-acetyltransferase [Theobroma cacao]
TR50677|c0_g1	0.578959167	0.48871733	NC	0.416372619	1	NC	1.018319898	0.049797251	UP	gi|703120293|ref|XP_010102070.1|	hypothetical protein L484_009013 [Morus notabilis]
TR31738|c0_g2	-0.527883693	0.549669141	NC	-0.540739992	0.816129507	NC	-1.218363673	0.011830527	DOWN	gi|571533688|ref|XP_006600430.1|	putative phytosulfokines 6 isoform X1 [Glycine max]
TR47146|c1_g1	1.328591368	0.006790585	UP	1.137567719	0.052879138	UP	1.87231345	2.63E-05	UP	gi|590700201|ref|XP_007046099.1|	RING/FYVE/PHD zinc finger superfamily protein isoform 4, partial [Theobroma cacao]
TR43365|c1_g1	0.561264886	0.503921934	NC	0.70932962	0.503358259	NC	1.298252523	0.006364758	UP	gi|567905996|ref|XP_006445486.1|	hypothetical protein CICLE_v10021280mg [Citrus clementina]
TR36743|c0_g2	-0.943541668	0.10417623	NC	-0.732595342	0.46495746	NC	-1.467480072	0.001827862	DOWN	gi|743928219|ref|XM_011010009.1|	Populus euphratica uncharacterized LOC105113718 (LOC105113718), mRNA
TR42555|c1_g1	-1.399070398	0.024912152	DOWN	-0.732871281	0.651252816	NC	-0.77385494	0.277103087	NC	gi|565361663|ref|XP_006347574.1|	ATPase family AAA domain-containing protein 3-like [Solanum tuberosum]
TR128318|c0_g1	2.203725525	3.25E-05	NC	2.009869842	0.000561548	NC	3.408469322	5.19E-12	NC	gi|822659534|gb|KP333929.1|	Chrysanthemum x morifolium microsatellite JH-2101 sequence
TR28240|c0_g1	0.207642396	0.920495667	NC	-0.1600594	1	NC	-1.596762791	0.00061564	DOWN	gi|593489707|ref|XP_007141721.1|	hypothetical protein PHAVU_008G219600g [Phaseolus vulgaris]
TR50151|c10_g1	0.626829325	0.475598192	NC	0.666360747	0.677531792	NC	1.514079812	0.002035669	UP	gi|1617015|emb|CAA69026.1|	ribonucleotide reductase RNR1 like protein [Arabidopsis thaliana]
TR17061|c0_g1	1.11693002	0.147169579	NC	0	1	NC	1.209597487	0.068455984	UP	gi|661879264|emb|CDP17124.1|	unnamed protein product [Coffea canephora]
TR11647|c0_g2	1.173731348	0.047868725	UP	1.262664931	0.054539995	UP	1.979305042	3.97E-05	UP
TR24500|c0_g1	1.526583411	0.003945985	UP	1.3813966	0.026324113	NC	1.707103242	0.000642932	NC	gi|733581885|emb|LN713262.1|	Cucumis melo genomic chromosome, chr_8
TR39896|c0_g4	-0.259443261	0.883854968	NC	-0.490135974	0.933231641	NC	-1.316597744	0.007407469	DOWN	gi|502077674|ref|XP_004485712.1|	syntaxin-124-like [Cicer arietinum]
TR8149|c0_g1	0.102878507	0.974120839	NC	-0.028878231	1	NC	-1.481061577	0.002479662	DOWN	gi|46195482|gb|AC135316.15|	Medicago truncatula clone mth2-20l8, complete sequence
TR2986|c0_g1	1.092760714	0.043888316	UP	0.837938738	0.313304204	NC	0.759975885	0.195991357	NC	gi|702351207|ref|XP_010057820.1|	uncharacterized protein LOC104445613 [Eucalyptus grandis]
TR49352|c0_g1	0	1	NC	0.583779605	0.997838012	NC	1.17731619	0.06191142	UP
TR51639|c1_g1	-0.907847545	0.125531424	NC	-0.685231144	0.555784883	NC	-1.314816289	0.006143878	DOWN	gi|590628309|ref|XP_007026683.1|	Calcium-dependent protein kinase 13 isoform 2 [Theobroma cacao]
TR51203|c0_g2	0.043868288	0.996042877	NC	-0.161616254	1	NC	-1.426328428	0.002379749	DOWN	gi|526118097|ref|NP_001268193.1|	promoter-binding protein SPL10 [Vitis vinifera]
TR39791|c1_g1	1.832913161	0.00115768	UP	1.047380672	0.285812178	NC	0	1	NC
TR47287|c1_g3	1.832732944	0.001361998	UP	1.356044555	0.087040434	NC	2.497737363	1.45E-06	UP	gi|470144241|ref|XP_004307769.1|	LRR receptor-like serine/threonine-protein kinase GSO1 [Fragaria vesca subsp. vesca]
TR41494|c0_g3	-1.761903533	0.000141248	DOWN	-1.142594325	0.053003942	DOWN	-2.017133005	6.32E-06	DOWN	gi|1009145075|ref|XP_015890136.1|	uncharacterized membrane protein At3g27390 [Ziziphus jujuba]
TR41284|c1_g1	-0.89944911	0.141069891	NC	-0.694064553	0.557619932	NC	-1.323974994	0.007064185	DOWN	gi|225424540|ref|XP_002281928.1|	myb family transcription factor APL isoform X2 [Vitis vinifera]
TR7039|c0_g1	1.06689374	0.067905374	UP	0.581199692	0.840830621	NC	1.261363815	0.014474182	NC	gi|965668308|dbj|AP015037.1|	Vigna angularis var. angularis DNA, chromosome 4, almost complete sequence, cultivar: Shumari
TR46621|c1_g14	0	1	NC	0.487404356	1	NC	1.249476215	0.052331959	UP	gi|543176497|gb|KF033282.1|	Phaseolus vulgaris clone BE5d2354 osmotin-like protein mRNA, complete cds
TR30599|c0_g1	0.794963861	0.228461157	NC	0.590703226	0.754861475	NC	1.049419578	0.042689375	UP	gi|663673440|emb|HG975441.1|	Solanum pennellii chromosome ch02, complete genome
TR142168|c0_g1	-0.43071168	0.698312424	NC	-0.451391429	0.99569061	NC	-1.077724812	0.038054451	DOWN	gi|965661712|dbj|AP015035.1|	Vigna angularis var. angularis DNA, chromosome 2, almost complete sequence, cultivar: Shumari
TR44785|c0_g1	0.081835592	0.983031325	NC	-0.282834103	1	NC	-1.327241067	0.007685644	DOWN	gi|694323881|ref|XM_009354717.1|	Pyrus x bretschneideri fructose-bisphosphate aldolase cytoplasmic isozyme (LOC103944293), mRNA
TR26076|c0_g1	-1.346717573	0.007191358	DOWN	-0.935346747	0.191307087	NC	-1.610890292	0.000522737	DOWN	gi|470130620|ref|XP_004301201.1|	aspartic proteinase nepenthesin-2 [Fragaria vesca subsp. vesca]
TR51857|c0_g1	0.362284952	0.819039915	NC	0.36285494	1	NC	1.094023763	0.043859504	UP	gi|123693614|emb|AM438277.1|	Vitis vinifera contig VV78X038248.2, whole genome shotgun sequence
TR9977|c0_g1	0.884109641	0.141660028	NC	0.704028365	0.521059637	NC	1.213551041	0.012640402	UP	gi|225461096|ref|XP_002282205.1|	protein NDR1 [Vitis vinifera]
TR27507|c0_g1	0.721081674	0.329920354	NC	0.703345867	0.577584658	NC	1.215326942	0.016779977	UP	gi|147821643|emb|CAN72597.1|	hypothetical protein VITISV_015543 [Vitis vinifera]
TR48628|c1_g1	-2.964072921	3.02E-07	DOWN	-1.968612345	0.000987545	DOWN	0.024697623	1	NC
TR50248|c5_g9	0.320422732	0.829823407	NC	0.260246154	1	NC	-0.89523348	0.112765396	NC
TR153447|c0_g1	-1.043075897	0.097508925	DOWN	-1.122764766	0.111807576	NC	-2.318368904	7.22E-06	DOWN	gi|965656162|dbj|AP015034.1|	Vigna angularis var. angularis DNA, chromosome 1, almost complete sequence, cultivar: Shumari
TR44301|c3_g1	-1.797052371	0.010401588	DOWN	-1.065569432	0.375307823	NC	-1.823468282	0.005098758	DOWN	gi|965604228|dbj|AP015040.1|	Vigna angularis var. angularis DNA, chromosome 7, almost complete sequence, cultivar: Shumari
TR42691|c1_g2	1.746454334	0.00691645	NC	2.50656027	2.96E-05	NC	4.192818922	7.92E-16	NC
TR35934|c0_g8	0.144440698	0.961786221	NC	0.377471054	1	NC	1.157766949	0.022558955	UP	gi|224070853|ref|XP_002303265.1|	transducin family protein [Populus trichocarpa]
TR49121|c4_g6	-0.584292679	0.462244531	NC	-0.597445051	0.697700927	NC	-1.123494595	0.021879812	DOWN	gi|60499796|gb|AAX22106.1|	polyubiquitin, partial [Oryza sativa Indica Group]
TR48171|c0_g1	-0.485993101	0.607644	NC	-0.502548833	0.886209773	NC	-1.150680377	0.018590016	DOWN	gi|743828245|ref|XP_011023223.1|	ethylene-responsive transcription factor CRF5-like [Populus euphratica]
TR25649|c0_g1	1.715168417	0.000601068	UP	1.426960774	0.015387339	UP	2.008323482	2.28E-05	UP	gi|409970183|gb|JQ730694.1|	Miscanthus sacchariflorus clone DSSR21 microsatellite sequence
TR46994|c1_g1	-0.294302181	0.85095532	NC	-0.634590275	0.652724585	NC	-2.474975121	7.07E-08	NC
TR36473|c0_g1	0.64412293	0.534425831	NC	0.453886287	1	NC	1.203189895	0.039437528	UP	gi|976901487|gb|KVH89533.1|	Pentatricopeptide repeat-containing protein [Cynara cardunculus var. scolymus]
TR88122|c0_g1	1.144886885	0.02695455	UP	1.026953903	0.104936669	NC	1.484041356	0.001244217	UP	gi|225458956|ref|XP_002285542.1|	uncharacterized protein LOC100245533 [Vitis vinifera]
TR44222|c1_g3	0.618416767	0.414943394	NC	0.406471029	1	NC	1.176165483	0.015122688	UP
TR45163|c0_g1	0	1	NC	2.383500534	0.001644596	NC	3.841331125	1.53E-10	UP	gi|729468220|ref|XM_010528328.1|	Tarenaya hassleriana cellulose synthase A catalytic subunit 2 [UDP-forming] (LOC104804140), mRNA
TR39344|c0_g2	-0.906744753	0.160204518	NC	-0.843446733	0.359417595	NC	-1.938194497	8.62E-05	DOWN
TR48667|c0_g3	-0.620123995	0.416509333	NC	-0.671336709	0.569190135	NC	-1.250137724	0.009221545	DOWN	gi|1001910263|gb|AMM43080.1|	LRR-RLK, partial [Vernicia montana]
TR52166|c0_g1	0	1	NC	1.860187409	0.00703985	NC	2.874895361	9.30E-08	UP	sp|Q94KD0|TA15B_ARATH	initiation factor TFIID subunit 15b OS=Arabidopsis thaliana GN=TAF15B PE=1 SV=1
TR42588|c0_g1	1.382677458	0.069101517	UP	0	1	NC	0	1	NC	gi|590705584|ref|XP_007047479.1|	Uncharacterized protein isoform 1 [Theobroma cacao]
TR50355|c1_g1	2.075373814	4.21E-06	UP	2.061024583	1.02E-05	UP	3.139566116	1.15E-12	UP
TR59054|c0_g1	0	1	NC	0.791242215	0.800106782	NC	1.32699596	0.046495732	UP	gi|700193353|gb|KGN48557.1|	Sucrose responsive element binding protein [Cucumis sativus]
TR44501|c0_g1	1.73952257	0.000185874	UP	1.39615661	0.009018417	UP	2.062372441	3.79E-06	UP	gi|728846254|gb|KHG25697.1|	Beta-1,4-mannosyl-glycoprotein 4-beta-N-acetylglucosaminyltransferase [Gossypium arboreum]
TR32532|c0_g1	0.343320463	0.797738186	NC	0.335931217	1	NC	1.022054074	0.043048505	UP	gi|590689310|ref|XP_007043191.1|	Prolyl oligopeptidase family protein isoform 1 [Theobroma cacao]
TR32226|c0_g2	0.347250522	0.821949842	NC	0.252031785	1	NC	1.065359815	0.047201533	UP
TR12713|c0_g2	1.076957325	0.062619183	UP	0.974258611	0.206508919	NC	1.345590151	0.007320477	UP	gi|965676242|dbj|AP016099.1|	Vigna angularis var. angularis DNA, scaffold: Scaffold_1055, complete sequence, cultivar: Shumari
TR41202|c0_g1	-1.035459583	0.118564142	NC	-0.88000196	0.41018627	NC	-3.603449245	5.68E-10	DOWN
TR23125|c0_g1	1.022766906	0.110214556	NC	0.735653372	0.603068663	NC	1.003306522	0.088376062	UP	gi|147812557|emb|AM473506.2|	Vitis vinifera contig VV78X025683.9, whole genome shotgun sequence
TR46671|c2_g1	1.042959231	0.054630769	UP	0.659677675	0.59230867	NC	1.185084614	0.014665786	UP	gi|823158187|ref|XP_012478961.1|	uncharacterized protein LOC105794361 [Gossypium raimondii]
TR40138|c0_g1	0.515770112	0.576493523	NC	0.498741053	0.913023224	NC	1.094180865	0.029141351	UP	gi|720063600|ref|XP_010275692.1|	E3 ubiquitin-protein ligase RHA1B-like [Nelumbo nucifera]
TR2546|c0_g1	0.564075097	0.510345096	NC	0.579335909	0.765219894	NC	1.099571071	0.029276543	UP	gi|698458056|ref|XP_009780973.1|	aspartic proteinase A1-like [Nicotiana sylvestris]
TR3208|c0_g1	-0.63134498	0.440287893	NC	-0.367620206	1	NC	-1.275702893	0.01295999	DOWN	gi|147866496|emb|AM487490.2|	Vitis vinifera contig VV78X238042.3, whole genome shotgun sequence
TR43313|c0_g1	-1.291693604	0.015162218	DOWN	-0.945194842	0.21681504	NC	-0.956870222	0.083786189	NC	gi|1009151165|ref|XP_015893408.1|	cysteine protease ATG4-like [Ziziphus jujuba]
TR26516|c0_g1	0.66289323	0.418619846	NC	0.960626846	0.215341868	NC	1.975856637	2.54E-05	UP	gi|729386322|ref|XM_010553036.1|	Tarenaya hassleriana LAG1 longevity assurance homolog 3 (LOC104821980), transcript variant X7, mRNA
TR46431|c0_g1	0.271076124	0.880583082	NC	0.916791349	0.236098659	NC	2.163656978	1.74E-06	UP	gi|661888245|emb|CDP08362.1|	unnamed protein product [Coffea canephora]
TR78003|c1_g1	1.387566912	0.004608986	UP	1.297952185	0.019232749	UP	2.168176442	1.06E-06	UP	gi|823262738|ref|XP_012464124.1|	fasciclin-like arabinogalactan protein 1 [Gossypium raimondii]
TR15585|c0_g1	0.380742563	0.788774897	NC	0.450852403	1	NC	1.134437216	0.029735958	UP	gi|697107204|ref|XP_009607437.1|	DNA-directed RNA polymerases II, IV and V subunit 11-like isoform X2 [Nicotiana tomentosiformis]
TR37684|c0_g1	-1.835461678	0.007518804	DOWN	-1.16310743	0.268719748	NC	-2.62680154	7.73E-05	DOWN	gi|769816288|ref|XM_011623695.1|	Amborella trichopoda ATP-citrate synthase alpha chain protein 2 (LOC18430455), mRNA
TR46322|c0_g1	1.23060515	0.01481823	UP	0.844250132	0.284383327	NC	1.039174808	0.039132585	UP	gi|694378955|ref|XP_009365693.1|	UPF0392 protein At1g27200 [Pyrus x bretschneideri]
TR73448|c0_g2	-0.19897969	0.928585296	NC	-0.380069628	1	NC	-1.487217722	0.002433412	DOWN	gi|743920562|ref|XP_011004331.1|	LOW QUALITY PROTEIN: DNA replication licensing factor MCM2-like [Populus euphratica]
TR45913|c1_g2	1.124736917	0.035404346	UP	0.752576758	0.44126374	NC	1.118487715	0.026027043	UP	gi|629101271|gb|KCW66740.1|	hypothetical protein EUGRSUZ_F00494 [Eucalyptus grandis]
TR28827|c0_g2	0.259576955	0.897364749	NC	0.539624537	0.898601115	NC	1.897395078	4.71E-05	UP	gi|590691720|ref|XP_007043861.1|	Hydroxyproline-rich glycoprotein family protein, putative [Theobroma cacao]
TR51324|c4_g1	-0.496566963	0.599034963	NC	-0.514993953	0.878008098	NC	-1.447093399	0.002094784	DOWN	gi|1021029135|gb|KZM86920.1|	hypothetical protein DCAR_024054 [Daucus carota subsp. sativus]
TR52071|c1_g1	-0.065175477	0.988651944	NC	-0.123579386	1	NC	-1.226074098	0.013210165	DOWN	gi|695048267|ref|XP_009412038.1|	uncharacterized protein LOC103993628 [Musa acuminata subsp. malaccensis]
TR49506|c3_g1	-0.600542122	0.439509479	NC	-0.565202401	0.768241358	NC	-1.077621118	0.030075768	DOWN	gi|590659126|ref|XP_007035042.1|	Uncharacterized protein TCM_020826 [Theobroma cacao]
TR79097|c0_g1	1.030290968	0.150799273	NC	1.272199394	0.079164774	NC	2.090156272	3.06E-05	UP	gi|733581885|emb|LN713262.1|	Cucumis melo genomic chromosome, chr_8
TR41450|c0_g1	-0.801248802	0.204933676	NC	-0.747944604	0.429026	NC	-1.272165016	0.007944231	DOWN	gi|470135163|ref|XP_004303393.1|	fasciclin-like arabinogalactan protein 15 [Fragaria vesca subsp. vesca]
TR38191|c0_g1	0.704652081	0.499136307	NC	0.699215188	0.783176435	NC	1.151078017	0.055856947	UP	gi|147811273|emb|AM454661.2|	Vitis vinifera contig VV78X156756.5, whole genome shotgun sequence
TR48077|c0_g1	-0.512397982	0.575178443	NC	-0.556616701	0.795634948	NC	-1.435429109	0.002237851	DOWN	gi|359491185|ref|XP_002276558.2|	cytochrome P450 71A1-like [Vitis vinifera]
TR34733|c0_g1	1.274249652	0.025105135	NC	1.103171636	0.136888424	NC	2.071661865	1.83E-05	UP	gi|147797968|emb|AM439199.2|	Vitis vinifera contig VV78X136217.14, whole genome shotgun sequence
TR33208|c0_g1	1.299628444	0.010201966	UP	1.034644934	0.115381279	NC	0.776607221	0.181014936	NC	gi|225427288|ref|XP_002281722.1|	dynamin-related protein 1E [Vitis vinifera]
TR36748|c0_g1	-0.115863488	0.969605596	NC	-0.316593275	1	NC	-1.032423681	0.064855465	DOWN
TR51781|c1_g4	-1.49099489	0.002157702	DOWN	-1.163554502	0.051342344	DOWN	-3.012323715	3.43E-11	NC
TR47152|c0_g1	-0.437945034	0.745199084	NC	-0.388009965	1	NC	-1.8229341	0.001632391	DOWN
TR48983|c0_g2	1.048836192	0.050486989	UP	0.628627277	0.639627667	NC	-0.009406212	1	NC	gi|359480674|ref|XP_002277765.2|	heat shock factor protein HSF24 [Vitis vinifera]
TR37306|c0_g1	-1.862773296	0.006363756	DOWN	-0.599986738	0.980039727	NC	0.553982836	0.527641687	NC	gi|147845946|emb|AM489155.2|	Vitis vinifera contig VV78X099417.2, whole genome shotgun sequence
TR148549|c0_g1	0	1	NC	1.311403218	0.156029241	NC	2.129500944	0.000246677	UP	gi|657981644|ref|XM_008384628.1|	Malus x domestica probable methyltransferase PMT3 (LOC103445614), mRNA
TR22528|c0_g1	-2.009988229	2.74E-05	DOWN	-1.380530202	0.014888321	DOWN	-2.214462299	2.23E-06	DOWN	gi|729316208|ref|XM_010533531.1|	Tarenaya hassleriana vesicle-associated protein 2-2 (LOC104808032), transcript variant X11, mRNA
TR39457|c0_g1	-0.890543983	0.153054906	NC	-0.691079835	0.577095522	NC	-1.349087623	0.006364758	DOWN	gi|702488268|ref|XP_010035052.1|	receptor-like serine/threonine-protein kinase At4g25390 [Eucalyptus grandis]
TR40320|c0_g1	0.837624597	0.167760569	NC	0.837076611	0.290694122	NC	1.82525639	4.38E-05	UP	gi|472405722|gb|AGI42457.1|	mutant xyloglucan endotransglycosylase/hydrolase [Neolamarckia cadamba]
TR44050|c0_g1	-1.589698533	0.029371185	DOWN	-1.112453797	0.30679461	NC	-2.015081285	0.00237414	NC	gi|638110939|emb|CDQ51991.1|	dof zinc finger protein, partial [Fagus sylvatica]
TR41587|c0_g1	-0.710082593	0.303106892	NC	-0.558449078	0.788173996	NC	-1.108107684	0.025846905	DOWN	gi|225453579|ref|XP_002266654.1|	CDPK-related kinase 3 isoform X1 [Vitis vinifera]
TR37423|c0_g1	1.170590845	0.030696719	UP	0.95292923	0.199728009	NC	0.943231795	0.083213461	NC	gi|1009123663|ref|XP_015878657.1|	uncharacterized protein LOC107414951 [Ziziphus jujuba]
TR47457|c0_g1	-0.191949486	0.934934527	NC	0.262637085	1	NC	1.072246402	0.035425357	UP	gi|590628755|ref|XP_007026804.1|	Cysteine proteinases superfamily protein isoform 1 [Theobroma cacao]
TR51416|c1_g1	1.456583035	0.002552888	UP	0.834715121	0.307385693	NC	-0.609546392	0.351233482	NC	gi|359483792|ref|XP_002264957.2|	aquaporin NIP1-1 [Vitis vinifera]
TR49617|c0_g1	-0.392702219	0.736779203	NC	-0.372518419	1	NC	-1.285734342	0.007548785	DOWN	gi|1012329401|gb|KYP40984.1|	Beta-glucosidase 44, partial [Cajanus cajan]
TR51479|c1_g1	-1.808405337	0.000740336	DOWN	-1.325221875	0.047949614	DOWN	-1.723118389	0.000878681	DOWN
TR23078|c0_g1	1.189153576	0.030857302	UP	0.587535295	0.808163834	NC	0.870411397	0.13427216	NC
TR52068|c1_g2	-0.228986267	0.902802177	NC	-0.330934767	1	NC	-1.587092611	0.000502114	DOWN
TR49927|c2_g1	0.774376337	0.245595713	NC	1.074782722	0.092019955	UP	2.201800514	8.94E-07	UP	gi|965613963|dbj|BAT99595.1|	hypothetical protein VIGAN_10105500, partial [Vigna angularis var. angularis]
TR63159|c0_g3	1.758379809	0.002292752	UP	1.538874122	0.024811498	UP	2.862873691	1.55E-08	UP	gi|663673439|emb|HG975440.1|	Solanum pennellii chromosome ch01, complete genome
TR41918|c0_g1	-1.560985057	0.00089117	DOWN	-1.08723186	0.072350357	DOWN	-1.941978765	1.25E-05	DOWN	gi|225445063|ref|XP_002280262.1|	uncharacterized protein LOC100249186 [Vitis vinifera]
TR126324|c0_g1	-2.626676753	0.000428791	NC	-1.659344523	0.047364778	DOWN	-2.833790447	6.16E-05	DOWN	gi|974745964|gb|KT248732.1|	Lindera megaphylla isolate 126 RNA polymerase II second largest subunit (RPB2) gene, exons 20 through 22 and partial cds
TR58165|c0_g1	0.079183462	0.990896451	NC	-0.291909781	1	NC	-1.096740058	0.061671272	DOWN
TR47778|c0_g1	1.464181184	0.004653788	UP	1.305506198	0.032326808	UP	1.738932849	0.000299207	UP	gi|593264339|ref|XM_007134286.1|	Phaseolus vulgaris hypothetical protein (PHAVU_010G040000g) mRNA, complete cds
TR152906|c0_g1	1.597068071	0.000731504	UP	1.124972186	0.061972847	UP	1.370023011	0.003682604	UP	gi|225454320|ref|XP_002277286.1|	uncharacterized protein LOC100258567 [Vitis vinifera]
TR15096|c0_g1	0	1	NC	0	1	NC	1.795127387	0.006756127	UP
TR42720|c4_g1	-0.720719022	0.31941138	NC	-0.572770946	0.79469331	NC	-1.029816431	0.057122035	DOWN	gi|965610582|dbj|AP015042.1|	Vigna angularis var. angularis DNA, chromosome 9, almost complete sequence, cultivar: Shumari
TR37159|c0_g1	-0.571132263	0.48525436	NC	-0.531789584	0.832140943	NC	-1.008649075	0.048510406	DOWN	gi|1009108566|ref|XP_015885330.1|	probable WRKY transcription factor 31 [Ziziphus jujuba]
TR44644|c1_g1	0.663633453	0.35468411	NC	0.679030607	0.54755235	NC	1.320071844	0.005005497	UP	gi|923509711|ref|XM_013885525.1|	Brassica napus cysteine-rich and transmembrane domain-containing protein A-like (LOC106443980), mRNA
TR51703|c4_g9	1.678478384	0.000377937	UP	1.17158497	0.049775237	UP	2.359520469	1.20E-07	UP	gi|223548355|gb|EEF49846.1|	serine-threonine protein kinase, plant-type, putative [Ricinus communis]
TR44077|c1_g12	-0.537421066	0.528172271	NC	-0.522676648	0.84274174	NC	-1.095283783	0.026121614	DOWN	gi|823184224|ref|XP_012489127.1|	peroxidase 72-like [Gossypium raimondii]
TR48774|c1_g1	-0.555137315	0.504142637	NC	-0.523057256	0.843610848	NC	-1.024932732	0.041933072	DOWN	gi|747073331|ref|XP_011083621.1|	ocs element-binding factor 1 [Sesamum indicum]
TR48812|c0_g7	0.307011208	0.874998944	NC	0.477315385	1	NC	1.380464959	0.00687104	UP	gi|802546376|ref|XP_012084606.1|	uncharacterized protein LOC105643970 isoform X1 [Jatropha curcas]
TR34143|c0_g1	-0.702114429	0.306145043	NC	-0.658263499	0.581975338	NC	-1.252522269	0.008416838	DOWN	gi|225425682|ref|XP_002273802.1|	zinc-finger homeodomain protein 11 [Vitis vinifera]
TR42521|c1_g1	-1.820311421	6.82E-05	DOWN	-0.995770869	0.125201508	NC	-0.856387347	0.110138618	NC	gi|297741407|emb|CBI32538.3|	protein product [Vitis vinifera]
TR50811|c6_g2	-1.038651023	0.063848876	DOWN	-0.67621111	0.586669384	NC	-0.931592494	0.084297972	NC
TR41871|c0_g1	-1.3012497	0.056833394	DOWN	-0.544289069	1	NC	-0.730552823	0.354383475	NC
TR23363|c0_g1	0.041153786	1	NC	0.15750889	1	NC	1.087757781	0.047033412	UP	gi|410610269|gb|AFV74903.1|	PISTILLATA-like protein, partial [Loranthus delavayi]
TR58527|c0_g1	0.046861283	0.995124421	NC	-0.303447654	1	NC	-1.091395217	0.029918123	DOWN	gi|764523454|ref|XP_011457720.1|	uncharacterized protein LOC101292168 [Fragaria vesca subsp. vesca]
TR49282|c0_g1	-2.219650726	1.24E-05	NC	-1.203564383	0.059163896	NC	-1.815968768	0.000185614	DOWN	gi|952950760|gb|ALO19898.1|	UDP-glycosyltransferase 74AG1 [Camellia sinensis]
TR58942|c0_g1	0.583283072	0.58022109	NC	0.49177672	1	NC	1.069093154	0.063834798	UP	gi|224077342|ref|XP_002305219.1|	60S ribosomal protein L24 [Populus trichocarpa]
TR48921|c5_g1	-0.17717849	0.936202398	NC	-0.36934291	1	NC	-2.815837805	1.99E-08	NC
TR36022|c1_g1	0.53283745	0.542655792	NC	0.672629774	0.566364744	NC	1.248891704	0.009018877	UP	gi|661878762|emb|CDP17521.1|	unnamed protein product [Coffea canephora]
TR46002|c0_g1	-1.094704243	0.039468412	DOWN	-0.870816872	0.254983	NC	-1.711203613	0.000175625	DOWN	gi|255588212|ref|XP_002534537.1|	homeobox-leucine zipper protein HOX11 [Ricinus communis]
TR40400|c0_g1	1.127058754	0.030424533	UP	0.906289472	0.207017786	NC	1.194896091	0.013079815	UP	gi|742526583|gb|KP179982.1|	Osmanthus fragrans microsatellite OF-1049 sequence
TR23230|c1_g1	0.848910067	0.193388448	NC	0.769423907	0.456475738	NC	1.128208945	0.029534621	UP	gi|255547363|ref|XP_002514739.1|	thioredoxin-like 1-2, chloroplastic [Ricinus communis]
TR49207|c0_g1	1.668275613	0.000318177	UP	1.457082883	0.004776766	UP	2.221328711	4.50E-07	UP	gi|645273123|ref|XP_008241727.1|	disease resistance RPP13-like protein 4 [Prunus mume]
TR44204|c0_g1	1.067452791	0.147918432	NC	0.934866541	0.425648772	NC	1.18260677	0.061017738	UP
TR51818|c11_g1	-0.441096197	0.671148946	NC	-0.581264163	0.738256078	NC	-1.895420506	2.60E-05	DOWN	gi|1009129309|ref|XP_015881696.1|	glucan endo-1,3-beta-glucosidase 6 [Ziziphus jujuba]
TR11530|c0_g4	-1.513246387	0.017973357	DOWN	-1.414352605	0.053439798	DOWN	-3.682506098	1.30E-08	DOWN	gi|226502457|ref|NM_001154639.1|	Zea mays transposon protein CACTA, En/Spm sub-class (LOC100281719), mRNA >gi|195615863|gb|EU957644.1| Zea mays clone 1600884 transposon protein CACTA, En/Spm sub-class mRNA, complete cds
TR45853|c0_g2	0.56287228	0.494832319	NC	0.549657004	0.798315741	NC	1.228338377	0.010251843	UP	gi|307101743|ref|YP_003875494.1|	transport membrane protein, partial (mitochondrion) [Silene latifolia]
TR44212|c0_g1	1.079096286	0.051188831	UP	0.796636191	0.393533032	NC	1.894282596	3.18E-05	UP	gi|947086811|gb|KRH35532.1|	hypothetical protein GLYMA_10G248900 [Glycine max]
TR36344|c0_g1	0.153764803	0.950445666	NC	0.618417779	0.655359969	NC	1.375582938	0.003079764	UP
TR50571|c1_g1	1.008148582	0.066883934	UP	0.731274093	0.454706106	NC	0.828186994	0.130613609	NC	gi|733593270|emb|LN702750.1|	Cucumis melo genomic scaffold, unassembled_sequence50218
TR14112|c0_g1	-1.022319972	0.061230511	DOWN	-0.523428893	0.847458427	NC	-0.395447814	0.614522554	NC	gi|747103769|ref|XP_011100086.1|	cytochrome P450 86B1-like [Sesamum indicum]
TR47518|c0_g1	-0.493539525	0.596188419	NC	-0.457165163	0.971445364	NC	-1.012276789	0.045766955	DOWN	gi|703085386|ref|XP_010092723.1|	BEACH domain-containing protein lvsC [Morus notabilis]
TR144557|c0_g1	-1.560919325	0.001521383	DOWN	-1.014699471	0.136486651	NC	-1.670513605	0.000433709	DOWN	gi|823250395|ref|XP_012457783.1|	zinc finger protein ZAT12-like [Gossypium raimondii]
TR46915|c0_g3	-0.49231872	0.596196059	NC	-0.506061324	0.880082904	NC	-1.028811576	0.040591007	DOWN	gi|731430449|ref|XP_010665036.1|	putative 1-phosphatidylinositol-3-phosphate 5-kinase FAB1D [Vitis vinifera]
TR42230|c0_g1	0.821306509	0.183754478	NC	0.811207882	0.330012413	NC	1.289334224	0.006551703	UP	gi|659126565|ref|XP_008463251.1|	uncharacterized protein LOC103501454 [Cucumis melo]
TR18144|c0_g1	0.490542872	0.613446914	NC	0.760296051	0.422498113	NC	1.665923559	0.000276433	UP	gi|747074935|ref|XP_011084481.1|	ethylene-responsive transcription factor CRF4-like [Sesamum indicum]
TR16919|c0_g1	0.848674535	0.16963695	NC	0.916257694	0.212286556	NC	1.621380015	0.000421892	UP	gi|973606728|gb|KUM49827.1|	hypothetical protein ABT39_MTgene3054 (mitochondrion) [Picea glauca]
TR38295|c0_g1	1.105758617	0.038327481	UP	0.717143599	0.496249425	NC	0.403113195	0.614643613	NC	gi|255568563|ref|XP_002525255.1|	LOB domain-containing protein 37 [Ricinus communis]
TR41123|c0_g1	1.551407133	0.000958104	UP	1.630660311	0.000968949	UP	2.802885895	1.73E-10	UP	gi|225447429|ref|XP_002281878.1|	calcium-binding protein PBP1 [Vitis vinifera]
TR23839|c0_g2	1.196178198	0.044514178	UP	0.952353271	0.297714533	NC	1.569659277	0.002035669	UP	gi|923791820|ref|XM_013829078.1|	Brassica napus uncharacterized LOC106388903 (LOC106388903), mRNA
TR8315|c0_g1	1.171399326	0.024004455	UP	1.077900861	0.082674108	UP	1.458552279	0.001692589	UP	gi|590679345|ref|XP_007040554.1|	Phosphoinositide 4-kinase gamma 4, gamma 4,ubdk gamma 4,pi4k gamma 4 [Theobroma cacao]
TR39394|c0_g3	-0.913969215	0.115164939	NC	-0.772926984	0.385398437	NC	-1.976371753	9.36E-06	DOWN	gi|802761639|ref|XP_012089841.1|	BOI-related E3 ubiquitin-protein ligase 1 [Jatropha curcas]
TR7781|c0_g1	1.107810023	0.040383187	UP	0.715744447	0.511221538	NC	0.543874681	0.435639519	NC	gi|641844117|gb|KDO63012.1|	hypothetical protein CISIN_1g016098mg [Citrus sinensis]
TR50693|c0_g2	-1.100715288	0.039337942	DOWN	-0.850756335	0.286984257	NC	-1.889877624	3.16E-05	DOWN	gi|731425190|ref|XP_010663170.1|	uncharacterized protein LOC104882283 [Vitis vinifera]
TR109825|c0_g1	0.666584041	0.485881402	NC	1.618447677	0.006123712	UP	3.189102896	1.92E-11	UP	gi|937831927|gb|CP010988.1|	Carica papaya chromosome Y sequence
TR47413|c1_g1	0.856767556	0.154757125	NC	0.705083948	0.503669501	NC	1.036288684	0.040034119	UP	gi|641839046|gb|KDO57981.1|	hypothetical protein CISIN_1g012540mg [Citrus sinensis]
TR40164|c1_g1	1.311657163	0.06502401	UP	0	1	NC	1.603732849	0.008036077	UP	gi|1009108561|ref|XM_016029821.1|	Ziziphus jujuba peroxidase 42 (LOC107420772), mRNA
TR46034|c0_g1	0.602742346	0.467568278	NC	0.623202982	0.695943035	NC	1.22970545	0.012908241	UP	gi|937906686|dbj|BAS81740.1|	Os02g0830100, partial [Oryza sativa Japonica Group]
TR144730|c0_g1	-1.475657211	0.036387567	DOWN	-0.709282014	0.792244218	NC	-1.333429156	0.051658854	DOWN	gi|225451581|ref|XP_002275325.1|	mitochondrial phosphate carrier protein 3, mitochondrial isoform X1 [Vitis vinifera]
TR50759|c2_g2	2.253555615	0.000135814	NC	2.351572401	0.000196374	NC	3.603876266	9.04E-12	NC	gi|674894839|emb|CDY38055.1|	BnaCnng09160D [Brassica napus]
TR117812|c0_g1	1.16635914	0.140793009	NC	1.041713586	0.391261003	NC	1.819290357	0.002112263	UP	gi|1841846|gb|U86865.1|ACU86865	Actinidia chinensis 1-aminocyclopropane-1-carboxylate synthase (ACAS1) mRNA, partial cds
TR24311|c0_g2	0.168114069	0.950240533	NC	0.192866098	1	NC	1.093760238	0.033119613	UP	gi|658008928|ref|XP_008339660.1|	universal stress protein A-like protein [Malus domestica]
TR36368|c0_g1	1.000238816	0.071400942	UP	0.802487947	0.347055638	NC	0.938773243	0.072848381	NC	gi|225456631|ref|XP_002266698.1|	pentatricopeptide repeat-containing protein At1g74750 [Vitis vinifera]
TR42146|c0_g1	0	1	NC	0	1	NC	1.187650458	0.057001021	UP	gi|764576945|ref|XM_011464959.1|	Fragaria vesca subsp. vesca uncharacterized LOC105351197 (LOC105351197), mRNA
TR38960|c0_g1	-0.813506282	0.195627068	NC	-0.597242015	0.712977027	NC	-1.393796055	0.003261069	DOWN	gi|641855597|gb|KDO74383.1|	hypothetical protein CISIN_1g028841mg [Citrus sinensis]
TR40009|c0_g1	0.23969804	0.934669832	NC	0.227265667	1	NC	1.349445538	0.018260743	UP	gi|965601945|dbj|AP015039.1|	Vigna angularis var. angularis DNA, chromosome 6, almost complete sequence, cultivar: Shumari
TR50742|c0_g1	-1.223933682	0.055940174	DOWN	-1.234654127	0.11432179	NC	-0.856293359	0.185170353	NC	gi|568828381|ref|XP_006468522.1|	urease accessory protein D isoform X2 [Citrus sinensis]
TR40088|c0_g1	-1.112354028	0.145750292	NC	-1.032670887	0.348645587	NC	-1.260735291	0.057041953	DOWN	gi|302761786|ref|XP_002964315.1|	hypothetical protein SELMODRAFT_73220, partial [Selaginella moellendorffii]
TR51942|c0_g5	-0.970321086	0.118622953	NC	-0.826153721	0.403701025	NC	-1.333375073	0.010612788	DOWN	gi|923773247|ref|XM_013824766.1|	Brassica napus 60S ribosomal protein L6, mitochondrial-like (LOC106384855), transcript variant X2, mRNA
TR32842|c0_g2	1.237854683	0.036383141	UP	1.057491588	0.194591354	NC	1.710579477	0.000802139	UP	gi|223546005|gb|EEF47508.1|	serine-threonine protein kinase, plant-type, putative [Ricinus communis]
TR19324|c0_g1	-1.15039039	0.033797697	DOWN	-0.603488445	0.725492178	NC	-0.499753968	0.492914027	NC	gi|823230752|ref|XM_012592642.1|	Gossypium raimondii transcription repressor OFP8-like (LOC105771232), mRNA
TR47638|c0_g1	-0.857147186	0.163626591	NC	-0.689066234	0.553322868	NC	-1.235864804	0.011732292	DOWN	gi|719991545|ref|XP_010253296.1|	protein UPSTREAM OF FLC [Nelumbo nucifera]
TR43876|c3_g1	1.619787659	0.00050077	UP	1.267213401	0.021364082	UP	1.78167085	6.74E-05	UP	gi|255579712|ref|XP_002530695.1|	mitochondrial uncoupling protein 5 [Ricinus communis]
TR45150|c0_g1	-1.113604757	0.04104465	DOWN	-0.671701008	0.598079883	NC	-0.463197046	0.53714307	NC	gi|922381034|ref|XP_013460746.1|	Myb/SANT-like DNA-binding domain protein [Medicago truncatula]
TR14952|c0_g1	-0.383620464	0.834357079	NC	-0.518856193	1	NC	-1.080917298	0.09730029	DOWN	gi|702341835|ref|XM_010058193.1|	Eucalyptus grandis probable serine/threonine-protein kinase At4g35230 (LOC104444515), mRNA
TR45322|c0_g2	1.613944432	0.000681325	UP	1.222372856	0.035520137	UP	1.481756057	0.001576162	UP	gi|848858634|ref|XM_012974786.1|	Erythranthe guttatus glucan endo-1,3-beta-glucosidase 14-like (LOC105951361), mRNA
TR20802|c0_g1	2.35208507	4.53E-07	UP	2.36825734	7.64E-07	UP	3.528440161	1.16E-14	UP
TR45015|c0_g1	1.302407243	0.008277063	UP	0.920404677	0.190956375	NC	1.197049143	0.012833514	UP	gi|720097277|ref|XP_010247268.1|	U-box domain-containing protein 28 [Nelumbo nucifera]
TR69608|c0_g1	1.718175256	0.000962089	UP	1.337675776	0.038470525	UP	1.113936377	0.055136147	UP	gi|297735598|emb|CBI18092.3|	unnamed protein product [Vitis vinifera]
TR16281|c0_g1	-0.314260501	0.829823407	NC	-0.493536163	0.912141719	NC	-1.33220766	0.005120309	DOWN	gi|1002246948|ref|XM_015772155.1|	Oryza sativa Japonica Group chaperone protein dnaJ 10 (LOC4329657), mRNA
TR30784|c1_g1	-1.146809245	0.06110056	DOWN	-0.720180228	0.615433687	NC	-1.95747855	0.000232539	DOWN	gi|702417975|ref|XM_010068123.1|	Eucalyptus grandis protein AUXIN SIGNALING F-BOX 2-like (LOC104453539), mRNA
TR147488|c0_g1	0.483849788	0.69989332	NC	0.372130763	1	NC	1.022626963	0.086119955	UP	gi|747040332|ref|XM_011077792.1|	Sesamum indicum uncharacterized LOC105160396 (LOC105160396), mRNA
TR46469|c2_g1	1.763792934	0.000123822	UP	1.698329378	0.000512289	UP	2.676292342	1.08E-09	UP	gi|944247576|gb|KQL11870.1|	hypothetical protein SETIT_007178mg [Setaria italica]
TR45920|c0_g2	-0.665938479	0.354939292	NC	-0.635660607	0.631689851	NC	-1.119245079	0.023324118	DOWN	gi|641847600|gb|KDO66479.1|	hypothetical protein CISIN_1g018011mg [Citrus sinensis]
TR44448|c0_g1	-0.782724436	0.233300624	NC	-0.695461909	0.534257211	NC	-1.303150693	0.007111859	DOWN	gi|1009178584|ref|XP_015870608.1|	LOW QUALITY PROTEIN: leucine-rich repeat extensin-like protein 2, partial [Ziziphus jujuba]
TR121947|c0_g1	-1.925181137	0.006459814	DOWN	-1.374652269	0.124353089	NC	-2.22385782	0.001098299	DOWN	gi|697963338|gb|KJ618057.1|	Forsythia suspensa clone Fs650 microsatellite sequence
TR23101|c0_g1	2.445416474	2.13E-07	UP	2.251111565	4.91E-06	UP	3.58459668	7.21E-15	UP	gi|641839525|gb|KDO58454.1|	hypothetical protein CISIN_1g015780mg [Citrus sinensis]
TR26596|c0_g1	-0.469010398	0.743688239	NC	-0.344441556	1	NC	-1.359922448	0.034389489	DOWN
TR16556|c0_g4	1.194573401	0.057358991	UP	0.866789864	0.477403121	NC	0.509819493	0.572118281	NC
TR51452|c3_g1	-0.053823116	0.996251515	NC	-0.119383541	1	NC	-1.234747078	0.021475859	DOWN
TR48525|c1_g1	-0.937131497	0.10298878	NC	-0.670395517	0.568246534	NC	-1.054160259	0.035952972	DOWN	gi|255546773|ref|XP_002514445.1|	phospholipid-transporting ATPase 1 [Ricinus communis]
TR30016|c0_g1	0	1	NC	0	1	NC	1.680696048	0.01387313	UP
TR51621|c8_g2	0.735724805	0.267226181	NC	0.237461895	1	NC	-1.783696617	7.52E-05	DOWN	gi|703067587|ref|XP_010088008.1|	hypothetical protein L484_004598 [Morus notabilis]
TR38362|c0_g1	0.942931071	0.116140454	NC	1.27291662	0.028727605	UP	2.23994692	7.21E-07	UP	gi|694331263|ref|XP_009356311.1|	uncharacterized protein LOC103947182 [Pyrus x bretschneideri]
TR51920|c5_g9	0.595373793	0.467069481	NC	0.524955249	0.867666028	NC	1.406572998	0.002919917	UP	gi|1012320530|gb|KYP33258.1|	hypothetical protein KK1_045904 [Cajanus cajan]
TR51951|c2_g1	-0.606900795	0.439875436	NC	-0.593707379	0.725492178	NC	-1.410224823	0.002964533	DOWN
TR21011|c0_g1	1.162504004	0.025764268	UP	0.905679627	0.218493565	NC	1.047776226	0.038880523	UP	gi|359497527|ref|XP_003635554.1|	pentatricopeptide repeat-containing protein At4g22760 [Vitis vinifera]
TR149888|c0_g2	-0.473520662	0.745245008	NC	-0.721844786	0.753519994	NC	-1.348940144	0.036483623	DOWN	gi|227434094|gb|FJ360886.1|	Kielmeyera coriacea clone KC 02 microsatellite sequence
TR36766|c0_g1	0.26210471	0.889173298	NC	0.846316176	0.322455115	NC	2.082243224	4.33E-06	UP	gi|1021049721|gb|KZN07501.1|	hypothetical protein DCAR_008338 [Daucus carota subsp. sativus]
TR52007|c3_g13	1.370285524	0.00552556	UP	1.188452553	0.042309215	UP	1.674021883	0.000253936	UP
TR31120|c0_g1	-0.26154861	0.880538148	NC	-0.574199752	0.776785152	NC	-1.128126946	0.025661816	DOWN	gi|225451088|ref|XP_002265307.1|	histidine-containing phosphotransfer protein 1 [Vitis vinifera]
TR8852|c0_g2	-1.35178201	0.008935334	NC	-0.821678691	0.363895294	NC	0.598788725	0.366406159	NC	gi|225430738|ref|XP_002266501.1|	late embryogenesis abundant protein D-29 [Vitis vinifera]
TR51373|c0_g1	0.796208896	0.223102002	NC	1.077477703	0.090817204	UP	1.773744322	0.000104654	NC	gi|590625483|ref|XP_007025896.1|	3S-linalool/(E)-nerolidol /(E,E)-geranyl linalool synthase, putative [Theobroma cacao]
TR34245|c0_g1	1.39606879	0.003784926	UP	1.474213453	0.004104853	UP	2.563006234	5.15E-09	UP	gi|255545650|ref|XP_002513885.1|	pollen-specific protein C13 [Ricinus communis]
TR52495|c0_g1	0.196312506	0.948781209	NC	0.24021423	1	NC	1.015365831	0.07908326	UP	gi|217074504|gb|ACJ85612.1|	unknown [Medicago truncatula]
TR51936|c7_g6	-0.785992561	0.254520087	NC	-0.558318616	0.831386423	NC	-1.848821111	0.000131781	DOWN	gi|1012364850|gb|KYP76032.1|	Retrovirus-related Pol polyprotein from transposon TNT 1-94 [Cajanus cajan]
TR51920|c4_g1	0.130568417	0.966729772	NC	0.509726251	0.917987008	NC	1.344700199	0.005923158	UP
TR36169|c0_g2	1.528726659	0.00169131	UP	1.162431178	0.056231455	UP	1.952539758	1.82E-05	UP	gi|720030389|ref|XP_010265497.1|	zinc finger BED domain-containing protein RICESLEEPER 2-like [Nelumbo nucifera]
TR50900|c2_g3	0	1	NC	0	1	NC	2.875906991	1.41E-05	UP	gi|727411105|ref|XM_010421702.1|	Camelina sativa serine/threonine-protein kinase WNK1-like (LOC104705626), mRNA
TR24769|c0_g1	1.058235635	0.113877939	NC	1.032048304	0.254270845	NC	1.791116413	0.000430588	UP	gi|102139544|gb|AC148873.2|	Chlamydomonas reinhardtii clone cr-7K15, complete sequence
TR85471|c0_g1	-0.786389419	0.418619846	NC	-0.289381504	1	NC	-1.939255176	0.005978328	DOWN
TR42271|c0_g1	-1.659096171	0.000558336	NC	-0.947547823	0.188465154	NC	-1.695491017	0.000291305	DOWN	gi|702376585|ref|XP_010062641.1|	beta-fructofuranosidase, insoluble isoenzyme CWINV1-like [Eucalyptus grandis]
TR39041|c0_g1	0.381934614	0.745892687	NC	0.668377752	0.565728623	NC	1.512803742	0.000943773	UP	gi|147789492|emb|CAN76136.1|	hypothetical protein VITISV_034276 [Vitis vinifera]
TR1632|c0_g2	-0.983746557	0.082585612	NC	-0.869134477	0.266641586	NC	-1.467784993	0.001854867	DOWN	gi|731402323|ref|XP_010654629.1|	uncharacterized protein LOC100254824 [Vitis vinifera]
TR41810|c0_g1	-1.141680234	0.049354098	DOWN	-1.133158638	0.095853406	DOWN	-1.720397245	0.000580869	DOWN
TR5317|c0_g1	0.798161035	0.336534253	NC	0.501359783	1	NC	1.167050682	0.044342467	UP	gi|297747464|gb|AC241351.1|	Pinus taeda clone PT_7Ba4290D18, complete sequence
TR39556|c0_g2	3.094068745	9.95E-05	UP	0	1	NC	0	1	NC	gi|147832561|emb|AM470989.2|	Vitis vinifera contig VV78X081638.14, whole genome shotgun sequence
TR90259|c0_g1	-2.194353704	0.000612927	DOWN	-0.93698474	0.494081551	NC	-1.354561295	0.041521465	DOWN	gi|147832634|emb|AM468012.2|	Vitis vinifera contig VV78X019711.8, whole genome shotgun sequence
TR28925|c0_g1	0.539405605	0.540582016	NC	0.564792309	0.787152065	NC	1.118732882	0.024562877	UP	gi|225435580|ref|XP_002283196.1|	G-type lectin S-receptor-like serine/threonine-protein kinase RLK1 [Vitis vinifera]
TR33660|c0_g2	1.38858282	0.017609865	NC	1.627342453	0.00702468	NC	2.56311194	1.29E-07	UP	gi|225442511|ref|XP_002284034.1|	nuclear pore complex protein NUP35 [Vitis vinifera]
TR44810|c0_g1	-0.982112876	0.09212872	NC	-0.510880684	0.902794549	NC	-1.178639256	0.019343683	DOWN	gi|147852084|emb|CAN80174.1|	hypothetical protein VITISV_018393 [Vitis vinifera]
TR51277|c0_g1	-0.33921281	0.811670227	NC	-0.304292569	1	NC	-1.172055185	0.02040946	DOWN
TR132196|c0_g1	-1.202250271	0.029316632	DOWN	-0.599019389	0.772481947	NC	-0.126709585	0.923507421	NC	gi|764509675|ref|XP_011459986.1|	protein NUCLEAR FUSION DEFECTIVE 4-like isoform X2 [Fragaria vesca subsp. vesca]
TR34417|c1_g1	0	1	NC	2.669694266	7.47E-05	NC	5.342798333	1.10E-21	UP	gi|147856442|emb|CAN82842.1|	hypothetical protein VITISV_019567 [Vitis vinifera]
TR49971|c0_g1	-1.113090852	0.036486792	DOWN	-0.654140721	0.607600861	NC	-0.990010242	0.057531698	NC	gi|661891466|emb|CDP05348.1|	unnamed protein product [Coffea canephora]
TR91836|c0_g1	1.531626458	0.002649707	UP	1.272087237	0.040636103	UP	1.74792006	0.000274139	UP	gi|848870462|ref|XP_012835826.1|	calcium-dependent protein kinase 1-like [Erythranthe guttata]
TR47913|c0_g1	1.599013903	0.000747891	UP	1.306072979	0.018704239	UP	1.243258439	0.010265125	UP	gi|111379078|gb|ABH09326.1|	putative aquaporin [Vitis vinifera]
TR51421|c4_g7	0.588211035	0.551607212	NC	0.698014548	0.654904367	NC	1.365441643	0.008083869	UP	gi|195615991|gb|EU957708.1|	Zea mays clone 1612305 mRNA sequence
TR49254|c1_g1	0.874007519	0.14690858	NC	0.771991641	0.399590404	NC	1.392797576	0.003041581	UP	gi|743903039|ref|XP_011044866.1|	protein SRG1-like isoform X1 [Populus euphratica]
TR34129|c0_g1	0.55790007	0.517384859	NC	0.413831237	1	NC	1.422168268	0.00253901	UP	gi|566211354|ref|XP_006372729.1|	phosphatase 2C family protein [Populus trichocarpa]
TR51041|c0_g1	0.234190807	0.927014898	NC	0.585221003	0.881182156	NC	1.037275816	0.075614727	UP	gi|590693149|ref|XP_007044253.1|	2C family protein [Theobroma cacao] >gi|508708188|gb|EOY00085.1| Phosphatase 2C family protein [Theobroma cacao]
TR45421|c0_g1	0.649127235	0.371303333	NC	0.821414849	0.30679461	NC	1.686124719	0.000178947	UP	gi|720066501|ref|XP_010276540.1|	S-adenosylmethionine synthase 2 [Nelumbo nucifera]
TR40425|c0_g3	-0.095160134	0.982741701	NC	0.054518716	1	NC	1.115033041	0.03627324	UP	gi|828296981|ref|XP_012568744.1|	uncharacterized protein At2g33490-like [Cicer arietinum]
TR46238|c0_g5	0.835774912	0.171655174	NC	0.849335359	0.279612065	NC	1.592294494	0.000477424	UP	gi|590580693|ref|XP_007014142.1|	Uncharacterized protein TCM_038892 [Theobroma cacao]
TR49755|c0_g1	-0.530190934	0.564565879	NC	-0.342552426	1	NC	-1.312186145	0.007575355	DOWN	gi|702379058|ref|XP_010063151.1|	probable inorganic phosphate transporter 1-9 [Eucalyptus grandis]
TR34805|c0_g2	0	1	NC	0	1	NC	3.682123085	4.32E-11	UP	gi|985469473|ref|XM_006492531.2|	Citrus sinensis UDP-glucose 4-epimerase GEPI48-like (LOC102613529), mRNA
TR7674|c0_g1	-0.988151854	0.080011353	NC	-0.743622115	0.442963678	NC	-1.264308001	0.008883281	DOWN	gi|731333760|ref|XM_010679593.1|	Beta vulgaris subsp. vulgaris uncharacterized LOC104893491 (LOC104893491), mRNA
TR42047|c0_g1	-0.652779645	0.384679946	NC	-0.686053098	0.561615404	NC	-1.633765211	0.000490792	DOWN	gi|359491185|ref|XP_002276558.2|	cytochrome P450 71A1-like [Vitis vinifera]
TR47417|c2_g1	-1.326905221	0.028077161	DOWN	0.524769789	0.930188426	NC	1.358261688	0.006236126	UP	gi|985470445|ref|XP_015380992.1|	putative disease resistance protein At3g14460 [Citrus sinensis]
TR46852|c0_g1	-0.630819351	0.413083261	NC	-0.568723822	0.786152201	NC	-2.01727094	1.14E-05	DOWN	gi|733578316|emb|LN713263.1|	Cucumis melo genomic chromosome, chr_9
TR48341|c1_g6	-7.532627659	1.03E-10	DOWN	-1.977956296	0.009597526	DOWN	-0.725532192	0.403606484	NC
TR136418|c0_g1	1.351555779	0.008177176	UP	0.735876903	0.504024264	NC	-0.071900151	0.964029196	NC	gi|661896386|emb|CDO99575.1|	unnamed protein product [Coffea canephora]
TR11524|c0_g1	-1.334522515	0.008495791	DOWN	-0.554434405	0.808072607	NC	-0.67801375	0.275686777	NC	gi|731368443|ref|XP_010696150.1|	glutathione S-transferase U8-like [Beta vulgaris subsp. vulgaris]
TR51515|c13_g27	-0.292572438	0.851008737	NC	-0.366144732	1	NC	-1.075976459	0.031822125	DOWN
TR47837|c0_g1	1.224842463	0.014779431	UP	1.139921203	0.051143363	UP	1.913868446	1.61E-05	UP	gi|295821252|gb|AC240788.1|	Oryza glaberrima clone OG_BBa0053A04, complete sequence
TR50953|c0_g1	-1.209507403	0.020125498	DOWN	-0.41339351	1	NC	0.506370516	0.472262809	NC	gi|225434901|ref|XP_002280765.1|	scarecrow-like protein 14 [Vitis vinifera]
TR11631|c1_g3	1.038273119	0.062494711	UP	1.425425132	0.008100939	UP	2.507522338	1.79E-08	UP	gi|310892558|gb|ADP37421.1|	ethylene-responsive-element-binding factor 6 [Petunia x hybrida]
TR26296|c0_g1	-1.047894009	0.057934702	DOWN	-0.79165577	0.377356614	NC	-2.035002992	8.19E-06	DOWN	gi|590723863|ref|XP_007052304.1|	Ethylene-responsive element binding factor 13, putative [Theobroma cacao]
TR37421|c0_g1	0.147400448	0.963703316	NC	0.256630881	1	NC	1.204294878	0.026700114	UP
TR50295|c2_g6	-0.254872671	0.898774079	NC	-0.441584413	1	NC	-1.016820381	0.069999123	DOWN	gi|937934639|dbj|AP014966.1|	Oryza sativa Japonica Group DNA, chromosome 10, cultivar: Nipponbare, complete sequence
TR50287|c1_g3	-0.315107106	0.835889899	NC	-0.369631788	1	NC	-1.049024195	0.047006462	DOWN	gi|147852760|emb|AM477683.2|	Vitis vinifera contig VV78X151565.3, whole genome shotgun sequence
TR21431|c0_g1	-0.770158194	0.273967122	NC	-0.825751758	0.385398437	NC	-2.222840121	3.41E-06	DOWN	gi|731400620|ref|XP_010654004.1|	probable 2-oxoglutarate/Fe(II)-dependent dioxygenase [Vitis vinifera]
TR45222|c5_g2	1.931529825	2.06E-05	UP	1.875969116	7.82E-05	UP	2.803009782	1.72E-10	UP	gi|147795667|emb|CAN61204.1|	protein VITISV_013668 [Vitis vinifera]
TR18673|c0_g1	-1.055647359	0.089268162	DOWN	-0.59961393	0.796256261	NC	-0.46273036	0.572066841	NC	gi|971585140|ref|XM_015304945.1|	Solanum tuberosum myb-like protein A (LOC102584928), mRNA
TR47763|c0_g2	0.541142606	0.534094687	NC	0.910741424	0.212402076	NC	1.9206977	1.73E-05	UP	gi|661888908|emb|CDP07351.1|	protein product [Coffea canephora]
TR72367|c0_g3	0.232250355	0.900221272	NC	0.863287617	0.254749971	NC	1.700232994	0.000157437	UP	gi|542318702|gb|AGV40522.1|	hypothetical protein [Phaseolus vulgaris]
TR50630|c1_g1	1.221508284	0.021719207	NC	1.343690827	0.018283697	UP	2.153723045	2.10E-06	UP	gi|399074|sp|P05500.2|ATP6_OENBE	ATP synthase subunit a; F-ATPase protein 6 (mitochondrion) [Oenothera berteroana]
TR45019|c1_g1	-2.14079462	1.96E-06	DOWN	-1.456751814	0.004758452	DOWN	-3.173644235	7.14E-13	DOWN	gi|1009109465|ref|XP_015890339.1|	uncharacterized protein LOC107424945 [Ziziphus jujuba]
TR43021|c0_g1	-1.676307344	0.000611172	DOWN	-1.158105983	0.06425362	DOWN	-2.467708842	1.21E-07	NC	gi|270307004|gb|GU181801.1|	Corylus avellana clone B682 microsatellite sequence
TR49915|c1_g1	0.111831088	0.970758071	NC	0.331426045	1	NC	1.073867017	0.035169709	UP	gi|703064870|ref|XP_010087311.1|	hypothetical protein L484_000744 [Morus notabilis]
TR92214|c0_g1	-2.139301951	4.02E-05	DOWN	-1.270178908	0.050574261	DOWN	-2.18385123	1.61E-05	DOWN	gi|802572356|ref|XP_012068336.1|	transcription factor HEC2-like [Jatropha curcas]
TR29842|c0_g1	-3.450102491	2.75E-07	DOWN	-1.86959858	0.007218602	DOWN	-4.790178914	9.99E-11	NC
TR39737|c0_g1	-2.365412546	2.15E-06	DOWN	-1.247281552	0.051303314	DOWN	-2.938044853	4.27E-09	DOWN	gi|1012031763|ref|XM_016096712.1|	Arachis duranensis protein DETOXIFICATION 42-like (LOC107476804), mRNA
TR29952|c0_g1	-1.630006986	0.009719821	NC	-1.374223902	0.08198953	DOWN	-2.831289673	6.63E-06	NC	gi|669026884|emb|HG670306.1|	Triticum aestivum chromosome 3B, genomic scaffold, cultivar Chinese Spring
TR51818|c10_g3	1.005998336	0.077641459	UP	1.266251074	0.027666827	UP	2.149999701	1.64E-06	UP	gi|661813587|ref|YP_009045777.1|	cytochrome c biogenesis C (mitochondrion) [Batis maritima]
TR31734|c0_g1	-0.7211537	0.510220473	NC	0.517705509	1	NC	1.116957505	0.069652467	UP	gi|702294288|ref|XM_010049539.1|	Eucalyptus grandis SPX domain-containing protein 2-like (LOC104436692), mRNA
TR78444|c0_g1	0.29647666	0.876314583	NC	0.435652925	1	NC	1.079104299	0.053322563	UP	gi|695040974|ref|XM_009409810.1|	Musa acuminata subsp. malaccensis trihelix transcription factor GT-3b-like (LOC103990607), mRNA
TR23361|c0_g1	-0.933659578	0.179717648	NC	-0.856018852	0.44126374	NC	-1.345929641	0.015993054	DOWN
TR49652|c1_g1	-1.056350634	0.054057206	DOWN	-0.829520181	0.319882297	NC	-3.893168508	1.70E-16	DOWN	gi|380863076|gb|AFF18831.1|	ribonucleotide reductase large subunit A, partial [Dimocarpus longan]
TR50187|c10_g1	0	1	NC	0	1	NC	1.382696106	0.033496818	UP	gi|112363356|gb|ABI16002.1|	Dof2, partial [Glycine max]
TR34141|c0_g1	1.818442012	8.13E-05	UP	1.642109776	0.00100566	UP	2.467089814	2.35E-08	UP	gi|590623352|ref|XP_007025299.1|	Plant U-box 17 [Theobroma cacao]
TR23768|c0_g1	0.505917324	0.708938912	NC	0.649344916	0.880082904	NC	1.279444125	0.02698121	UP	gi|219943162|gb|FJ426270.1|	Carya cathayensis aquaporin (PIP1) mRNA, complete cds
TR46564|c0_g1	-0.377932447	0.844024191	NC	-0.488024026	1	NC	-1.350276535	0.046495732	DOWN
TR11448|c0_g2	0.836857412	0.167760569	NC	0.788137516	0.361438515	NC	1.585358118	0.000488663	UP	gi|590724503|ref|XP_007052487.1|	Uncharacterized protein TCM_005849 [Theobroma cacao]
TR53196|c0_g5	-0.32876629	0.83739974	NC	-0.381543684	1	NC	-1.341406751	0.011488879	DOWN	gi|733336886|gb|KJ054886.1|	Sesamum indicum clone TilSSR_26087 microsatellite Sesame_26087 sequence
TR151173|c0_g2	0	1	NC	0	1	NC	1.273485267	0.040514896	UP
TR40750|c0_g1	-1.559749779	0.00113374	DOWN	-0.886119949	0.243115292	NC	-0.596591176	0.355284313	NC	gi|255574939|ref|XP_002528376.1|	histone deacetylase HDT3 [Ricinus communis]
TR15297|c0_g2	0	1	NC	0	1	NC	1.466405897	0.020631515	UP	gi|802701950|ref|XP_012083984.1|	sucrose synthase 2-like isoform X1 [Jatropha curcas]
TR32497|c0_g2	1.438377814	0.009417187	UP	0.987860826	0.26753459	NC	1.308119098	0.018025375	UP	gi|965607001|dbj|AP015041.1|	Vigna angularis var. angularis DNA, chromosome 8, almost complete sequence, cultivar: Shumari
TR42469|c0_g1	-1.088092945	0.045620436	DOWN	-0.913950681	0.214812898	NC	-1.987770237	1.41E-05	DOWN	gi|1009176289|ref|XP_015869351.1|	cysteine-rich repeat secretory protein 38 [Ziziphus jujuba]
TR51156|c0_g1	-1.127889149	0.033339629	DOWN	-0.751566078	0.430493207	NC	-1.135703271	0.022396884	DOWN	gi|359487025|ref|XP_002266714.2|	apoptosis-inducing factor 2 isoform X1 [Vitis vinifera]
TR45024|c0_g1	1.178645608	0.02156575	UP	0.779117559	0.376629763	NC	1.004648726	0.04828774	UP	gi|743825422|ref|XP_011022522.1|	probable WRKY transcription factor 41 [Populus euphratica]
TR12835|c0_g1	1.061710285	0.047728487	UP	0.831239705	0.301706435	NC	1.221459239	0.011012597	UP	gi|747087644|ref|XP_011091372.1|	beta-amylase 1, chloroplastic [Sesamum indicum]
TR15022|c0_g2	-1.340876509	0.01275507	DOWN	-0.843041051	0.358091304	NC	-1.153347076	0.030025224	DOWN
TR40922|c0_g1	1.571886411	0.001203865	UP	1.230401188	0.038104139	UP	2.310833938	2.87E-07	UP	gi|149208353|gb|EF441511.1|	Actinidia kolomikta clone A020 calmodulin (CaM) gene, complete cds
TR73081|c0_g1	-0.692588896	0.33946571	NC	-0.661292231	0.616913211	NC	-1.643465007	0.000486119	DOWN	gi|225458591|ref|XP_002284646.1|	BRI1 kinase inhibitor 1 [Vitis vinifera]
TR51682|c6_g1	0.635565519	0.451788564	NC	0.643833475	0.69647692	NC	1.826227541	0.000100857	UP	gi|590719557|ref|XP_007051088.1|	RING/FYVE/PHD zinc finger-containing protein, putative [Theobroma cacao]
TR953|c0_g2	1.149713636	0.053281254	UP	1.402968702	0.021531215	UP	2.016025893	2.79E-05	UP	gi|225458812|ref|XP_002285250.1|	LOB domain-containing protein 38 [Vitis vinifera]
TR15016|c0_g1	-1.769661595	0.000398047	DOWN	-0.744262498	0.510830736	NC	-1.074343755	0.046155203	DOWN	gi|720079115|ref|XP_010241565.1|	adenine phosphoribosyltransferase 5-like isoform X1 [Nelumbo nucifera]
TR23952|c0_g1	-1.60728151	0.004248943	DOWN	-0.938298522	0.310392617	NC	-0.645721208	0.370170574	NC	gi|971533953|gb|ALV82481.1|	transcription factor HsfA5a [Vitis pseudoreticulata]
TR51532|c2_g2	-1.733110531	0.000905299	DOWN	-1.206202509	0.071850276	DOWN	-1.338543116	0.011160381	DOWN
TR38820|c0_g1	0.963052499	0.091617333	NC	0.697767839	0.527574377	NC	1.092288671	0.029196223	UP	gi|802596936|ref|XP_012072368.1|	protein OBERON 3 [Jatropha curcas]
TR44719|c0_g1	1.28660928	0.009616459	UP	1.201813391	0.035465876	UP	1.75271889	9.75E-05	UP	gi|951050596|ref|XP_014520236.1|	cell division cycle 20.1, cofactor of APC complex-like [Vigna radiata var. radiata]
TR51044|c0_g1	-0.160630778	0.951975843	NC	-0.223526633	1	NC	-1.029973773	0.053322563	DOWN	gi|965656162|dbj|AP015034.1|	Vigna angularis var. angularis DNA, chromosome 1, almost complete sequence, cultivar: Shumari
TR35882|c0_g1	0	1	NC	0	1	NC	3.343873255	1.80E-07	UP	gi|734391212|gb|KHN27119.1|	PTI1-like tyrosine-protein kinase 3 [Glycine soja]
TR51160|c0_g1	-0.650717698	0.387600953	NC	-0.46406479	0.977220077	NC	-1.134105672	0.023935736	DOWN	gi|147769909|emb|CAN61270.1|	hypothetical protein VITISV_020532 [Vitis vinifera]
TR62591|c0_g1	0.028795918	1	NC	0.398454585	1	NC	1.046655033	0.098063303	UP	gi|27650419|emb|CAD33261.1|	alpha-tubulin [Crocus sativus]
TR34832|c0_g1	1.469337221	0.014577623	UP	2.052901854	0.000276374	UP	2.957547525	2.07E-09	NC
TR50792|c5_g6	0.784376528	0.320128375	NC	0.820806081	0.46495746	NC	1.1405166	0.042996987	UP	gi|1000938562|ref|XP_015583577.1|	homogentisate phytyltransferase 1, chloroplastic isoform X1 [Ricinus communis]
TR144533|c0_g1	0	1	NC	0.898982152	0.593584521	NC	1.317766253	0.042166363	UP	gi|1000965616|ref|XM_002519685.2|	Ricinus communis probable purine permease 9 (LOC8284056), mRNA
TR43852|c0_g2	1.845606364	0.000171412	UP	1.294488031	0.03750831	UP	1.971617165	3.39E-05	NC	gi|731419202|ref|XP_010660943.1|	uncharacterized protein LOC104881674 [Vitis vinifera]
TR42690|c0_g1	-2.148164176	8.72E-05	DOWN	-1.210118806	0.090652248	DOWN	-2.129988894	5.33E-05	DOWN	gi|1000974768|ref|XM_015717125.1|	Ricinus communis probable sucrose-phosphate synthase 1 (LOC8259425), mRNA
TR136984|c0_g1	-0.525864748	0.578736579	NC	-0.62939315	0.698691731	NC	-1.769414621	0.000251299	DOWN
TR136192|c0_g1	-1.090006047	0.045434905	DOWN	-0.738057059	0.469080044	NC	-1.468375083	0.00196345	DOWN	gi|325551323|gb|ADZ28517.1|	neoxanthin synthase [Camellia nitidissima]
TR118972|c0_g1	0	1	NC	0	1	NC	1.207975694	0.057041953	UP	gi|922557021|ref|XP_013606607.1|	uncharacterized protein LOC106313356 [Brassica oleracea var. oleracea]
TR49384|c2_g5	1.357958646	0.008584087	UP	1.20198875	0.049496627	UP	1.438973216	0.003012646	UP	gi|20385440|gb|AAM21289.1|	resistance gene analog [Vitis vinifera]
TR51431|c1_g1	0.568010918	0.520891801	NC	0.499940785	0.927461651	NC	1.397846694	0.003581083	UP	gi|225440538|ref|XP_002275792.1|	uncharacterized protein LOC100254537 [Vitis vinifera]
TR17569|c0_g1	-0.003786054	1	NC	-0.124825355	1	NC	-1.061727073	0.0483758	DOWN	gi|238835228|gb|FJ860906.1|	Leavenworthia alabamica clone b1 microsatellite sequence
TR41633|c0_g1	-1.014365196	0.068406102	DOWN	-0.637319363	0.635877857	NC	-0.400035061	0.611516513	NC
TR38571|c1_g1	0.827843248	0.192257885	NC	0.100056786	1	NC	-1.950439856	3.91E-05	DOWN
TR10373|c0_g1	-1.12151707	0.034181941	DOWN	-0.539035978	0.821401696	NC	-0.434097529	0.565103447	NC	gi|802658743|ref|XP_012080685.1|	uncharacterized protein LOC105640890 [Jatropha curcas]
TR42645|c0_g1	0.888547436	0.128794816	NC	0.816853799	0.313863452	NC	1.060186788	0.033025634	UP	gi|731382912|ref|XP_010646965.1|	subtilisin-like protease [Vitis vinifera]
TR50288|c0_g5	-0.329717144	0.830027674	NC	-0.340206835	1	NC	-1.143614888	0.032379977	DOWN
TR45040|c0_g1	1.597733294	0.001278438	NC	1.361915303	0.018365171	NC	2.250431502	9.91E-07	UP	gi|731400389|ref|XP_010653935.1|	uncharacterized protein LOC104880127 [Vitis vinifera]
TR51685|c1_g1	-0.714004405	0.351020471	NC	-0.549564477	0.881182156	NC	-1.309535847	0.012117188	DOWN
TR51619|c3_g1	-1.801761409	8.19E-05	DOWN	-0.955285659	0.155956225	NC	-0.658113371	0.277065346	NC	gi|703152498|ref|XP_010110434.1|	UDP-glycosyltransferase 73C2 [Morus notabilis]
TR42983|c0_g1	0.84705785	0.173510654	NC	1.127885581	0.06425362	UP	1.917856834	2.12E-05	UP	gi|937912185|dbj|BAS87105.1|	Os03g0822000 [Oryza sativa Japonica Group]
TR13425|c0_g1	-0.463609982	0.733641747	NC	-0.421932143	1	NC	-1.222767751	0.043532942	DOWN	gi|123644791|emb|AM436445.1|	Vitis vinifera contig VV78X039249.4, whole genome shotgun sequence
TR51376|c0_g1	-0.776579103	0.226810678	NC	-0.665864637	0.57530752	NC	-1.145777488	0.019448531	DOWN	gi|976924283|gb|KVI08274.1|	Beta-glucosidase, GBA2 type [Cynara cardunculus var. scolymus]
TR42060|c0_g1	-0.599341	0.441156049	NC	-0.720478703	0.469366774	NC	-1.660242749	0.000248962	DOWN	gi|225445146|ref|XP_002280643.1|	E3 ubiquitin-protein ligase ATL42 [Vitis vinifera]
TR4296|c0_g1	0	1	NC	0	1	NC	5.006148285	4.88E-10	NC
TR45780|c0_g1	1.143361524	0.030410797	UP	0.876958192	0.259327991	NC	1.45322092	0.001930955	UP	gi|694316652|ref|XP_009334864.1|	uncharacterized protein LOC103927644 [Pyrus x bretschneideri]
TR91779|c0_g1	-2.001056038	0.00195091	DOWN	-1.246839586	0.141201994	NC	-2.664194897	1.45E-05	NC	gi|778699880|ref|XM_004147521.2|	Cucumis sativus protein cornichon homolog 4-like (LOC101210702), mRNA
TR42144|c0_g1	-0.718089499	0.339660129	NC	-0.425139348	1	NC	-1.043925051	0.061479468	DOWN
TR145482|c0_g2	0.402685203	0.815035521	NC	0.298224142	1	NC	1.135478809	0.056042374	UP	gi|920688365|gb|KOM32348.1|	hypothetical protein LR48_Vigan01g190400, partial [Vigna angularis]
TR33881|c0_g1	0.389784449	0.798042844	NC	0.524204882	0.935535221	NC	1.193246886	0.025050707	UP	gi|645251547|ref|XP_008231733.1|	oligoribonuclease [Prunus mume]
TR35784|c0_g1	-0.74731694	0.257655438	NC	-0.727711575	0.461853836	NC	-1.424385328	0.002261809	DOWN	gi|225433393|ref|XP_002285624.1|	GATA transcription factor 1 isoform X2 [Vitis vinifera]
TR121838|c0_g1	-0.283765448	0.867559762	NC	-0.4727773	0.968053557	NC	-1.282075827	0.009502868	DOWN	gi|802592330|ref|XM_012216135.1|	Jatropha curcas uncharacterized LOC105633529 (LOC105633529), mRNA
TR47156|c0_g1	0	1	NC	0	1	NC	2.210643793	0.001312618	UP
TR52036|c6_g5	1.320606278	0.007337026	UP	1.235244886	0.027821355	UP	1.852256147	3.31E-05	UP	gi|316996008|dbj|BAD83458.2|	cytochrome c maturation protein CcmFN (mitochondrion) [Nicotiana tabacum]
TR41809|c0_g1	1.716949247	0.000237627	UP	1.574204865	0.001996493	UP	2.344092488	1.27E-07	UP	gi|1021053350|gb|KZN11128.1|	hypothetical protein DCAR_003784 [Daucus carota subsp. sativus]
TR37652|c0_g5	1.735436204	0.004418759	UP	1.315418181	0.128107064	NC	1.714978374	0.00340386	UP	gi|937934639|dbj|AP014966.1|	Oryza sativa Japonica Group DNA, chromosome 10, cultivar: Nipponbare, complete sequence
TR48499|c3_g1	-1.139776551	0.028655595	DOWN	-0.765415385	0.398385666	NC	-0.729763901	0.208592928	NC	gi|145559496|sp|P82683.2|ML3_VISAL	Beta-galactoside-specific lectin 3; Beta-galactoside-specific lectin II; Beta-galactoside-specific lectin III; Contains: Beta-galactoside-specific lectin 3 chain A isoform 1; Beta-galactoside-specific lectin III chain A isoform 1; Lectin chain A isoform 2; ML-3 A; ML-III A; rRNA N-glycosidase; Contains: Beta-galactoside-specific lectin 3 chain B; Beta-galactoside-specific lectin III chain B; ML-3…
TR49050|c3_g1	0.11895621	0.973780462	NC	0.310199572	1	NC	1.206140858	0.027751201	UP
TR92050|c0_g1	-1.173994549	0.06206799	DOWN	-1.034095839	0.24358017	NC	-1.8392318	0.000962291	NC	gi|470127677|ref|XP_004299792.1|	calcium-transporting ATPase 8, plasma membrane-type-like [Fragaria vesca subsp. vesca]
TR52007|c3_g7	1.285528353	0.011189137	UP	1.135427119	0.061471241	UP	1.743953834	0.000134293	UP
TR77959|c0_g1	1.204537598	0.058106943	UP	1.999252412	0.000290507	UP	3.461371208	5.64E-13	UP	gi|197724756|emb|CU570969.16|	M.truncatula DNA sequence from clone MTH2-75D5 on chromosome 3, complete sequence
TR42034|c0_g1	1.13761919	0.114488744	NC	1.140768464	0.218677916	NC	1.429037527	0.014219657	UP	gi|708085712|gb|KJ000516.1|	Pteris cretica microsatellite PCGMS25 sequence
TR38128|c0_g1	0.253097569	0.892457808	NC	0.288144629	1	NC	1.034674802	0.04647943	UP	gi|296087669|emb|CBI34925.3|	protein product [Vitis vinifera]
TR46545|c4_g5	1.227148816	0.014987145	UP	1.130888708	0.055514715	UP	1.636019122	0.00030608	UP	gi|470121939|ref|XP_004297013.1|	UDP-glucuronate 4-epimerase 6 [Fragaria vesca subsp. vesca]
TR51812|c1_g1	0.905921367	0.117791627	NC	0.999278979	0.122949759	NC	2.113104687	1.63E-06	UP	gi|788945648|gb|AKA44592.1|	UGTPg19 [Panax ginseng]
TR42421|c6_g4	1.21888249	0.031194606	UP	1.622336473	0.003014426	UP	2.674189505	7.89E-09	UP
TR48040|c0_g1	-1.350723503	0.008908786	DOWN	-0.736460875	0.48738803	NC	-0.725138072	0.239623605	NC	gi|731429344|ref|XP_010664623.1|	probable transcription factor KAN4 isoform X2 [Vitis vinifera]
TR51818|c9_g2	0.621628153	0.408039667	NC	0.839045562	0.285380079	NC	1.690114595	0.000174475	UP	gi|984915224|gb|AMC33029.1|	NADH dehydrogenase subunit 7 (mitochondrion) [Cannabis sativa]
TR50186|c1_g1	0.637536654	0.401240674	NC	0.629120889	0.660640204	NC	1.47737894	0.001515078	UP	gi|83416415|gb|ABC18241.1|	NADH dehydrogenase subunit 6 [Brassica oleracea var. botrytis]
TR31651|c0_g3	0.287493541	0.856867208	NC	0.533605024	0.829957913	NC	1.241053927	0.009502868	UP	gi|694351492|ref|XP_009357550.1|	acyl-CoA--sterol O-acyltransferase 1 [Pyrus x bretschneideri]
TR39081|c0_g1	1.183086319	0.069268353	UP	0.812311944	0.589056597	NC	0	1	NC	gi|123668537|emb|AM445526.1|	Vitis vinifera, whole genome shotgun sequence, contig VV78X067088.24, clone ENTAV 115
TR40512|c0_g1	1.138262176	0.037951338	NC	0.585905093	0.793220786	NC	-0.524310904	0.507227296	NC	gi|848860477|ref|XP_012831080.1|	uncharacterized protein LOC105952114 [Erythranthe guttata]
TR48491|c0_g2	-0.756744186	0.298045749	NC	-0.535673912	0.898601115	NC	-1.220292242	0.021619178	DOWN	gi|567170290|ref|XP_006398899.1|	hypothetical protein EUTSA_v10013110mg [Eutrema salsugineum]
TR601|c0_g1	-1.474788711	0.003491117	DOWN	-0.992042069	0.160111321	NC	-1.71865711	0.000297769	DOWN	gi|307136112|gb|ADN33958.1|	glyceraldehyde-3-phosphate dehydrogenase [Cucumis melo subsp. melo]
TR38970|c0_g1	2.578791418	1.10E-07	UP	2.141142907	4.14E-05	UP	2.324695899	1.27E-06	UP
TR3804|c1_g1	0.567119411	0.526459645	NC	0.761123321	0.45837251	NC	1.312601577	0.007474023	UP	gi|123694951|emb|AM474313.1|	Vitis vinifera contig VV78X098875.6, whole genome shotgun sequence
TR127338|c0_g1	0.338978804	0.882772201	NC	0.451575692	1	NC	1.413124236	0.010208163	UP
TR34285|c0_g1	0.083575243	0.983031325	NC	0.15354509	1	NC	1.023293453	0.051204116	UP	gi|590579314|ref|XP_007013752.1|	2Fe-2S ferredoxin-like superfamily protein [Theobroma cacao]
TR144630|c0_g1	0	1	NC	0	1	NC	1.721753963	0.008959499	UP	gi|747107192|ref|XM_011103600.1|	Sesamum indicum methionine gamma-lyase-like (LOC105179940), mRNA
TR43838|c2_g1	1.602113157	0.000591592	UP	1.117699107	0.05897477	UP	1.436986384	0.001832514	UP	gi|225442731|ref|XP_002284936.1|	uncharacterized protein LOC100258273 [Vitis vinifera]
TR48818|c0_g1	-0.953041295	0.112987975	NC	-0.749770958	0.473573355	NC	-1.004178534	0.061734562	DOWN	gi|955359032|ref|XP_014621306.1|	katanin p80 WD40 repeat-containing subunit B1 homolog isoform X2 [Glycine max]
TR29041|c0_g1	-1.256507057	0.031653522	DOWN	-0.549897092	0.901510709	NC	-1.206817839	0.032405658	DOWN	gi|47679109|gb|AC148918.3|	Medicago truncatula chromosome 2 clone mth2-44o11, complete sequence
TR47844|c0_g1	0.529496082	0.554916195	NC	0.636589947	0.649773053	NC	1.007340178	0.051655608	UP	gi|147810954|emb|CAN72229.1|	hypothetical protein VITISV_024734 [Vitis vinifera]
TR47954|c0_g1	0.631646852	0.399923094	NC	0.56154395	0.779966297	NC	1.154206918	0.018080583	UP	gi|747084455|ref|XP_011089638.1|	U-box domain-containing protein 9-like [Sesamum indicum]
TR50323|c1_g1	-1.35350998	0.007438657	DOWN	-0.575890361	0.775565162	NC	-0.061451405	0.971221234	NC	gi|731439165|ref|XP_002266219.3|	protein UPSTREAM OF FLC [Vitis vinifera]
TR51481|c1_g5	-0.944239389	0.132776618	NC	-0.599470057	0.793251374	NC	-1.457109491	0.003893548	DOWN	gi|147811905|emb|AM466985.2|	Vitis vinifera contig VV78X163583.3, whole genome shotgun sequence
TR33844|c0_g1	1.027437727	0.059703579	UP	1.014140906	0.116529884	NC	2.347832133	9.76E-08	UP	gi|747080613|ref|XP_011087564.1|	hydrophobic protein RCI2B [Sesamum indicum]
TR84306|c0_g1	0.960241098	0.132532057	NC	0.814618996	0.43837859	NC	1.412585871	0.005114244	UP	gi|733578671|emb|LN713266.1|	Cucumis melo genomic chromosome, chr_12
TR25153|c0_g1	0	1	NC	0	1	NC	0.756023709	0.368707807	NC	gi|743857086|ref|XP_011030087.1|	ADP-ribosylation factor-like protein 5 [Populus euphratica]
TR26357|c0_g1	1.252858901	0.031684375	UP	0.874558203	0.404657264	NC	0.692093023	0.347083915	NC	gi|669026884|emb|HG670306.1|	Triticum aestivum chromosome 3B, genomic scaffold, cultivar Chinese Spring
TR52019|c5_g1	-2.609715105	7.71E-09	NC	-1.123169765	0.060712921	NC	-1.023094469	0.044007854	NC	gi|661892543|emb|CDP03701.1|	unnamed protein product [Coffea canephora]
TR38717|c0_g1	-0.674785222	0.349028083	NC	-0.553101512	0.79838625	NC	-1.093817895	0.029141351	DOWN	gi|225435353|ref|XP_002285265.1|	uncharacterized protein LOC100233041 [Vitis vinifera]
TR50046|c0_g1	1.197294401	0.037847943	UP	1.06938486	0.155956225	NC	2.181180305	3.98E-06	UP	gi|1005929065|gb|KT889646.1|	Corchorus olitorius cultivar Sudan Green microsatellite JROm291 sequence
TR44996|c0_g2	-1.251647077	0.05105786	DOWN	-0.713517124	0.68691264	NC	-0.151289224	0.921267752	NC	gi|147805902|emb|AM434426.2|	Vitis vinifera contig VV78X136423.4, whole genome shotgun sequence
TR39114|c0_g1	1.116016583	0.05972189	NC	1.224628856	0.055672938	UP	1.553267991	0.001647014	NC	gi|702261379|ref|XP_010034882.1|	non-specific lipid-transfer protein-like protein At2g13820 isoform X2 [Eucalyptus grandis]
TR51101|c0_g1	2.383427251	3.50E-06	NC	2.605183858	9.60E-07	NC	4.208615684	1.51E-17	UP	gi|629078941|gb|KCW45744.1|	hypothetical protein EUGRSUZ_L00439 [Eucalyptus grandis]
TR38475|c0_g1	0.562861238	0.567518289	NC	0.547581607	0.902519642	NC	1.110937836	0.038861872	UP	gi|965661712|dbj|AP015035.1|	Vigna angularis var. angularis DNA, chromosome 2, almost complete sequence, cultivar: Shumari
TR32608|c0_g2	2.091984924	1.85E-05	UP	1.56211503	0.005882345	UP	1.742883998	0.000368716	UP	gi|733581914|emb|LN686520.1|	Cucumis melo genomic scaffold, unassembled_sequence33991
TR44652|c0_g1	0.145431093	0.959025475	NC	-0.141787226	1	NC	-1.449373127	0.004620376	DOWN
TR42453|c0_g6	1.440051123	0.002643409	UP	0.999536213	0.124353089	NC	1.193804924	0.013217197	UP	gi|661890177|emb|CDP06236.1|	unnamed protein product [Coffea canephora]
TR38943|c1_g1	-0.514088915	0.568053837	NC	0.178194796	1	NC	1.078104859	0.029719277	UP	gi|733578670|emb|LN713265.1|	Cucumis melo genomic chromosome, chr_11
TR51829|c0_g1	1.027409075	0.079081838	UP	0.976043655	0.184433553	NC	0.6578201	0.321222751	NC	gi|301016726|dbj|BAJ11784.1|	dehydration responsive protein, partial [Corchorus olitorius]
TR49546|c0_g1	-0.620597356	0.445021187	NC	-0.617316448	0.725492178	NC	-1.326149283	0.008481921	DOWN
TR52489|c0_g1	0.495171678	0.693946245	NC	0.123968983	1	NC	-1.362077695	0.03545433	DOWN	gi|1021048846|gb|KZN06626.1|	hypothetical protein DCAR_007463 [Daucus carota subsp. sativus]
TR51831|c4_g16	1.467269931	0.008391777	UP	1.042734405	0.213736153	NC	1.091210618	0.061671272	UP	gi|566207685|ref|XP_006374675.1|	hypothetical protein POPTR_0015s151101g, partial [Populus trichocarpa]
TR44861|c0_g1	1.666790898	0.004176502	NC	1.59016827	0.017587802	NC	2.804267391	2.03E-08	UP	gi|719964527|ref|XP_010253019.1|	uncharacterized protein LOC104594432 [Nelumbo nucifera]
TR1842|c0_g1	0.946349458	0.106825796	NC	0.765732045	0.424385105	NC	1.225686201	0.012458285	UP	gi|641836778|gb|KDO55739.1|	hypothetical protein CISIN_1g008030mg [Citrus sinensis]
TR45959|c0_g1	0.842329171	0.187355139	NC	0.952919275	0.190293377	NC	1.702097857	0.000240844	UP	gi|225426651|ref|XP_002281251.1|	uncharacterized protein LOC100242743 [Vitis vinifera]
TR51531|c0_g2	1.34478653	0.013857087	NC	1.176738305	0.080795112	NC	1.802503599	0.000207374	UP	gi|719962563|ref|XP_010276392.1|	MACPF domain-containing protein At1g14780-like [Nelumbo nucifera]
TR51787|c1_g1	1.642842085	0.000513866	UP	1.399005306	0.009332613	UP	1.203820819	0.01416063	UP	gi|645252355|ref|XP_008232085.1|	probable receptor-like protein kinase At5g39020 [Prunus mume]
TR40611|c0_g1	-2.167173694	8.13E-05	DOWN	-1.396846649	0.043316963	DOWN	-2.25837692	4.90E-05	NC	gi|965610582|dbj|AP015042.1|	Vigna angularis var. angularis DNA, chromosome 9, almost complete sequence, cultivar: Shumari
TR41861|c0_g1	-1.492310172	0.0025846	DOWN	-0.933569126	0.210894713	NC	-1.709977154	0.000270683	DOWN	gi|123655216|emb|AM452425.1|	Vitis vinifera, whole genome shotgun sequence, contig VV78X049251.6, clone ENTAV 115
TR48990|c0_g1	-0.671498563	0.48871733	NC	-0.631089609	0.871840654	NC	-1.402406171	0.020236421	DOWN	gi|731437300|ref|XP_010646451.1|	pentatricopeptide repeat-containing protein At5g24830 isoform X2 [Vitis vinifera]
TR36890|c0_g1	-1.243857355	0.015695749	DOWN	-0.95146497	0.180415759	NC	-1.623783705	0.000501265	DOWN	gi|802700201|ref|XP_012083638.1|	GATA transcription factor 4 [Jatropha curcas]
TR28037|c0_g1	0.645362043	0.501974369	NC	0.892598824	0.375037398	NC	1.640880142	0.001109507	UP	gi|255547137|ref|XP_002514626.1|	alpha-1,4-glucan-protein synthase [UDP-forming] 2 [Ricinus communis]
TR51475|c2_g1	-0.440615623	0.684482256	NC	-0.53085319	0.858904384	NC	-1.344861811	0.006188729	DOWN
TR40532|c0_g1	-0.534418364	0.546108792	NC	-0.454857154	0.980217814	NC	-1.108817139	0.027404243	DOWN	gi|731440950|ref|XP_010646785.1|	cell wall protein RBR3 [Vitis vinifera]
TR37360|c0_g1	0.371048755	0.80491362	NC	0.410335559	1	NC	1.016834527	0.075085368	UP	gi|147788969|emb|AM433521.2|	Vitis vinifera contig VV78X199703.7, whole genome shotgun sequence
TR47672|c1_g1	-0.53031585	0.586713019	NC	-0.515470607	0.927723436	NC	-1.010447465	0.069541991	DOWN
TR22809|c0_g1	1.406157251	0.004636977	UP	1.969349794	4.79E-05	UP	3.605838994	1.45E-15	UP	gi|703113732|ref|XP_010100458.1|	hypothetical protein L484_027770 [Morus notabilis]
TR122544|c0_g1	0	1	NC	0	1	NC	2.028292299	0.000238968	NC	gi|923854171|ref|XP_013704462.1|	myb-related protein 306-like, partial [Brassica napus]
TR12058|c0_g1	-2.689247877	4.24E-09	DOWN	-1.580584941	0.001988113	DOWN	-3.511200696	1.48E-14	NC
TR14886|c0_g1	1.339932544	0.008754594	UP	0.891920247	0.26753459	NC	1.152968806	0.023574465	UP
TR51972|c3_g2	-0.396510239	0.788123093	NC	-0.370412965	1	NC	-1.138170145	0.045146345	DOWN	gi|848914317|ref|XP_012855103.1|	uncharacterized protein LOC105974534 [Erythranthe guttata]
TR50695|c2_g1	1.383825193	0.005178312	UP	0.867924799	0.273603843	NC	0.986470588	0.059708337	NC	gi|147811712|emb|CAN65965.1|	hypothetical protein VITISV_005934 [Vitis vinifera]
TR32155|c0_g1	0.748889828	0.251528969	NC	0.80073976	0.340378843	NC	1.230091417	0.009907286	UP	gi|823204034|ref|XP_012436346.1|	peptidyl-prolyl cis-trans isomerase-like [Gossypium raimondii]
TR24460|c0_g1	0.885838113	0.160515945	NC	0.860723209	0.312085246	NC	1.999321236	1.24E-05	UP	gi|848892610|ref|XP_012846375.1|	methionine--tRNA ligase, mitochondrial, partial [Erythranthe guttata]
TR49121|c4_g16	0.735145526	0.265311053	NC	0.680231078	0.539131894	NC	1.188720571	0.013376827	UP	gi|985453395|ref|XP_015386824.1|	ubiquitin-like, partial [Citrus sinensis]
TR22592|c0_g1	0.923746943	0.121872725	NC	1.210434522	0.039127357	UP	1.921370724	2.16E-05	UP	gi|728832987|gb|KHG12430.1|	Expansin-A4 -like protein [Gossypium arboreum]
TR36214|c0_g1	-0.809134588	0.249739355	NC	-0.9517411	0.243139311	NC	-1.887128475	0.000140199	DOWN	gi|527192004|gb|EPS62601.1|	hypothetical protein M569_12189, partial [Genlisea aurea]
TR28132|c0_g1	0	1	NC	0	1	NC	3.143448535	1.56E-05	UP	gi|733348243|gb|KJ066243.1|	Sesamum indicum clone TilSSR_37444 microsatellite Sesame_37444 sequence
TR31435|c0_g2	1.342261275	0.011748438	NC	1.152643348	0.083424717	NC	2.750293281	2.20E-09	UP	gi|296084262|emb|CBI24650.3|	unnamed protein product [Vitis vinifera]
TR27421|c0_g1	-2.861354014	5.14E-08	DOWN	-1.27336283	0.047580044	DOWN	-3.436053857	1.18E-10	DOWN
TR33742|c0_g1	1.21871326	0.025538249	UP	0.835006762	0.367572066	NC	0.938420307	0.09896308	NC
TR48334|c0_g1	-1.048629212	0.064830776	NC	-0.694609326	0.570192704	NC	-1.37986589	0.005044028	DOWN	gi|590722399|ref|XP_007051884.1|	NAD(P)-binding Rossmann-fold superfamily protein, putative isoform 1 [Theobroma cacao]
TR8311|c0_g1	-0.405431078	0.717156166	NC	-0.456463302	0.974445085	NC	-1.19631806	0.013567606	DOWN	gi|590721213|ref|XP_007051546.1|	Acid phosphatase/vanadium-dependent haloperoxidase-related protein [Theobroma cacao]
TR42731|c2_g1	2.460276275	5.56E-08	UP	2.452809922	1.25E-07	UP	3.70032849	2.39E-16	UP	gi|225425392|ref|XP_002276961.1|	histidine kinase 3 [Vitis vinifera]
TR13530|c0_g1	2.120853991	8.44E-05	UP	1.677711207	0.009687068	UP	1.994257097	0.000167092	NC	gi|947059658|gb|KRH09064.1|	hypothetical protein GLYMA_16G193600 [Glycine max]
TR42096|c0_g1	0.475457808	0.630089309	NC	0.334191643	1	NC	1.074443329	0.032442184	UP	gi|225436124|ref|XP_002278901.1|	apoptosis-inducing factor homolog A [Vitis vinifera]
TR35482|c0_g1	3.0326316	1.15E-11	UP	3.209650526	1.69E-12	UP	4.46005206	2.92E-22	UP	gi|345091108|gb|AC155282.2|	Medicago truncatula strain A17 clone mth2-63e12, complete sequence
TR44301|c1_g1	1.132598587	0.031684375	UP	0.851975806	0.284240419	NC	0.402665841	0.610027752	NC	gi|225432856|ref|XP_002283882.1|	uncharacterized protein LOC100251040 [Vitis vinifera]
TR38441|c1_g11	2.274068341	3.83E-07	UP	2.055596057	1.08E-05	UP	2.754870976	3.39E-10	UP	gi|697148858|ref|XP_009628620.1|	protein YLS9 [Nicotiana tomentosiformis]
TR42487|c0_g1	0.013390876	1	NC	-0.234785799	1	NC	-1.033408262	0.040436117	DOWN	gi|255583846|ref|XP_002532674.1|	protein ROOT PRIMORDIUM DEFECTIVE 1 [Ricinus communis]
TR28226|c0_g1	-1.249266373	0.020840144	DOWN	-0.741205623	0.511294419	NC	-1.337045563	0.009289525	DOWN	gi|720091847|ref|XP_010245546.1|	ethylene-responsive transcription factor ERF003-like [Nelumbo nucifera]
TR48320|c1_g1	0.314510136	0.826465262	NC	0.366897693	1	NC	1.035784865	0.039082047	UP	gi|659120252|ref|XP_008460095.1|	MLO-like protein 1 [Cucumis melo]
TR23468|c0_g1	1.39878847	0.013518751	UP	1.837203213	0.000870542	UP	3.222745531	9.83E-12	UP	gi|703146413|ref|XP_010108792.1|	Shaggy-related protein kinase epsilon [Morus notabilis]
TR48751|c0_g2	0.038726631	1	NC	-0.249396565	1	NC	-1.236630171	0.017467106	DOWN	gi|123708214|emb|AM486987.1|	Vitis vinifera, whole genome shotgun sequence, contig VV78X068253.6, clone ENTAV 115
TR49803|c0_g2	1.129438903	0.079417897	UP	0.698927815	0.736520941	NC	1.013995669	0.100673074	NC
TR46673|c0_g1	-1.869982919	0.000999974	DOWN	-1.228564595	0.091030324	DOWN	-2.808307852	9.03E-07	DOWN	gi|733578041|emb|LN713255.1|	Cucumis melo genomic chromosome, chr_1
TR35952|c0_g1	1.301317868	0.010237447	UP	1.718749988	0.000581559	UP	3.01986144	1.29E-11	UP	gi|747040415|ref|XP_011080092.1|	protein ASPARTIC PROTEASE IN GUARD CELL 2-like [Sesamum indicum]
TR50848|c0_g2	-0.147860076	0.957192182	NC	-0.2845953	1	NC	-1.137359406	0.030171836	DOWN
TR33223|c0_g1	-0.023647104	1	NC	0.461575332	1	NC	1.165396292	0.03690894	UP	gi|590718702|ref|XP_007050872.1|	TSPO(outer membrane tryptophan-rich sensory protein)-related [Theobroma cacao]
TR35834|c1_g1	0.406572243	0.713975617	NC	0.388772309	1	NC	1.059632568	0.03313708	UP	gi|657995174|ref|XP_008389911.1|	uncharacterized protein LOC103452174 [Malus domestica]
TR143954|c0_g1	-1.184435616	0.100514041	NC	-0.794582961	0.582218535	NC	-1.813888957	0.00195374	DOWN	gi|147856095|emb|CAN82449.1|	hypothetical protein VITISV_006434 [Vitis vinifera]
TR37064|c1_g1	0.874180805	0.186903124	NC	0.716300389	0.577471738	NC	1.551814577	0.001352405	UP	gi|823150053|ref|XP_012474855.1|	uncharacterized protein LOC105791362 [Gossypium raimondii]
TR27683|c0_g1	-0.53498059	0.610611787	NC	-0.433062812	1	NC	-1.262285282	0.022722087	DOWN	gi|703129671|ref|XM_010106116.1|	Morus notabilis Aspartate aminotransferase partial mRNA
TR68075|c0_g1	-0.869459481	0.144789865	NC	-0.709019857	0.49219446	NC	-1.075764432	0.03075839	DOWN	gi|604306591|gb|EYU25387.1|	hypothetical protein MIMGU_mgv1a013005mg [Erythranthe guttata]
TR24997|c0_g1	0.422444631	0.734261788	NC	0.400731611	1	NC	1.185785996	0.022639157	UP	gi|672170115|ref|XM_008806886.1|	Phoenix dactylifera probable mitochondrial-processing peptidase subunit beta (LOC103718183), transcript variant X2, mRNA
TR50920|c1_g1	-0.892321109	0.183302238	NC	-0.615198882	0.779165296	NC	-2.023729124	5.90E-05	DOWN
TR32108|c0_g1	0	1	NC	0	1	NC	1.312529235	0.039433856	UP
TR45193|c0_g3	0	1	NC	0	1	NC	1.119272086	0.098264801	UP	gi|768806869|gb|AJV90961.1|	GPT2-b [Vitis vinifera]
TR50389|c3_g1	-1.791255414	0.000172088	DOWN	-0.67182198	0.602570142	NC	-0.113613878	0.931113802	NC
TR7959|c0_g18	1.479615044	0.002010464	UP	1.199128342	0.03750831	UP	1.638733635	0.000320891	NC	gi|50082557|gb|AAT69983.1|	Def3.1 [Medicago truncatula]
TR39223|c0_g1	-0.451082804	0.652907209	NC	-0.611320864	0.669821735	NC	-1.894143735	2.07E-05	DOWN	gi|225455928|ref|XP_002276899.1|	LOB domain-containing protein 41 [Vitis vinifera]
TR91470|c0_g1	0.593523232	0.504719817	NC	-0.160543744	1	NC	-9.627511832	3.26E-24	NC
TR51822|c0_g3	-1.360368615	0.027206829	NC	-1.286619447	0.086276256	DOWN	-3.530703694	1.35E-08	NC
TR96633|c0_g1	1.577263851	0.001189574	UP	1.285008903	0.026324113	UP	1.371987485	0.00476249	NC	gi|747048468|ref|XP_011070248.1|	expansin-like B1 [Sesamum indicum]
TR41864|c0_g1	2.38052306	4.16E-05	NC	2.447737045	5.81E-05	NC	3.879789011	1.38E-13	UP
TR44077|c1_g9	-1.137666818	0.034668172	DOWN	-0.630344783	0.669782674	NC	-1.409741049	0.003517779	DOWN	gi|729381692|ref|XP_010550432.1|	peroxidase 72 [Tarenaya hassleriana]
TR39720|c0_g1	3.12583531	2.86E-12	UP	3.503238425	1.49E-14	UP	4.860656372	2.72E-25	UP	gi|955315919|ref|XP_003522788.3|	protein EXORDIUM-like [Glycine max]
TR17954|c0_g2	-3.970171792	4.52E-17	NC	-1.309939277	0.017220929	DOWN	-1.551478977	0.000794693	NC
TR26900|c1_g1	0	1	NC	0	1	NC	1.200152066	0.069728036	UP	gi|663681406|emb|HG975523.1|	Solanum lycopersicum chromosome ch11, complete genome
TR24275|c0_g2	2.566380786	1.10E-05	UP	2.010877628	0.004420137	UP	1.86982264	0.003990835	UP	gi|593780897|ref|XP_007153489.1|	hypothetical protein PHAVU_003G040000g [Phaseolus vulgaris]
TR49867|c0_g1	0.626188495	0.403996722	NC	0.667998171	0.568232087	NC	1.465491432	0.00147177	UP	gi|802712042|ref|XP_012084633.1|	patellin-3-like [Jatropha curcas]
TR68882|c0_g1	0.634274164	0.467662732	NC	0.81324348	0.428189692	NC	1.4815114	0.002713233	UP	gi|685368423|ref|XM_009119879.1|	Brassica rapa agamous-like MADS-box protein AGL61 (LOC103843173), mRNA
TR33842|c0_g1	-0.110343002	0.970758071	NC	0.163354973	1	NC	1.19259177	0.014101485	UP	gi|359481565|ref|XP_002273762.2|	UNC93-like protein 3 [Vitis vinifera]
TR30466|c0_g3	0.889044457	0.150808665	NC	0.339449639	1	NC	-0.818261895	0.181014936	NC	gi|965675484|dbj|AP015901.1|	Vigna angularis var. angularis DNA, scaffold: Scaffold_0857, complete sequence, cultivar: Shumari
TR41915|c0_g1	1.300761712	0.010563879	UP	1.12675935	0.068578136	UP	1.873850209	3.74E-05	UP	gi|802700637|ref|XP_012083783.1|	bidirectional sugar transporter N3-like [Jatropha curcas]
TR84967|c1_g1	0.76696095	0.299041357	NC	0.533168628	0.905933876	NC	1.389033728	0.005349169	UP	gi|694320823|ref|XM_009353313.1|	Pyrus x bretschneideri uncharacterized LOC103943111 (LOC103943111), transcript variant X1, mRNA
TR33037|c0_g1	0	1	NC	0	1	NC	1.36168315	0.049940791	UP	gi|641865192|gb|KDO83877.1|	hypothetical protein CISIN_1g035960mg [Citrus sinensis]
TR29330|c0_g1	0.222304073	0.938277508	NC	0.308301124	1	NC	-0.994685798	0.138941805	NC	gi|123663939|emb|AM467034.1|	Vitis vinifera contig VV78X038676.23, whole genome shotgun sequence
TR50010|c0_g2	-1.419452158	0.00565975	DOWN	-0.960212958	0.199482153	NC	-1.809434089	0.000163384	DOWN	gi|225432118|ref|XP_002263668.1|	polygalacturonase At1g48100 [Vitis vinifera]
TR51296|c0_g2	2.29803442	5.01E-06	UP	2.240495452	2.50E-05	UP	2.922350165	1.55E-09	UP	gi|590651096|ref|XP_007032808.1|	Malectin/receptor-like protein kinase family protein, putative [Theobroma cacao]
TR49353|c0_g1	1.018354297	0.066537207	UP	1.245711649	0.028131309	UP	2.236782251	4.68E-07	UP	gi|295311683|ref|YP_003587346.1|	cytochrome c oxidase subunit 1 [Cucurbita pepo]
TR51559|c5_g1	-0.522390739	0.637298448	NC	-0.591748616	0.868121284	NC	-1.450533386	0.009574419	DOWN
TR31182|c0_g1	2.713751951	2.38E-08	NC	3.00509928	1.07E-09	UP	4.694107053	4.50E-22	UP	gi|11612197|gb|AAG37451.1|	seed maturation protein LEA 4 [Glycine tomentella]
TR37570|c1_g1	1.505358207	0.002283665	UP	1.281543462	0.027970394	UP	1.720347659	0.000226115	UP
TR45670|c1_g1	1.613338694	0.003066706	UP	0.66918544	0.822762994	NC	1.196072207	0.043532942	UP	gi|255572144|ref|XP_002527012.1|	nicotinamide adenine dinucleotide transporter 1, chloroplastic [Ricinus communis]
TR43963|c0_g1	1.521184371	0.003800168	UP	1.014582259	0.207985144	NC	0.506506016	0.535721021	NC	gi|223537049|gb|EEF38685.1|	retinoid-inducible serine carboxypeptidase, putative [Ricinus communis]
TR49839|c1_g1	-1.335319236	0.065423136	DOWN	-0.456403466	1	NC	-0.596760187	0.5382642	NC	gi|720071716|ref|XP_010278142.1|	ankyrin-1 [Nelumbo nucifera]
TR16963|c0_g1	-0.336396543	0.804708878	NC	-0.457111497	0.973849992	NC	-1.442153504	0.001946935	DOWN	gi|697163089|ref|XP_009590358.1|	signal recognition particle 43 kDa protein, chloroplastic [Nicotiana tomentosiformis]
TR58456|c0_g1	0.913975553	0.30655298	NC	0.839565576	0.644874399	NC	2.224981454	2.17E-05	UP
TR47052|c12_g1	0.516254316	0.560700372	NC	0.607838278	0.676011477	NC	1.176621205	0.014649102	UP
TR52007|c3_g19	1.151248998	0.027371679	UP	1.147873097	0.052305273	UP	1.682517734	0.000209718	UP	gi|661893578|emb|CDP03387.1|	unnamed protein product [Coffea canephora]
TR34250|c1_g5	1.169993749	0.034354346	NC	1.166821884	0.069813629	NC	2.341508672	3.18E-07	UP	gi|1012344120|gb|KYP55312.1|	hypothetical protein KK1_001521 [Cajanus cajan]
TR44280|c0_g2	0.413148397	0.723596472	NC	0.587031645	0.757688359	NC	1.160076726	0.020433523	UP	gi|83267697|gb|ABB99397.1|	ATPase subunit 8 [Dimocarpus longan]
TR51361|c0_g1	1.029170159	0.068091038	UP	0.726592113	0.496258189	NC	0.264404114	0.790687353	NC	gi|965664935|dbj|AP015036.1|	Vigna angularis var. angularis DNA, chromosome 3, almost complete sequence, cultivar: Shumari
TR45243|c0_g1	0.948981135	0.260298432	NC	0	1	NC	1.259229753	0.052331959	UP
TR79335|c0_g4	1.405680513	0.025322964	NC	2.208119626	8.60E-05	UP	2.828309156	1.76E-08	NC	gi|811917447|gb|KP246551.1|	Hovenia dulcis microsatellite HdR2102 sequence
TR25960|c0_g9	0.38000727	0.763555846	NC	0.600771567	0.724180308	NC	1.121780732	0.024699979	UP	gi|225428035|ref|XP_002277843.1|	probable BOI-related E3 ubiquitin-protein ligase 2 [Vitis vinifera]
TR3977|c0_g1	1.980055154	1.94E-05	UP	1.589063754	0.002119218	UP	1.941918324	1.91E-05	UP
TR96691|c0_g1	0.861874749	0.380518933	NC	0	1	NC	1.301117855	0.037065633	UP	gi|459171959|gb|KC408223.1|	Morus indica microsatellite MSCP57-C sequence
TR26995|c0_g1	0	1	NC	0	1	NC	1.713136239	0.008887262	UP	gi|255647736|gb|BT099151.1|	Soybean clone JCVI-FLGm-13D15 unknown mRNA
TR50208|c0_g1	2.304207865	0.000270846	UP	0	1	NC	2.914694604	3.90E-07	UP
TR39605|c0_g1	-0.725254331	0.293350934	NC	-0.629753816	0.654312564	NC	-1.002542326	0.053523283	DOWN	gi|296089344|emb|CBI39116.3|	unnamed protein product [Vitis vinifera]
TR38859|c0_g2	-0.038610954	1	NC	0.419274834	1	NC	1.886508934	3.91E-05	UP	gi|159476931|ref|XM_001696513.1|	Chlamydomonas reinhardtii predicted protein (CHLREDRAFT_187145) mRNA, complete cds
TR47318|c1_g1	-0.02804265	1	NC	0.638051651	0.649132928	NC	1.592599039	0.000579455	UP	gi|720099463|ref|XP_010247946.1|	uncharacterized protein LOC104590883 [Nelumbo nucifera]
TR39623|c0_g1	0.865483391	0.14485956	NC	0.699619296	0.503755537	NC	1.278994378	0.006785461	UP	gi|443267184|gb|AGC79344.1|	ethylene response factor 10 [Diospyros kaki]
TR49121|c4_g14	-0.601945714	0.43447214	NC	-0.611402677	0.668710733	NC	-1.087408857	0.027625894	DOWN	gi|556797770|gb|AGZ80457.1|	ubiquitin-like protein, partial [Phaseolus vulgaris]
TR43619|c0_g2	0.730946356	0.35468411	NC	0.481773915	1	NC	1.12806584	0.036570561	UP	gi|315434282|gb|AC243598.1|	Amborella trichopoda clone AT_SBa0063A01, complete sequence
TR26183|c0_g3	-1.264903644	0.016417046	DOWN	-1.050942435	0.121814011	NC	-1.768704366	0.000202135	DOWN	gi|1001013465|gb|KU699133.1|	Gloriosa superba isolate GDKK_2009822 putative LOV domain-containing protein mRNA, complete cds
TR43501|c0_g4	0.210929488	0.916693232	NC	0.109971475	1	NC	-1.249699244	0.008959499	DOWN	gi|720004778|ref|XP_010257444.1|	LOW QUALITY PROTEIN: poly(A) polymerase PAPalpha-like [Nelumbo nucifera]
TR58690|c0_g1	2.194033324	5.22E-06	UP	1.801418683	0.000680526	UP	2.302516978	9.73E-07	UP	gi|932282907|gb|CP012613.1|	Oryza sativa Indica Group cultivar RP Bio-226 chromosome 5 sequence
TR46540|c1_g1	1.603188816	0.001203064	UP	1.13700807	0.080715594	UP	0.835748495	0.163921497	NC	gi|698562076|ref|XP_009772308.1|	alpha-1,4-glucan-protein synthase [UDP-forming] 1 [Nicotiana sylvestris]
TR38153|c0_g1	-0.502909336	0.600121083	NC	-0.406696604	1	NC	-1.297080763	0.008959499	DOWN	gi|965668308|dbj|AP015037.1|	Vigna angularis var. angularis DNA, chromosome 4, almost complete sequence, cultivar: Shumari
TR96292|c0_g1	-2.031810723	9.47E-06	DOWN	-1.245626808	0.027295372	DOWN	-2.139503311	1.73E-06	DOWN	gi|658003798|ref|XP_008336989.1|	36.4 kDa proline-rich protein-like [Malus domestica]
TR102776|c0_g1	0.976057966	0.094166821	NC	0.827694945	0.340890692	NC	1.271948158	0.009285502	UP	gi|731400429|ref|XP_003632736.2|	uncharacterized protein LOC100853327 [Vitis vinifera]
TR42777|c0_g2	-1.520536374	0.001415346	DOWN	-1.088389138	0.075074474	DOWN	-2.398162145	7.57E-08	DOWN	gi|747102200|ref|XP_011099256.1|	uncharacterized protein LOC105177716 [Sesamum indicum]
TR46116|c1_g1	1.151897817	0.033048559	UP	1.027681058	0.133328404	NC	1.263100774	0.010542259	UP	gi|663673453|emb|HG975447.1|	Solanum pennellii chromosome ch08, complete genome
TR38490|c0_g2	-2.667856465	4.91E-06	NC	-1.238239305	0.100247697	NC	-2.694813544	1.55E-06	DOWN	gi|123674887|emb|AM484940.1|	Vitis vinifera contig VV78X122347.7, whole genome shotgun sequence
TR41554|c0_g1	0.743940673	0.25887108	NC	0.883701574	0.233356964	NC	1.672843961	0.000213627	UP	gi|720054231|ref|XP_010272981.1|	uncharacterized protein LOC104608638 [Nelumbo nucifera]
TR47219|c4_g1	-1.357560546	0.013609415	DOWN	-0.793257768	0.466957184	NC	-0.702169136	0.2934705	NC
TR48422|c0_g1	-1.396763987	0.003726435	DOWN	-0.894521095	0.215548814	NC	-0.972852618	0.057041953	NC	gi|359494208|ref|XP_002270501.2|	cytochrome P450 CYP72A219-like [Vitis vinifera]
TR31566|c0_g1	-1.950641975	2.44E-05	DOWN	-1.321726089	0.016641363	DOWN	-2.901577425	1.45E-10	DOWN	gi|703099220|ref|XP_010096589.1|	hypothetical protein L484_025336 [Morus notabilis]
TR28240|c0_g2	-0.26999614	0.877796352	NC	-0.369791951	1	NC	-1.237261217	0.01362339	DOWN	gi|593489707|ref|XP_007141721.1|	hypothetical protein PHAVU_008G219600g [Phaseolus vulgaris]
TR38886|c0_g2	0	1	NC	1.913209972	0.018830242	UP	2.545013262	3.32E-05	NC	gi|661888365|emb|CDP08098.1|	unnamed protein product [Coffea canephora]
TR46212|c1_g1	0.036823813	0.999478756	NC	0.134579498	1	NC	1.191315546	0.013285639	UP	gi|160624930|dbj|BAF93494.1|	MOTHER of FT and TFL1-like protein [Citrus unshiu]
TR47795|c4_g25	0	1	NC	0	1	NC	2.457404101	1.88E-05	UP
TR33670|c0_g1	1.130391813	0.189792343	NC	0.991229965	0.568232087	NC	2.122608776	0.000204139	UP
TR42251|c1_g1	1.13693537	0.030114571	UP	0.927517297	0.193218633	NC	1.269015094	0.008033423	UP	gi|225446940|ref|XP_002263849.1|	probable polyol transporter 4 [Vitis vinifera]
TR34010|c1_g1	-2.026362363	1.14E-05	DOWN	-1.180564523	0.045167187	DOWN	-2.700398215	2.00E-09	DOWN	gi|270307004|gb|GU181801.1|	Corylus avellana clone B682 microsatellite sequence
TR41441|c0_g1	-0.661748785	0.469884964	NC	-0.467621304	1	NC	-1.027312505	0.084677554	DOWN	gi|641805552|gb|KDO35972.1|	hypothetical protein CISIN_1g035630mg, partial [Citrus sinensis]
TR1567|c0_g1	-1.191886248	0.028978548	DOWN	-0.399370327	1	NC	-0.375420358	0.669859056	NC	gi|590575211|ref|XP_007012622.1|	LURP-one-related 6 [Theobroma cacao]
TR38410|c0_g1	-0.889735197	0.228278456	NC	-0.692243544	0.68691264	NC	-1.713449327	0.002288483	DOWN	gi|109639393|gb|DQ778718.1|	Coffea canephora microsatellite ES6 sequence
TR28062|c0_g1	-0.780082937	0.22106962	NC	-0.65984972	0.582218535	NC	-1.094046528	0.02698121	DOWN	gi|743858183|ref|XP_011030383.1|	zinc finger protein 4-like [Populus euphratica]
TR4535|c0_g1	1.486581047	0.002312548	UP	1.708622196	0.000680526	UP	3.186282787	1.21E-12	UP	gi|225424154|ref|XP_002284010.1|	uncharacterized protein LOC100262828 [Vitis vinifera]
TR44153|c0_g1	1.223447013	0.020483832	UP	0.982511186	0.165219725	NC	1.440160943	0.002625165	UP	gi|802609086|ref|XP_012074112.1|	uncharacterized protein At5g23160 [Jatropha curcas]
TR47670|c0_g1	-1.336322259	0.008958881	DOWN	-0.512429551	0.898058156	NC	-0.249500086	0.804612694	NC	gi|356511967|ref|XP_003524693.1|	protein SHORT-ROOT-like [Glycine max]
TR47222|c0_g2	0.722096575	0.295808863	NC	0.77778077	0.39373339	NC	1.348348114	0.004503504	UP	gi|731426570|ref|XP_010663660.1|	snRNA-activating protein complex subunit 4 isoform X1 [Vitis vinifera]
TR44041|c0_g1	1.032855906	0.062545868	UP	0.601883305	0.721649349	NC	0.323035055	0.715618673	NC	gi|802724429|ref|XP_012085726.1|	uncharacterized protein LOC105644845 [Jatropha curcas]
TR31332|c0_g1	-0.0884495	0.978923976	NC	-0.35783368	1	NC	-1.085578193	0.032332547	DOWN	gi|731372245|ref|XP_010666287.1|	MOB kinase activator-like 1 [Beta vulgaris subsp. vulgaris]
TR50584|c1_g1	1.115868849	0.034693999	UP	0.869671486	0.259528156	NC	1.356148727	0.004036983	UP	gi|1009158090|ref|XP_015897101.1|	uncharacterized protein At1g04910-like isoform X1 [Ziziphus jujuba]
TR47294|c0_g1	2.399600938	1.68E-06	NC	2.220957741	2.35E-05	NC	2.884504533	2.00E-09	UP	gi|357443801|ref|XP_003592178.1|	membrane-associated kinase regulator, putative [Medicago truncatula]
TR46723|c0_g1	-1.211534198	0.041705415	DOWN	-1.220017405	0.076507428	DOWN	-1.269597797	0.019399539	DOWN
TR31315|c0_g2	0	1	NC	0	1	NC	1.205363551	0.081314935	UP	gi|590629759|ref|XP_007027080.1|	ARF-GAP domain 7 isoform 1 [Theobroma cacao]
TR51848|c2_g1	1.237928958	0.031661675	UP	0.478168883	1	NC	-0.798640666	0.259370233	NC	gi|702320179|ref|XP_010052562.1|	cysteine-rich receptor-like protein kinase 10 [Eucalyptus grandis]
TR49896|c0_g1	1.015592988	0.06218293	UP	0.88089259	0.233356964	NC	1.352734862	0.003793093	UP	gi|1009149456|ref|XP_015892488.1|	transcription factor GTE7 [Ziziphus jujuba]
TR34022|c0_g1	-0.417444472	0.735002079	NC	-0.539756847	0.889587626	NC	-1.460950238	0.004967374	DOWN	gi|698425692|ref|XP_009785688.1|	hydroquinone glucosyltransferase-like [Nicotiana sylvestris]
TR51270|c0_g1	0.904136455	0.456896655	NC	0	1	NC	1.550416351	0.022644158	UP
TR47149|c0_g1	1.549439301	0.001652108	NC	1.471134667	0.007267412	UP	1.422292612	0.003281359	NC	gi|764579160|ref|XP_011463588.1|	extensin-2-like, partial [Fragaria vesca subsp. vesca]
TR152812|c0_g1	1.211527594	0.030782546	UP	0.791769488	0.471143777	NC	0.546289406	0.487753644	NC
TR1379|c0_g2	1.080426565	0.043463051	UP	0.663523441	0.588228633	NC	0.508569191	0.470670826	NC	gi|702339452|ref|XP_010056058.1|	uncharacterized protein LOC104444144 isoform X2 [Eucalyptus grandis]
TR45034|c2_g1	2.635938844	1.85E-08	UP	2.364155863	1.20E-06	UP	3.554516652	1.42E-14	UP	gi|922338233|ref|XP_013447106.1|	heavy metal transport/detoxification superfamily protein [Medicago truncatula]
TR45290|c0_g1	0.439752448	0.741083727	NC	0.579830274	0.881808558	NC	1.182873082	0.032096525	UP
TR37525|c0_g3	0.774086286	0.254722092	NC	0.680202836	0.597869456	NC	1.109319078	0.031138649	UP	gi|595820761|ref|XP_007204706.1|	hypothetical protein PRUPE_ppa009740mg [Prunus persica]
TR8550|c0_g2	-2.11817207	0.002620623	DOWN	-1.458206653	0.095078971	DOWN	-2.375765284	0.000632344	NC
TR43896|c0_g1	1.164518652	0.103991548	NC	1.235478182	0.154851564	NC	1.802471212	0.001010288	UP	gi|802688874|ref|XM_012227391.1|	Jatropha curcas blue-light photoreceptor PHR2 (LOC105642536), mRNA
TR44677|c0_g1	0.974226895	0.145949837	NC	1.182692972	0.093251668	NC	2.154534412	8.09E-06	UP
TR45318|c0_g1	-1.227332804	0.01638858	DOWN	-0.868963645	0.260589126	NC	-1.842560279	4.85E-05	DOWN	gi|697184934|ref|XP_009601485.1|	uncharacterized acetyltransferase At3g50280-like [Nicotiana tomentosiformis]
TR39106|c0_g2	0.225590394	0.919662778	NC	0.690805185	0.606011786	NC	1.810465728	0.00010404	UP
TR39216|c0_g1	-0.297865259	0.852027342	NC	-0.358109151	1	NC	-1.055004313	0.039847349	DOWN	gi|502112686|ref|XP_004494411.1|	transcription factor MYB12-like [Cicer arietinum]
TR11534|c0_g6	2.264171073	1.67E-06	UP	2.031650556	4.93E-05	UP	2.830113442	6.34E-10	UP
TR33603|c0_g1	0.296379353	0.84664763	NC	0.783561881	0.370519385	NC	2.283023922	2.18E-07	UP	gi|719985029|ref|XP_010251254.1|	uncharacterized protein LOC104593196 [Nelumbo nucifera]
TR41666|c1_g1	1.733856293	0.000741337	UP	1.87084934	0.000471983	UP	2.577086436	4.64E-08	UP
TR34127|c0_g1	0.343244813	0.813470276	NC	0.413677551	1	NC	1.057657962	0.041966086	UP	gi|595836582|ref|XP_007207287.1|	hypothetical protein PRUPE_ppa001607m1g, partial [Prunus persica]
TR33810|c0_g1	0.140968876	0.957673681	NC	0.360147729	1	NC	1.128186127	0.022131783	UP	gi|590594669|ref|XP_007017916.1|	Major facilitator superfamily protein isoform 2 [Theobroma cacao]
TR44933|c0_g1	-1.733165079	0.000309367	DOWN	-1.024361214	0.12572885	NC	-1.570090311	0.000929813	DOWN	gi|661889437|emb|CDP07024.1|	unnamed protein product [Coffea canephora]
TR45114|c0_g11	-0.80494264	0.280318922	NC	-1.343373292	0.037733746	DOWN	-1.025711461	0.075189239	NC	gi|297743636|emb|CBI36519.3|	unnamed protein product [Vitis vinifera]
TR51236|c0_g1	1.066020664	0.048880356	UP	0.743393921	0.445737034	NC	1.178655804	0.015956926	UP	gi|590620843|ref|XP_007024645.1|	Cytochrome P450 superfamily protein [Theobroma cacao]
TR22952|c0_g1	0	1	NC	2.694432254	0.000625851	NC	4.08779668	2.52E-11	UP	gi|728837337|gb|KHG16780.1|	hypothetical protein F383_22681 [Gossypium arboreum]
TR136221|c0_g1	-0.154333193	0.953371086	NC	-0.47394576	0.970582422	NC	-1.519787078	0.001617958	DOWN
TR91828|c0_g2	0	1	NC	0	1	NC	1.45533748	0.014110302	UP	gi|413950398|gb|AFW83047.1|	hypothetical protein ZEAMMB73_797739 [Zea mays]
TR49351|c0_g2	-0.960570542	0.090614965	NC	-0.714305778	0.485569737	NC	-1.243301092	0.00960171	DOWN	gi|590709699|ref|XP_007048625.1|	Catalytic LigB subunit of aromatic ring-opening dioxygenase family isoform 1 [Theobroma cacao]
TR21226|c0_g3	-1.767453388	0.015159218	DOWN	-1.313565578	0.220564446	NC	-2.448862599	0.000507533	DOWN	gi|733581963|emb|LN713261.1|	Cucumis melo genomic chromosome, chr_7
TR43327|c1_g1	1.432175345	0.007872761	UP	1.377524798	0.023805291	UP	1.392477473	0.006907934	UP
TR43378|c1_g2	-0.591856581	0.502524963	NC	-0.083208352	1	NC	1.094663072	0.031608226	UP	gi|697158819|ref|XP_009588172.1|	transcription repressor OFP8-like [Nicotiana tomentosiformis]
TR48896|c2_g1	-0.866749175	0.189792343	NC	-0.733304981	0.546335759	NC	-1.159226255	0.029912101	DOWN	gi|157410313|gb|AC210552.1|	Populus trichocarpa clone POP050-I22, complete sequence
TR45338|c0_g1	1.043878699	0.069469487	UP	0.751418301	0.485449728	NC	1.555572495	0.001121354	NC	gi|1000955230|ref|XM_002524311.2|	Ricinus communis 60S ribosomal protein L10 (LOC8283224), mRNA
TR46620|c0_g1	-0.281464567	0.859519488	NC	0.237698444	1	NC	1.052206455	0.034878256	UP	gi|802586707|ref|XP_012070693.1|	NAD(P)H dehydrogenase (quinone) FQR1 [Jatropha curcas]
TR46739|c0_g4	-0.191148434	0.933588252	NC	0.373953009	1	NC	1.676451662	0.000276537	UP
TR8825|c0_g1	0.264468999	0.898070497	NC	0.697714161	0.60508505	NC	1.269131694	0.013432618	UP	gi|629091882|gb|KCW57877.1|	hypothetical protein EUGRSUZ_H00624, partial [Eucalyptus grandis]
TR7337|c0_g1	0.23117347	0.92287622	NC	0.506119532	1	NC	1.300697695	0.017024448	UP	gi|344944632|gb|AEN25822.1|	Dof, partial [Sorghum bicolor]
TR38320|c0_g1	1.108971786	0.077993593	NC	0.880364284	0.393730135	NC	1.491576303	0.004935453	UP	gi|965656162|dbj|AP015034.1|	Vigna angularis var. angularis DNA, chromosome 1, almost complete sequence, cultivar: Shumari
TR47236|c0_g1	1.575401522	0.000757549	UP	1.501832055	0.00315011	UP	2.26918967	2.41E-07	UP
TR48977|c3_g2	0.988246491	0.074786435	NC	0.951449129	0.161952472	NC	1.24453324	0.009075174	UP	gi|645274677|ref|XP_008242454.1|	zinc finger CCCH domain-containing protein 20-like [Prunus mume]
TR10136|c0_g2	0	1	NC	0	1	NC	3.353819022	8.70E-07	UP
TR22732|c1_g1	1.171958076	0.023399719	UP	0.841673273	0.290811581	NC	1.083288669	0.029912669	UP	gi|351722677|ref|NP_001238020.1|	bZIP transcription factor bZIP16 [Glycine max]
TR37541|c0_g2	1.161281621	0.065730067	UP	0.533102934	0.999386639	NC	0.536033065	0.547499588	NC	gi|811558098|gb|KM662158.1|	Ananas bracteatus clone 45601b microsatellite sequence
TR51625|c0_g1	1.962617073	0.000167528	UP	1.372168979	0.043449653	UP	-0.210104523	0.898848934	NC	gi|123689220|emb|AM456788.1|	Vitis vinifera contig VV78X104670.13, whole genome shotgun sequence
TR51149|c0_g1	0.586194869	0.467568278	NC	0.892489226	0.229089991	NC	1.774823994	8.05E-05	UP	gi|916446191|gb|AKZ24656.1|	cytochrome c oxidase subunit 3 (mitochondrion) [Erigeron bellidiastrum]
TR48005|c0_g2	2.029590836	6.01E-05	UP	1.475154793	0.016746833	UP	1.49453841	0.00426751	NC	gi|733602590|emb|LN681933.1|	Cucumis melo genomic scaffold, unanchored_scaffold00109
TR28461|c0_g1	1.16427128	0.045620608	UP	1.052524651	0.15610707	NC	1.11832705	0.044307453	UP	gi|778683614|ref|XM_004137733.2|	Cucumis sativus ras-related protein RABE1a-like (LOC101207159), mRNA
TR48401|c0_g1	-2.360538935	9.83E-07	DOWN	-1.290345948	0.029847292	DOWN	-2.881266867	2.48E-09	DOWN	gi|590582925|ref|XP_007014758.1|	Family of Uncharacterized protein function (DUF716) [Theobroma cacao]
TR39270|c0_g1	0.540441563	0.589266998	NC	1.328469203	0.024577353	UP	2.881803997	2.46E-10	UP	gi|719991530|ref|XP_010253292.1|	zinc finger protein ZAT12-like [Nelumbo nucifera]
TR20303|c0_g1	1.311840864	0.047504945	UP	1.068849241	0.301706435	NC	1.387976316	0.021708116	NC	gi|823125107|ref|XM_012627503.1|	Gossypium raimondii proteasome subunit beta type-1-like (LOC105797544), mRNA
TR33516|c0_g1	-1.54377737	0.00371719	DOWN	-1.106783311	0.117172497	NC	-2.48863558	1.17E-06	DOWN	gi|225437872|ref|XP_002264523.1|	ethylene-responsive transcription factor 1B [Vitis vinifera]
TR47140|c0_g1	2.480003262	3.42E-07	UP	2.365185356	2.98E-06	UP	3.906802048	1.59E-16	UP	gi|590653420|ref|XP_007033417.1|	Methylenetetrahydrofolate reductase family protein isoform 1 [Theobroma cacao]
TR32102|c2_g1	1.238999059	0.080387645	UP	0	1	NC	0	1	NC	gi|226502601|ref|NM_001150533.1|	Zea mays uncharacterized LOC100276824 (LOC100276824), mRNA
TR7263|c0_g1	-0.158448268	0.963703316	NC	0.450128387	1	NC	1.541349883	0.00218353	UP	gi|123674397|emb|AM442189.1|	Vitis vinifera contig VV78X033870.2, whole genome shotgun sequence
TR40191|c0_g1	1.642681687	0.000413057	UP	1.271566265	0.021150509	UP	1.727971405	0.000120975	UP	gi|590633004|ref|XP_007028001.1|	Syntaxin of plants 121 [Theobroma cacao]
TR50926|c1_g4	0.46631513	0.632273618	NC	1.046656467	0.091335615	UP	2.166339545	8.70E-07	UP	gi|372450296|ref|YP_005090478.1|	NADH dehydrogenase subunit 5 (mitochondrion) [Lotus japonicus]
TR103345|c0_g1	-0.724598185	0.35468411	NC	-0.42499772	1	NC	-1.02591587	0.067060598	DOWN	gi|470106307|ref|XP_004289514.1|	dof zinc finger protein DOF5.7-like [Fragaria vesca subsp. vesca]
TR24565|c2_g1	0.86310119	0.147169579	NC	0.761879354	0.399931244	NC	1.536571148	0.000760081	UP	gi|720048235|ref|XP_010271058.1|	hydrophobic protein RCI2B [Nelumbo nucifera]
TR80047|c0_g1	-0.678566182	0.393270945	NC	-0.543337465	0.881655303	NC	-1.023546252	0.06284085	DOWN	gi|288552122|gb|GQ117354.1|	Chionanthus retusus clone StvCHR_89 microsatellite sequence
TR45521|c4_g1	1.12949314	0.029497448	UP	0.764880759	0.393363019	NC	0.767019199	0.17330229	NC	gi|728846877|gb|KHG26320.1|	Ferritin-3, chloroplastic [Gossypium arboreum]
TR41420|c0_g1	-0.041496842	0.996874831	NC	-0.235228948	1	NC	-1.016097751	0.043816389	DOWN	gi|661883439|emb|CDP12783.1|	unnamed protein product [Coffea canephora]
TR42422|c0_g1	0.793782054	0.204844321	NC	0.60156785	0.688215702	NC	1.032408855	0.039458764	UP	gi|590636035|ref|XP_007028767.1|	F17A17.37 protein [Theobroma cacao]
TR41598|c0_g1	1.256800439	0.01924465	UP	0.881123877	0.308731741	NC	0.980980787	0.075461618	NC	gi|199579940|gb|AC232459.1|	Brassica rapa subsp. pekinensis clone KBrB020F06, complete sequence
TR10216|c0_g1	0.960827223	0.139058037	NC	0.717561271	0.619267966	NC	1.307795811	0.012784089	UP
TR43515|c1_g1	-0.780013884	0.415565201	NC	-0.70659429	0.788173996	NC	-1.352759458	0.039132585	DOWN
TR46120|c0_g2	0.229342414	0.919144013	NC	0.523087723	0.917987008	NC	1.6579585	0.000466822	UP	gi|663680879|emb|HG975516.1|	Solanum lycopersicum chromosome ch04, complete genome
TR44420|c0_g1	1.675355065	0.000293507	UP	1.530562181	0.002465834	UP	2.301124506	1.64E-07	UP	gi|802633749|ref|XP_012077650.1|	beta-amylase 1, chloroplastic [Jatropha curcas]
TR49275|c0_g2	-0.042899453	0.992112695	NC	-0.508545813	0.994549742	NC	-2.445589701	2.46E-05	DOWN	gi|147802057|emb|CAN74986.1|	hypothetical protein VITISV_008771 [Vitis vinifera]
TR95799|c0_g1	-2.610164004	5.22E-06	DOWN	-1.211831039	0.108646248	NC	-2.579694857	5.16E-06	DOWN	gi|242386428|emb|FP099033.1|	Phyllostachys edulis cDNA clone: bphylf042e09, full insert sequence
TR51964|c0_g4	1.341823138	0.018255447	UP	0.281425523	1	NC	-2.295937041	0.000226115	NC	gi|703127333|ref|XP_010103804.1|	hypothetical protein L484_008656 [Morus notabilis]
TR41468|c0_g1	-1.307687506	0.009626892	DOWN	-0.82438924	0.32820345	NC	-0.976413938	0.063522246	NC	gi|567876277|ref|XP_006430728.1|	hypothetical protein CICLE_v10011795mg [Citrus clementina]
TR43986|c0_g1	0.87617053	0.148827894	NC	0.604974753	0.707254267	NC	1.289846393	0.007340353	UP	gi|747098342|ref|XP_011097178.1|	uncharacterized protein LOC105176156 [Sesamum indicum]
TR49121|c4_g2	0.110118465	0.970426736	NC	0.475216714	0.937521805	NC	1.263976445	0.007697192	UP	gi|763782693|gb|KJB49764.1|	hypothetical protein B456_008G136200, partial [Gossypium raimondii]
TR41321|c1_g1	-0.620744702	0.503921934	NC	-0.42217222	1	NC	-1.254687374	0.025937897	DOWN	gi|3551222|dbj|AB012629.1|	Adiantum capillus-veneris CRY1 gene for blue-light photoreceptor, complete cds
TR48685|c0_g1	-0.642670074	0.39946182	NC	-0.35604623	1	NC	-1.382186934	0.004428431	DOWN	gi|728828764|gb|KHG08207.1|	Two-component response regulator-like APRR2 [Gossypium arboreum]
TR42677|c0_g3	2.488594019	5.08E-07	UP	1.941239771	0.000427409	UP	2.925685141	1.25E-09	UP	gi|1000975347|ref|XP_015572146.1|	LOW QUALITY PROTEIN: LRR receptor-like serine/threonine-protein kinase FLS2 [Ricinus communis]
TR93204|c0_g1	0.206500895	0.947843371	NC	0.490079464	1	NC	1.083317761	0.082030082	UP	gi|645281046|ref|XM_008247232.1|	Prunus mume sucrose synthase 2-like (LOC103343570), mRNA
TR33986|c0_g3	0.059960532	0.988963622	NC	-0.28073158	1	NC	-1.043020496	0.042464832	DOWN	gi|743881848|ref|XP_011036576.1|	adenine phosphoribosyltransferase 5 [Populus euphratica]
TR38855|c1_g1	-1.373582627	0.004562494	DOWN	-1.084238932	0.073239241	DOWN	-2.259713625	2.79E-07	DOWN	gi|225430354|ref|XP_002285290.1|	U-box domain-containing protein 7-like [Vitis vinifera]
TR38945|c1_g1	0.668642347	0.345341216	NC	0.675243798	0.550764751	NC	1.133273035	0.020082749	UP	gi|590684706|ref|XP_007041920.1|	Cyclophilin-like peptidyl-prolyl cis-trans isomerase family protein [Theobroma cacao]
TR41994|c0_g1	0.461336686	0.64315462	NC	0.663928069	0.578423582	NC	1.150835392	0.018490994	UP	gi|381392351|gb|AFG28176.1|	putative dihydroflavonol 4-reductase [Vitis bellula]
TR100886|c0_g1	-1.010442587	0.213329725	NC	-0.756197444	0.734300714	NC	-1.852594057	0.004669585	DOWN
TR83746|c0_g1	-1.351277792	0.015072298	DOWN	-0.331729913	1	NC	-0.244671704	0.818412137	NC
TR43137|c2_g1	-1.080734274	0.06065119	DOWN	-0.687108528	0.606011786	NC	-0.558536177	0.42985714	NC
TR33734|c0_g3	1.029481757	0.082585612	UP	0.802850439	0.425009995	NC	0.005681512	1	NC	gi|645227077|ref|XP_008220339.1|	reticuline oxidase-like protein [Prunus mume]
TR115958|c0_g1	1.11900411	0.060928	UP	0.977337328	0.238970149	NC	1.140501778	0.036330355	UP	gi|970053015|ref|XP_015088135.1|	dnaJ homolog subfamily B member 13 [Solanum pennellii]
TR48770|c8_g2	-0.171302705	0.953662139	NC	0.841644404	0.410009003	NC	2.271450623	1.31E-06	UP	gi|923903396|ref|XM_013866452.1|	Brassica napus SPX domain-containing protein 1-like (LOC106425741), mRNA
TR35592|c0_g1	1.903380158	2.92E-05	UP	1.459133329	0.004819208	UP	1.392941134	0.002775087	UP	gi|1016841755|gb|AMX74279.1|	nodulin 22 [Phaseolus vulgaris]
TR126601|c0_g1	-1.258866494	0.031661675	DOWN	-0.607870584	0.800106782	NC	-0.893305463	0.146717127	NC	gi|641847809|gb|KDO66687.1|	hypothetical protein CISIN_1g041211mg [Citrus sinensis]
TR49572|c1_g5	-1.118309909	0.03538728	DOWN	-0.578528223	0.753519994	NC	-0.183130978	0.866662822	NC	gi|224127764|ref|XP_002320158.1|	transcription factor family protein [Populus trichocarpa]
TR47317|c0_g1	0.238474168	0.897010272	NC	0.609207393	0.685908128	NC	1.337988004	0.004528333	UP	gi|659067935|ref|XP_008441960.1|	external alternative NAD(P)H-ubiquinone oxidoreductase B2, mitochondrial [Cucumis melo]
TR33692|c0_g1	0.774427787	0.254049007	NC	0.698776673	0.566364744	NC	1.189410708	0.017633444	UP	gi|49616886|gb|AY650918.1|	Hypochaeris radicata clone HrGA13 microsatellite sequence
TR35062|c0_g1	0.23343982	0.925975427	NC	0.560787831	0.878008098	NC	1.114603105	0.038744472	UP	gi|567897369|ref|XM_006441110.1|	Citrus clementina hypothetical protein (CICLE_v10022008mg) mRNA, complete cds
TR42822|c2_g1	0.713208637	0.324288048	NC	0.621734855	0.704313673	NC	1.127897051	0.02640381	UP	gi|769799567|ref|XM_006854584.2|	Amborella trichopoda glycine-rich RNA-binding protein GRP1A (LOC18444411), mRNA
TR27217|c0_g2	1.008853656	0.065068248	UP	0.805326867	0.333639016	NC	1.151097081	0.017977159	UP
TR45787|c0_g1	-0.144091305	0.95697626	NC	0.181176948	1	NC	1.042278106	0.04074607	UP	gi|802628031|ref|XP_012076927.1|	beta-galactosidase-like [Jatropha curcas]
TR2937|c0_g1	2.612455509	9.95E-09	UP	2.09711806	1.23E-05	UP	2.428143398	6.63E-08	UP	gi|645249401|ref|XP_008230736.1|	2-aminoethanethiol dioxygenase-like [Prunus mume]
TR48757|c2_g4	0.765350176	0.239374751	NC	0.758107362	0.411492557	NC	1.286740621	0.006747013	UP	gi|720039179|ref|XP_010268219.1|	probable disease resistance protein At4g27220 [Nelumbo nucifera]
TR66179|c0_g1	-0.950932499	0.227994442	NC	-0.887016611	0.469616494	NC	-1.42470931	0.01609259	DOWN	gi|296089356|emb|CBI39128.3|	unnamed protein product [Vitis vinifera]
TR39291|c0_g1	0.333888883	0.809064029	NC	0.329082329	1	NC	1.078711996	0.030301681	UP	gi|568820965|ref|XP_006464969.1|	CBS domain-containing protein CBSX3, mitochondrial [Citrus sinensis]
TR49671|c0_g1	-1.72128259	0.000901466	NC	-1.144211466	0.096925289	DOWN	-2.775314376	4.60E-08	DOWN	gi|685308215|ref|XP_009144800.1|	protein SPA1-RELATED 4 isoform X3 [Brassica rapa]
TR72417|c0_g1	1.373307204	0.05859911	UP	1.193321981	0.263894395	NC	0	1	NC	sp|P49690|RL23_ARATH	ribosomal protein L23 OS=Arabidopsis thaliana GN=RPL23A PE=2 SV=3
TR44784|c0_g1	-0.525989979	0.617927488	NC	-0.71335801	0.653351061	NC	-1.176822399	0.034050196	DOWN	gi|641839225|gb|KDO58158.1|	hypothetical protein CISIN_1g0033092mg, partial [Citrus sinensis]
TR19351|c0_g1	1.039287053	0.056553753	UP	0.590118757	0.725492178	NC	0.709036689	0.231818613	NC	gi|697136849|ref|XP_009622511.1|	uncharacterized protein LOC104113902 [Nicotiana tomentosiformis]
TR142271|c0_g1	0.705347752	0.410473848	NC	0.987717547	0.245339632	NC	2.163145519	6.79E-06	UP	gi|894216212|ref|NM_001136803.2|	Zea mays flavanone 3-hydroxylase 1 (fht1), mRNA
TR44429|c0_g1	0.128328146	0.966315459	NC	-0.162587774	1	NC	-1.196847498	0.018601704	DOWN
TR62698|c0_g1	-1.181206194	0.028654564	DOWN	-0.615405034	0.703539545	NC	-0.272873839	0.77721529	NC	gi|452883773|gb|AGG16262.1|	C3HC4 type RING finger, partial [Oryza sativa Japonica Group]
TR29329|c0_g1	1.130853708	0.083961333	UP	0.979691772	0.340378843	NC	1.141477997	0.059480728	UP	gi|218199290|gb|EEC81717.1|	hypothetical protein OsI_25329 [Oryza sativa Indica Group]
TR50581|c1_g1	0	1	NC	0	1	NC	1.216489197	0.048435588	UP	gi|45724398|emb|CR377958.1|	Pinus pinaster SSR, clone PPB5D03
TR50316|c0_g5	0.412636922	0.788123093	NC	0.492219209	1	NC	1.109469886	0.052106643	UP
TR109971|c0_g1	-0.871677259	0.247158448	NC	0.217171442	1	NC	1.403718397	0.005809284	UP	gi|743831241|ref|XM_010936326.1|	Elaeis guineensis heat shock protein 83-like (LOC105054742), mRNA
TR34547|c4_g1	0.658944213	0.515602383	NC	0.658667311	0.793251374	NC	1.368272679	0.0126747	UP
TR48409|c0_g3	-1.001398154	0.111905763	NC	-0.684306645	0.636709533	NC	-1.197124048	0.027644067	DOWN	gi|590650280|ref|XP_007032616.1|	GNOM-like 1 [Theobroma cacao]
TR18617|c0_g1	-1.259707862	0.062504229	DOWN	-0.922335986	0.436393765	NC	-1.588819747	0.0086869	DOWN	gi|1009152350|ref|XM_016038561.1|	Ziziphus jujuba cycloartenol synthase (LOC107428102), mRNA
TR47462|c0_g1	-1.284954566	0.00962954	DOWN	-0.778504554	0.375430015	NC	-1.186950933	0.014084548	DOWN	gi|255561705|ref|XP_002521862.1|	uncharacterized protein LOC8283290 [Ricinus communis]
TR51852|c8_g4	-0.436725444	0.686139944	NC	-0.375819381	1	NC	-1.008055091	0.053395605	DOWN	gi|977902038|gb|KT948988.1|	Lavandula angustifolia chloroplast, complete genome
TR80349|c0_g1	-0.428509256	0.754472525	NC	-0.84292391	0.464255339	NC	-1.820121484	0.000806032	DOWN	gi|71793966|emb|CAJ21172.1|	alcohol dehydrogenase [Alnus glutinosa]
TR29570|c0_g1	-0.310327376	0.869116754	NC	-0.423624219	1	NC	-1.40064227	0.017751041	DOWN	gi|1009121680|ref|XP_015877590.1|	uncharacterized protein LOC107414021 [Ziziphus jujuba]
TR39409|c0_g1	-1.320594359	0.025534381	DOWN	-0.581651082	0.885285738	NC	-0.606438187	0.429109847	NC	gi|702266942|ref|XM_010044202.1|	Eucalyptus grandis protein notum homolog (LOC104431584), transcript variant X2, mRNA
TR45930|c0_g2	1.270989456	0.016407828	NC	1.221143219	0.046899583	NC	2.435417587	8.21E-08	UP	gi|743812624|ref|XP_011019318.1|	rhamnogalacturonate lyase B-like [Populus euphratica]
TR100584|c0_g1	-0.98434199	0.075456351	NC	-0.861678895	0.256309322	NC	-1.446884259	0.001695341	DOWN	gi|734340937|gb|KHN09575.1|	Citrate-binding protein [Glycine soja]
TR37563|c0_g1	1.639242662	0.001285201	UP	1.284089183	0.040712374	UP	1.849125691	0.000124328	UP
TR52107|c0_g1	-0.082255611	0.981512502	NC	-0.163048717	1	NC	-1.186066878	0.017012995	DOWN	gi|802647059|ref|XP_012079737.1|	uncharacterized protein LOC105640118 [Jatropha curcas]
TR51598|c1_g3	-0.642247154	0.382736228	NC	-0.497575833	0.897128693	NC	-1.029647578	0.041073779	DOWN	gi|731428701|ref|XP_010664423.1|	BEACH domain-containing protein lvsC isoform X2 [Vitis vinifera]
TR47551|c0_g1	0.356866365	0.791803033	NC	0.345219258	1	NC	1.266020215	0.009020325	UP	gi|731408056|ref|XP_010656713.1|	serine/threonine-protein kinase At5g01020 [Vitis vinifera]
TR45339|c1_g1	-1.156921278	0.026691351	DOWN	-0.842666956	0.291135855	NC	-0.656246969	0.285430627	NC	gi|702351265|ref|XP_010057829.1|	inositol transporter 4-like [Eucalyptus grandis]
TR42140|c1_g1	-0.344757033	0.797738186	NC	0.197406057	1	NC	1.727205029	0.000126863	UP	gi|802741659|ref|XP_012087134.1|	acid beta-fructofuranosidase-like [Jatropha curcas]
TR14066|c0_g1	-1.444601446	0.00517327	DOWN	-0.928113503	0.244361429	NC	-2.59381418	7.03E-08	NC
TR24311|c0_g1	0.117846176	0.970758071	NC	0.440166836	1	NC	1.186432175	0.017616393	UP	gi|702275279|ref|XP_010044261.1|	universal stress protein A-like protein [Eucalyptus grandis]
TR51227|c1_g2	-1.282457309	0.021140249	DOWN	-0.835535679	0.383550722	NC	-0.965160475	0.086391414	NC
TR51914|c0_g2	0.015011821	1	NC	-0.159174354	1	NC	-1.344295326	0.006188729	DOWN	gi|568833554|ref|XP_006470956.1|	putative disease resistance RPP13-like protein 1 isoform X2 [Citrus sinensis]
TR7878|c0_g2	0.755111434	0.285093347	NC	0.475308403	0.980217814	NC	1.034302807	0.05061494	UP	gi|1000979731|ref|XP_015570808.1|	alpha-galactosidase 1 isoform X2 [Ricinus communis]
TR49028|c2_g8	-2.437539647	8.72E-08	NC	-1.399092576	0.009072623	DOWN	-2.183310813	1.33E-06	NC	gi|702364463|ref|XP_010060493.1|	uncharacterized protein LOC104448392 [Eucalyptus grandis]
TR47999|c1_g1	1.397504367	0.004749191	NC	1.561524108	0.002527499	UP	2.070901519	4.07E-06	NC	gi|694188379|gb|AIS71930.1|	23 kDa jasmonate-induced protein [Citrullus lanatus]
TR24422|c0_g1	1.009794725	0.069823871	UP	0.831630251	0.311861839	NC	1.156910884	0.018850848	UP	gi|695035404|ref|XP_009405121.1|	dehydrin DHN3-like [Musa acuminata subsp. malaccensis]
TR133835|c0_g1	0.443420379	0.779616652	NC	0.541241606	0.985793047	NC	1.122992213	0.058296945	UP
TR73691|c0_g1	0.020821195	1	NC	-0.019049939	1	NC	-1.026017939	0.088794641	DOWN	gi|641847056|gb|KDO65937.1|	hypothetical protein CISIN_1g000147mg [Citrus sinensis]
TR28958|c0_g1	0.879837814	0.146428611	NC	1.383163262	0.010287737	UP	2.603871161	4.07E-09	UP	gi|731315562|ref|XM_010693689.1|	Beta vulgaris subsp. vulgaris uncharacterized LOC104905226 (LOC104905226), mRNA
TR11771|c0_g1	0.026111486	1	NC	0.491492571	0.95037706	NC	1.4677428	0.001972447	UP	gi|568861759|ref|XP_006484367.1|	uncharacterized protein LOC102609778 [Citrus sinensis]
TR48047|c0_g1	-0.325511707	0.818792445	NC	-0.461940179	0.971487388	NC	-1.028958462	0.044191839	DOWN	gi|570709905|gb|AHE93345.1|	fructose-1,6-bisphosphatase [Camellia sinensis]
TR44658|c0_g1	-1.202903489	0.020192595	DOWN	-0.72880055	0.470948083	NC	-1.002511523	0.053322563	DOWN	gi|731406542|ref|XP_010656197.1|	GATA transcription factor 21 isoform X1 [Vitis vinifera]
TR40150|c0_g3	1.53477501	0.025793925	UP	0	1	NC	0	1	NC
TR46237|c0_g1	-1.189604152	0.025764268	DOWN	-0.787403734	0.397948563	NC	-1.720439597	0.000255609	DOWN	gi|225457869|ref|XP_002279229.1|	UPF0496 protein At1g20180 [Vitis vinifera]
TR137360|c0_g1	-0.668264204	0.435520336	NC	-0.303577828	1	NC	-1.450198039	0.008879779	DOWN	gi|148910384|gb|ABR18269.1|	unknown [Picea sitchensis]
TR126877|c0_g1	1.118533422	0.041585498	UP	0.626305397	0.705566033	NC	0.565341357	0.424736983	NC	gi|225464848|ref|XP_002271636.1|	probable CCR4-associated factor 1 homolog 9 [Vitis vinifera]
TR52045|c1_g2	-0.578056569	0.51263543	NC	-0.434660049	1	NC	-1.242639489	0.016218109	DOWN
TR38317|c0_g1	0	1	NC	0.890453067	0.550156229	NC	1.321390425	0.029470235	UP	gi|661896473|emb|CDO99662.1|	unnamed protein product [Coffea canephora]
TR51024|c6_g2	-0.607613379	0.475644969	NC	-0.296459718	1	NC	-1.208869828	0.019342467	DOWN	gi|645252408|ref|XP_008232109.1|	protein SCAI [Prunus mume]
TR44893|c1_g1	-1.110699818	0.035406086	DOWN	-0.838527235	0.294293849	NC	-0.954587539	0.066052656	NC	gi|568850550|ref|XP_006478975.1|	uncharacterized protein LOC102628245 [Citrus sinensis]
TR19909|c0_g1	1.748026587	0.001050434	UP	1.739846885	0.002838739	UP	2.469643531	4.00E-07	UP
TR16769|c0_g1	0	1	NC	0.860135218	0.592829843	NC	1.088592141	0.098264801	UP	gi|56805605|dbj|AP007289.1|	Lotus japonicus genomic DNA, clone: LjT33M01, TM0300b, complete sequence
TR45217|c0_g13	0.70517093	0.446783236	NC	0.87633774	0.440814778	NC	1.584155134	0.002292752	UP	gi|29122771|dbj|AP006134.1|	Lotus japonicus genomic DNA, chromosome 1, clone: LjT09O08, TM0231b, complete sequence
TR42173|c0_g1	-1.075598246	0.151061309	NC	-1.167050207	0.217878563	NC	-1.63510112	0.008127394	DOWN	gi|698529588|ref|XP_009761607.1|	heat shock 70 kDa protein 15-like, partial [Nicotiana sylvestris]
TR47180|c0_g1	1.21186344	0.068904941	NC	1.202438303	0.141091209	NC	1.997026961	0.000134996	UP
TR42576|c0_g2	0.687786992	0.349900133	NC	0.425274259	1	NC	1.151148296	0.021623016	UP	gi|703063716|ref|XP_010087025.1|	Dehydration-responsive element-binding protein 2C [Morus notabilis]
TR17912|c0_g1	1.37739991	0.004384911	UP	1.151884225	0.047580044	UP	1.734422064	0.00010928	UP	gi|225448453|ref|XP_002269430.1|	zinc finger CCCH domain-containing protein 29-like [Vitis vinifera]
TR10654|c0_g1	-1.182368768	0.115735747	NC	-1.093081908	0.30679461	NC	-2.305054918	0.00050271	DOWN	gi|733577134|emb|LN713256.1|	Cucumis melo genomic chromosome, chr_2
TR23307|c0_g1	1.236577398	0.024760681	UP	0.734255158	0.569190135	NC	0.712103999	0.280469241	NC	gi|641821627|gb|KDO41274.1|	hypothetical protein CISIN_1g026217mg [Citrus sinensis]
TR46284|c0_g1	-0.825866257	0.184398598	NC	-0.766648678	0.403971307	NC	-1.50605882	0.001203759	DOWN	gi|694423646|ref|XP_009339621.1|	myb-related protein Myb4-like [Pyrus x bretschneideri]
TR45031|c0_g1	2.273076479	2.75E-06	UP	2.063994	6.46E-05	UP	2.994709991	1.52E-10	UP
TR131996|c0_g1	2.251908417	0.00018543	UP	2.227291653	0.000439565	NC	3.294275456	1.04E-09	UP
TR41868|c0_g1	1.118048176	0.037542469	UP	0.673228018	0.588843399	NC	0.307954615	0.731207948	NC	gi|645261588|ref|XP_008236364.1|	probable LRR receptor-like serine/threonine-protein kinase At4g36180 [Prunus mume]
TR40473|c0_g2	-1.391330712	0.015112236	DOWN	-0.682058947	0.686306102	NC	0.687561476	0.292889006	NC	gi|519760389|gb|JX621424.1|	Gossypium hirsutum clone NBRI_GE67906 microsatellite sequence
TR2606|c0_g1	-1.047450183	0.057345804	DOWN	-0.800372413	0.361205753	NC	-0.951240696	0.071337097	NC	gi|189162525|dbj|AP009748.1|	Lotus japonicus genomic DNA, chromosome 2, clone: LjT42A12, TM1885, complete sequence
TR41482|c0_g1	1.243023933	0.016402674	UP	1.325075022	0.018395395	UP	2.309385757	2.53E-07	UP	gi|802781626|ref|XP_012091491.1|	F-box protein At1g61340 [Jatropha curcas]
TR35342|c0_g1	-0.698756256	0.322179079	NC	-0.475922979	0.948508875	NC	-1.069128509	0.035274659	DOWN	gi|731401261|ref|XP_010654224.1|	uncharacterized protein LOC100245981 isoform X2 [Vitis vinifera]
TR30853|c0_g2	0	1	NC	1.785214253	0.00702468	NC	3.333204668	6.73E-11	UP	gi|147819040|emb|AM434887.2|	Vitis vinifera contig VV79X002900.2, whole genome shotgun sequence
TR1296|c0_g2	0.41520965	0.78684277	NC	0.553573287	0.940667631	NC	1.718666966	0.000523324	UP	gi|641836867|gb|KDO55826.1|	hypothetical protein CISIN_1g039189mg [Citrus sinensis]
TR43420|c1_g1	0.74884153	0.251457021	NC	0.226489511	1	NC	-1.098353366	0.026107817	DOWN	gi|225426781|ref|XP_002282844.1|	F-box protein PP2-A12 [Vitis vinifera]
TR46014|c0_g2	1.636146575	0.000469607	UP	1.75079531	0.000331176	UP	3.015755664	8.69E-12	UP	gi|590677436|ref|XP_007040015.1|	ACT domain repeat 8 [Theobroma cacao]
TR30012|c0_g2	1.660199312	0.00043366	UP	1.405391899	0.00897684	UP	2.277134224	3.17E-07	UP	gi|694399920|ref|XP_009375067.1|	fasciclin-like arabinogalactan protein 1 [Pyrus x bretschneideri]
TR11534|c0_g1	1.895830567	4.17E-05	UP	1.688943746	0.000729673	UP	2.644742871	2.64E-09	UP
TR51072|c1_g4	0.729735636	0.291253953	NC	1.091657723	0.079164774	UP	1.917978078	2.09E-05	UP	gi|307101728|ref|YP_003875502.1|	apocytochrome b (mitochondrion) [Silene latifolia]
TR34438|c0_g1	-1.183752394	0.021084354	DOWN	-0.750181968	0.421381321	NC	-0.909714902	0.08443265	NC	gi|224108075|ref|XP_002314711.1|	hypothetical protein POPTR_0010s10090g [Populus trichocarpa]
TR78189|c0_g1	-0.755467587	0.469884964	NC	-0.407784493	1	NC	-1.331537473	0.045972613	DOWN	gi|960491721|ref|XM_003581402.3|	Brachypodium distachyon ethylene-responsive transcription factor ERF053 (LOC100830181), mRNA
TR41226|c0_g1	0.932863428	0.101435524	NC	0.766907566	0.389068294	NC	1.483836147	0.00121592	UP	gi|567891867|ref|XP_006438454.1|	hypothetical protein CICLE_v10032973mg [Citrus clementina]
TR51862|c0_g1	1.269622049	0.011711602	UP	0.989092422	0.13851188	NC	1.060518271	0.035200678	NC	gi|823255524|ref|XP_012460417.1|	probable receptor-like protein kinase At5g39030 [Gossypium raimondii]
TR55246|c0_g1	1.296028884	0.026889233	UP	1.122195954	0.152417602	NC	1.680809744	0.000951664	UP
TR148403|c0_g1	0	1	NC	0	1	NC	2.973566448	3.40E-05	UP	gi|976898778|gb|KVH87622.1|	hypothetical protein Ccrd_025093 [Cynara cardunculus var. scolymus]
TR41102|c0_g1	-0.332998106	0.81362769	NC	-0.475577497	0.95155035	NC	-1.082012109	0.032960627	DOWN	gi|225428119|ref|XP_002278390.1|	pentatricopeptide repeat-containing protein At2g17033 [Vitis vinifera]
TR21312|c0_g1	-0.616599281	0.617927488	NC	-0.825651872	0.668710733	NC	-1.19516722	0.086913574	DOWN
TR51651|c0_g1	1.475402542	0.003150415	UP	1.163712316	0.061471241	UP	1.805355146	9.94E-05	UP
TR41875|c0_g1	-2.002924364	9.51E-06	DOWN	-1.111374351	0.061445665	DOWN	-1.384535343	0.002853677	DOWN	gi|568882449|ref|XP_006494043.1|	stearoyl-[acyl-carrier-protein] 9-desaturase, chloroplastic [Citrus sinensis]
TR63076|c0_g1	0	1	NC	0.813262163	0.708907532	NC	2.09363745	0.000117461	UP	gi|297736604|emb|CBI25475.3|	unnamed protein product [Vitis vinifera]
TR36043|c0_g1	-1.205868353	0.021515275	DOWN	-0.726177306	0.489532438	NC	-0.677487669	0.277623774	NC	gi|1009167173|ref|XP_015901978.1|	uncharacterized protein LOC107434963 [Ziziphus jujuba]
TR45222|c3_g1	1.156860507	0.030853312	UP	1.551600295	0.003022491	UP	3.056003307	8.98E-12	UP	gi|568836516|ref|XP_006472288.1|	zinc finger protein ZAT10 [Citrus sinensis]
TR50964|c1_g1	0.298540955	0.842427256	NC	0.186545796	1	NC	1.008456961	0.046402172	UP	gi|359478691|ref|XP_002285084.2|	beta-galactosidase 8 [Vitis vinifera]
TR43404|c0_g1	1.841631793	6.45E-05	NC	1.27044834	0.023420019	UP	1.515954233	0.001045551	UP	gi|225461667|ref|XP_002283150.1|	epidermis-specific secreted glycoprotein EP1-like [Vitis vinifera]
TR37652|c0_g3	-1.111517847	0.034005154	DOWN	-0.78794283	0.361626623	NC	-0.921701671	0.078237016	NC	gi|731392219|ref|XP_010651025.1|	probable protein phosphatase 2C 23 [Vitis vinifera]
TR43621|c3_g1	-1.044736259	0.055502633	DOWN	-0.422193507	1	NC	0.058793077	0.969846745	NC	gi|937928473|dbj|AP014964.1|	Oryza sativa Japonica Group DNA, chromosome 8, cultivar: Nipponbare, complete sequence
TR45349|c0_g1	0.068995175	0.986306425	NC	-0.207396717	1	NC	-1.000249904	0.051420264	DOWN	gi|225437951|ref|XP_002269187.1|	pentatricopeptide repeat-containing protein At1g32415, mitochondrial [Vitis vinifera]
TR48901|c3_g1	-1.413419159	0.003358909	DOWN	-0.874392904	0.243139311	NC	-1.16226632	0.016916388	DOWN	gi|593328882|ref|XP_007137868.1|	hypothetical protein PHAVU_009G162500g [Phaseolus vulgaris]
TR993|c0_g1	-0.48198399	0.610611787	NC	-0.453045696	0.976115438	NC	-1.088111716	0.027644067	DOWN	gi|225457689|ref|XP_002273784.1|	squamosa promoter-binding-like protein 14 isoform X2 [Vitis vinifera]
TR42506|c1_g1	-0.450059135	0.691254651	NC	-0.599211224	0.785917161	NC	-1.203694568	0.022396884	DOWN	gi|225464281|ref|XP_002271266.1|	pentatricopeptide repeat-containing protein At3g16610 [Vitis vinifera]
TR42213|c1_g1	0.070124843	0.988963622	NC	-0.275984366	1	NC	-1.298919188	0.019649353	DOWN
TR47559|c0_g3	0.520664623	0.590621033	NC	0.479811245	0.980142612	NC	1.295353531	0.0086869	UP	gi|618627209|gb|KJ415000.1|	Chrysobalanus icaco 26S ribosomal RNA (rrn26) and tRNA-Met (trnM(CAU)) genes, complete sequence; mitochondrial
TR47118|c0_g1	-1.486550058	0.001728749	DOWN	-1.19670043	0.035465876	DOWN	-2.135049833	1.29E-06	DOWN	gi|697186491|ref|XP_009602281.1|	uncharacterized protein LOC104097433 [Nicotiana tomentosiformis]
TR45569|c1_g2	1.577241287	0.001895718	NC	1.524217768	0.006685053	UP	1.522825531	0.002168891	UP
TR23591|c0_g1	1.047201551	0.054630769	UP	0.692650511	0.534257211	NC	0.959131905	0.066206654	NC	gi|502114212|ref|XP_004494896.1|	ankyrin repeat-containing protein At5g02620-like isoform X1 [Cicer arietinum]
TR41205|c0_g1	0.028276024	1	NC	0.307747777	1	NC	1.052148604	0.035132569	UP	gi|590682988|ref|XP_007041489.1|	Oxidoreductase, putative [Theobroma cacao]
TR30392|c0_g1	1.317655344	0.00838051	UP	1.190266425	0.041689382	UP	1.853656652	3.94E-05	UP	gi|449442397|ref|XP_004138968.1|	UDP-glucuronate 4-epimerase 6 [Cucumis sativus]
TR49519|c8_g2	0.077613071	0.984243847	NC	-0.127097772	1	NC	-1.347924022	0.00901981	NC	gi|971580109|ref|XM_006363795.2|	Solanum tuberosum uncharacterized LOC102578510 (LOC102578510), mRNA
TR46919|c0_g1	0.675723391	0.336371989	NC	0.624869254	0.643266796	NC	1.123792603	0.021517421	UP	gi|225425073|ref|XP_002273185.1|	UPF0496 protein 4 [Vitis vinifera]
TR41841|c1_g5	-0.890075508	0.171078471	NC	-0.744545201	0.518694572	NC	-1.70174729	0.000598841	DOWN	gi|1012347917|gb|KYP59108.1|	hypothetical protein KK1_014536 [Cajanus cajan]
TR39419|c0_g1	-1.298857281	0.016250258	DOWN	-1.167580685	0.07396167	DOWN	-2.315014768	2.11E-06	NC
TR15472|c1_g1	2.684511668	5.79E-08	UP	2.486139185	1.57E-06	UP	3.171006291	4.05E-11	UP	gi|663681406|emb|HG975523.1|	Solanum lycopersicum chromosome ch11, complete genome
TR47254|c0_g1	1.167233295	0.023603767	UP	0.71764413	0.477943262	NC	0.069363525	0.962465387	NC	gi|225455338|ref|XP_002276645.1|	protein phosphatase 2C 57 [Vitis vinifera]
TR38876|c0_g1	1.016653258	0.062778408	UP	0.705849504	0.49779442	NC	0.561676552	0.394757267	NC	gi|1009128026|ref|XP_015881006.1|	uncharacterized protein LOC107416969 [Ziziphus jujuba]
TR23465|c0_g2	-1.137383258	0.053095058	DOWN	-0.702189517	0.618623659	NC	-1.683426692	0.001015524	DOWN	gi|670367407|ref|XM_008666820.1|	Zea mays chlorophyll a-b binding protein, chloroplastic (LOC103643653), mRNA
TR16434|c0_g1	1.969874749	0.00010895	UP	1.533544896	0.011642743	UP	1.162451827	0.044032734	NC	gi|731394861|ref|XP_010651982.1|	transcription repressor OFP12-like [Vitis vinifera]
TR51479|c1_g2	-1.592455097	0.000649732	DOWN	-1.044822167	0.092576912	DOWN	-1.510428647	0.000962291	DOWN	gi|743934694|ref|XP_011011692.1|	rop guanine nucleotide exchange factor 5-like [Populus euphratica]
TR52007|c3_g14	1.236332293	0.013584104	UP	1.146577863	0.049187274	UP	1.675214936	0.000200815	UP	gi|729341931|ref|XP_010540408.1|	cell division cycle 20.1, cofactor of APC complex-like [Tarenaya hassleriana]
TR37181|c0_g1	-0.623721219	0.422121275	NC	-0.47806191	0.948463629	NC	-1.135160657	0.024023339	DOWN	gi|731437815|ref|XP_010646661.1|	L-type lectin-domain containing receptor kinase VII.1-like isoform X2 [Vitis vinifera]
TR56451|c0_g1	-1.546026023	0.009300165	DOWN	-0.828044794	0.516638043	NC	-0.981526291	0.113270394	NC	gi|527195770|gb|EPS64883.1|	ubiquitin-specific protease 12, partial [Genlisea aurea]
TR51765|c4_g3	1.855253147	0.000919344	UP	1.718503361	0.007508575	NC	1.937471516	0.000302316	NC	gi|870765728|gb|KMS65245.1|	hypothetical protein BVRB_037930, partial [Beta vulgaris subsp. vulgaris]
TR12539|c0_g1	2.207953058	2.40E-05	UP	2.297522562	2.16E-05	UP	3.431402341	2.16E-12	UP	gi|663673439|emb|HG975440.1|	Solanum pennellii chromosome ch01, complete genome
TR50715|c1_g1	-0.587192596	0.495454697	NC	-0.481293808	0.970691794	NC	-1.085840636	0.043178187	DOWN
TR50471|c3_g4	-1.258564474	0.044260699	DOWN	-0.823769902	0.518401979	NC	-1.386073519	0.019221844	DOWN
TR49617|c0_g2	-0.77253489	0.432282393	NC	-0.849391273	0.625675947	NC	-1.723054521	0.00725536	DOWN
TR30877|c0_g1	0.914549812	0.126252961	NC	0.761713286	0.430493207	NC	1.213551305	0.013594188	UP	gi|255547303|ref|XP_002514709.1|	probable LRR receptor-like serine/threonine-protein kinase At1g74360 [Ricinus communis]
TR28945|c1_g1	-0.372772932	0.784828025	NC	-0.168890885	1	NC	-1.376687859	0.006576543	DOWN	gi|965664935|dbj|AP015036.1|	Vigna angularis var. angularis DNA, chromosome 3, almost complete sequence, cultivar: Shumari
TR146107|c0_g1	-1.105779747	0.095805048	DOWN	-1.013976164	0.268719748	NC	-1.338884457	0.023366271	DOWN	gi|697151913|ref|XM_009631890.1|	Nicotiana tomentosiformis reactive oxygen species modulator 1 (LOC104120163), mRNA
TR10651|c0_g1	-1.432941601	0.009602605	DOWN	-1.065564558	0.167541294	NC	-1.1870529	0.039640178	NC	gi|566174279|ref|XP_002307965.2|	hypothetical protein POPTR_0006s03510g [Populus trichocarpa]
TR29233|c0_g1	-0.627379863	0.415892533	NC	-0.541997146	0.826582579	NC	-1.32941969	0.006029144	DOWN
TR51010|c0_g1	-1.805067118	0.000625766	DOWN	-1.275759552	0.051754863	DOWN	-1.756098624	0.000742903	DOWN	gi|970006919|ref|XM_015208841.1|	Solanum pennellii pectate lyase-like (LOC107009500), mRNA
TR35030|c0_g1	-1.502161753	0.004608986	DOWN	-0.827902273	0.424743713	NC	-1.172133554	0.028025601	NC	gi|1009151329|ref|XM_016038010.1|	Ziziphus jujuba bifunctional riboflavin biosynthesis protein RIBA 1, chloroplastic-like (LOC107427625), mRNA
TR51983|c9_g2	-0.062236931	0.988651944	NC	-0.179045938	1	NC	-1.796909055	7.41E-05	DOWN	gi|526118218|ref|NP_001267962.1|	abscisic acid 8'-hydroxylase 3-like precursor [Vitis vinifera]
TR16185|c0_g2	2.048356222	7.53E-06	UP	1.707274242	0.000583704	UP	2.368058765	9.76E-08	UP
TR14908|c0_g1	1.452555218	0.002300213	UP	1.042484287	0.093821853	UP	1.295006498	0.006013466	UP	gi|947089735|gb|KRH38400.1|	hypothetical protein GLYMA_09G133900 [Glycine max]
TR17651|c0_g2	-0.926553163	0.141153599	NC	-0.495640653	0.968053557	NC	-1.30410124	0.011525372	DOWN	gi|731403829|ref|XP_010655213.1|	histone acetyltransferase HAC1-like [Vitis vinifera]
TR48129|c0_g1	-0.21978306	0.910316322	NC	-0.321965041	1	NC	-1.079723386	0.029350181	DOWN	gi|590679442|ref|XP_007040582.1|	Cellulose synthase like G3, putative [Theobroma cacao]
TR13370|c0_g1	-2.404070243	0.000310717	DOWN	-1.41451717	0.091110281	DOWN	-2.537055404	6.50E-05	NC
TR51909|c3_g6	-0.687166058	0.336791306	NC	-0.555529096	0.800702574	NC	-2.395848673	1.15E-07	DOWN
TR30284|c0_g1	-1.151921819	0.038638639	DOWN	-0.57990995	0.8009489	NC	-0.210117558	0.848041649	NC
TR48623|c1_g1	1.03193723	0.094268646	UP	0.394713079	1	NC	2.009785052	2.54E-05	NC	gi|702477276|ref|XP_010032259.1|	uncharacterized protein LOC104421839 [Eucalyptus grandis]
TR48221|c4_g1	0.832499684	0.169386005	NC	0.712223279	0.478639129	NC	1.187200941	0.013577467	UP	gi|802702632|ref|XP_012084015.1|	COBRA-like protein 7 [Jatropha curcas]
TR18948|c0_g1	-1.12653324	0.137496518	NC	-0.999807227	0.409309045	NC	-1.290886472	0.046495732	DOWN	gi|1012366566|gb|KYP77747.1|	Enolase, partial [Cajanus cajan]
TR46994|c1_g2	-0.371580939	0.794522569	NC	-0.503839643	0.929509266	NC	-1.210442451	0.021075039	DOWN	gi|695003468|ref|XP_009385587.1|	probable carboxylesterase 18 [Musa acuminata subsp. malaccensis]
TR48599|c0_g1	-0.458473565	0.651871541	NC	-0.410533886	1	NC	-1.195214629	0.015021147	DOWN	gi|242038554|ref|XM_002466627.1|	Sorghum bicolor hypothetical protein, mRNA
TR49028|c2_g1	-1.408001107	0.003889185	DOWN	-1.008616422	0.124071759	NC	-1.453259933	0.00185127	DOWN	gi|225447667|ref|XP_002275551.1|	uncharacterized protein LOC100242538 [Vitis vinifera]
TR41729|c0_g1	1.03692163	0.056941812	UP	0.657942835	0.595732613	NC	0.793065042	0.157751058	NC	gi|727629093|ref|XP_010485476.1|	E3 ubiquitin-protein ligase Praja-2-like [Camelina sativa]
TR45014|c0_g1	-1.325599183	0.007023446	DOWN	-1.146579466	0.050184642	DOWN	-2.227088212	4.56E-07	DOWN	gi|731408614|ref|XP_010656920.1|	uncharacterized protein LOC104880802 [Vitis vinifera]
TR23977|c0_g1	1.164741059	0.114934283	NC	1.14403004	0.224814975	NC	1.977468536	0.000303983	UP	gi|407317032|gb|JQ038732.1|	Vigna radiata microsatellite VrSSR307 sequence
TR41417|c0_g1	1.65282188	0.001054541	UP	1.428997054	0.014277527	UP	1.640292149	0.000733326	UP	gi|566239697|ref|XP_002325520.2|	AP2 domain-containing transcription factor family protein [Populus trichocarpa]
TR24283|c0_g1	1.176101771	0.028613687	NC	0.998121667	0.154003853	NC	2.165405162	1.66E-06	NC
TR50355|c1_g2	2.226918417	0.00156192	NC	0	1	NC	2.516386524	0.000220488	UP
TR51669|c4_g5	1.528214098	0.00116606	UP	1.431171949	0.005949681	UP	2.458679704	2.11E-08	UP	gi|731426626|ref|XP_010663678.1|	calcium-binding allergen Ole e 8 [Vitis vinifera]
TR23692|c0_g1	1.240647355	0.014376917	UP	0.936127537	0.184219162	NC	1.399809929	0.002787977	UP	gi|731400611|ref|XP_010654002.1|	UDP-glycosyltransferase 73C3 isoform X2 [Vitis vinifera]
TR100622|c0_g1	-0.880267345	0.139299412	NC	-0.773457992	0.390926973	NC	-1.410538587	0.002586852	DOWN	gi|970005650|ref|XP_015063665.1|	chaperone protein dnaJ 11, chloroplastic-like [Solanum pennellii]
TR51162|c1_g1	-0.699212711	0.312402319	NC	-0.568277764	0.76262115	NC	-1.028393187	0.041550158	DOWN	gi|731383356|ref|XP_010647758.1|	uncharacterized protein LOC100257340 isoform X6 [Vitis vinifera]
TR20620|c0_g1	-1.48193307	0.001806665	DOWN	-0.850632826	0.270249556	NC	-1.110133291	0.023833095	NC	gi|147856448|emb|CAN82840.1|	hypothetical protein VITISV_024563 [Vitis vinifera]
TR34347|c0_g1	-1.351215264	0.007571142	DOWN	-0.895176636	0.244439799	NC	-1.400122126	0.003577739	DOWN	gi|731400611|ref|XP_010654002.1|	UDP-glycosyltransferase 73C3 isoform X2 [Vitis vinifera]
TR44417|c0_g1	-0.942088195	0.098122778	NC	-0.888834144	0.227048371	NC	-1.607692121	0.000413308	DOWN	gi|802565379|ref|XP_012067481.1|	chaperone protein dnaJ 8, chloroplastic [Jatropha curcas]
TR8934|c0_g1	1.450645696	0.007335414	UP	0.974391137	0.261999668	NC	0.665860951	0.359251762	NC
TR52093|c0_g1	-1.57097453	0.001009785	DOWN	-1.078693245	0.084645084	DOWN	-2.743187998	1.15E-09	NC	gi|38344889|emb|CAD41912.2|	OSJNBa0033G05.13 [Oryza sativa Japonica Group]
TR49402|c0_g1	0.099649135	0.973319813	NC	0.489819475	0.909981503	NC	1.429310304	0.001984158	UP	gi|225425505|ref|XP_002266341.1|	probable polygalacturonase non-catalytic subunit JP630 [Vitis vinifera]
TR41112|c0_g1	-1.56873537	0.008703694	DOWN	-1.024624285	0.272807448	NC	-2.069492155	0.000209434	DOWN	gi|778699880|ref|XM_004147521.2|	Cucumis sativus protein cornichon homolog 4-like (LOC101210702), mRNA
TR32226|c0_g1	0.240281594	0.912264352	NC	0.515743488	0.927248484	NC	1.439198321	0.003000429	UP
TR27702|c0_g1	-1.420937701	0.009153154	DOWN	-1.045435983	0.160006735	NC	-2.060148773	3.03E-05	NC	gi|641863145|gb|KDO81831.1|	hypothetical protein CISIN_1g043122mg [Citrus sinensis]
TR148393|c0_g2	1.319207569	0.011963506	UP	0.642020279	0.707831898	NC	0.282240763	0.784456744	NC
TR34795|c0_g1	1.72610911	0.010401588	NC	0	1	NC	2.658030016	2.32E-06	UP	gi|310771866|emb|CBM41515.1|	legumain/vacuolar processing enzyme [Papaver rhoeas]
TR49666|c0_g1	-4.21196975	2.35E-17	NC	-1.353249169	0.015400695	NC	-1.145338424	0.023103673	NC	gi|1021048032|gb|KZN05812.1|	hypothetical protein DCAR_006649 [Daucus carota subsp. sativus]
TR44214|c0_g2	1.259163358	0.013334125	UP	0.976857986	0.154002228	NC	1.279521889	0.007888189	UP	gi|720009040|ref|XP_010258813.1|	uncharacterized protein LOC104598448 [Nelumbo nucifera]
TR53643|c0_g1	-1.222664758	0.021169725	DOWN	-0.667996343	0.611813438	NC	-0.733742608	0.223772879	NC	gi|470116285|ref|XP_004294313.1|	probable NAD(P)H dehydrogenase (quinone) FQR1-like 1 [Fragaria vesca subsp. vesca]
TR48674|c0_g1	1.434747323	0.008601003	UP	1.129449307	0.124884479	NC	1.256454417	0.019801297	NC
TR47155|c0_g1	-0.999271642	0.069902344	NC	-0.74959308	0.420898332	NC	-1.321456902	0.005080039	DOWN	gi|590565884|ref|XP_007010073.1|	RING/U-box superfamily protein [Theobroma cacao]
TR49107|c0_g1	-1.330538721	0.008081567	DOWN	-0.646278553	0.628694778	NC	-0.689905563	0.256465532	NC	gi|848920160|ref|XP_012857026.1|	lysine-specific demethylase JMJ25-like [Erythranthe guttata]
TR72367|c0_g5	0.12858574	0.965605367	NC	0.710524689	0.518401979	NC	1.607574662	0.00049884	UP
TR43002|c0_g1	-1.336060689	0.00634134	DOWN	-0.889583117	0.22317794	NC	-1.100147817	0.025569172	DOWN	gi|147860904|emb|CAN80873.1|	hypothetical protein VITISV_004539 [Vitis vinifera]
TR46426|c0_g1	0.66407402	0.476496476	NC	0.734313336	0.650856863	NC	1.185137913	0.035549579	UP	gi|590711656|ref|XM_007049107.1|	Theobroma cacao Uncharacterized protein isoform 2 (TCM_002165) mRNA, complete cds
TR12907|c0_g1	-1.381127373	0.044874043	NC	-0.692376272	0.867764197	NC	-2.651248179	9.83E-05	DOWN
TR35654|c0_g1	0.353442572	0.857157018	NC	0.621087683	0.885072563	NC	1.055353291	0.081665548	UP	gi|927682210|gb|ALE29222.1|	ATPase subunit 8 (mitochondrion) [Heuchera parviflora var. saurensis]
TR1541|c0_g1	1.124043494	0.092061548	NC	0.389864059	1	NC	-3.276377259	7.93E-06	DOWN	gi|302142235|emb|CBI19438.3|	unnamed protein product [Vitis vinifera]
TR46303|c0_g1	0.633841698	0.398045132	NC	0.608824017	0.685397121	NC	1.59526902	0.000463462	UP	gi|802652967|ref|XP_012080246.1|	transcription factor bHLH47 [Jatropha curcas]
TR39848|c0_g1	0.917817995	0.116140454	NC	0.801713185	0.351097513	NC	1.470411943	0.00151512	UP	gi|596289993|ref|XP_007226109.1|	hypothetical protein PRUPE_ppa011004mg [Prunus persica]
TR34243|c0_g1	0.163171078	0.946548171	NC	0.518084412	0.85246857	NC	1.08200853	0.028473957	UP	gi|720077390|ref|XP_010241022.1|	anthocyanidin reductase [Nelumbo nucifera]
TR36238|c0_g1	1.154109527	0.026995001	UP	0.918837169	0.204923783	NC	1.31696451	0.005565705	UP	gi|743913882|ref|XP_011000863.1|	uncharacterized protein LOC105108302 [Populus euphratica]
TR29405|c0_g2	-3.164737299	7.05E-12	DOWN	-1.616713807	0.001521836	DOWN	-3.750207057	1.39E-15	DOWN	gi|719991530|ref|XP_010253292.1|	zinc finger protein ZAT12-like [Nelumbo nucifera]
TR48977|c2_g1	0.745398938	0.35468411	NC	0.740554323	0.592617139	NC	1.056540273	0.061623792	UP	gi|294836248|gb|AC239577.4|	Solanum lycopersicum strain Heinz 1706 chromosome 10 clone hba-247j1 map 10, complete sequence
TR49206|c0_g1	-0.518108672	0.564228241	NC	-0.620090571	0.66384199	NC	-1.43493374	0.002074057	DOWN	gi|720074340|ref|XP_010278986.1|	zinc finger CCCH domain-containing protein 30-like [Nelumbo nucifera]
TR47052|c10_g1	0.544306086	0.519060427	NC	0.645721535	0.606011786	NC	1.243333146	0.008959499	UP
TR15222|c0_g1	1.031680775	0.068091038	UP	0.713563765	0.526414748	NC	0.966976828	0.07039782	NC	gi|661884014|emb|CDP12276.1|	unnamed protein product [Coffea canephora]
TR5678|c0_g1	0.522222734	0.617927488	NC	0.446851352	1	NC	1.028092359	0.063596987	UP	gi|514253486|gb|AGO44740.1|	acetyl-CoA carboxylase carboxyltransferase beta subunit, partial (chloroplast) [Glycine tomentella]
TR51895|c1_g3	0.41218567	0.707507419	NC	0.418982335	1	NC	1.097572471	0.025798341	UP	gi|557954284|gb|AHA47104.1|	NADH dehydrogenase subunit 7 (mitochondrion) [Amborella trichopoda]
TR28834|c0_g1	1.220485181	0.016276376	UP	0.62736221	0.651041278	NC	-0.021018083	0.994213521	NC	gi|590690281|ref|XM_007043405.1|	Theobroma cacao Uncharacterized protein (TCM_007931) mRNA, complete cds
TR126205|c0_g1	-1.298645896	0.020063052	DOWN	-0.697909016	0.6152369	NC	-0.788188104	0.210317101	NC	gi|937906879|dbj|AP014959.1|	Oryza sativa Japonica Group DNA, chromosome 3, cultivar: Nipponbare, complete sequence
TR25423|c0_g2	-1.959772145	5.04E-05	DOWN	-1.05267765	0.116332274	NC	-1.838810805	0.000108618	DOWN	gi|645255629|ref|XP_008233585.1|	zinc finger protein ZAT12-like [Prunus mume]
TR42388|c0_g1	-1.261134674	0.015490815	DOWN	-0.90655525	0.234051873	NC	-1.209251498	0.014657369	DOWN	gi|672208336|ref|XP_008780183.1|	uncharacterized protein LOC103699976 [Phoenix dactylifera]
TR49959|c1_g1	-1.514166819	0.004827848	NC	-0.737316551	0.560755865	NC	0.422236051	0.611236663	NC	gi|764572351|ref|XP_011462754.1|	2-hydroxyisoflavanone dehydratase-like [Fragaria vesca subsp. vesca]
TR44278|c0_g1	-0.35770211	0.780195385	NC	-0.420369719	1	NC	-1.117864746	0.023857897	DOWN	gi|702499019|ref|XP_010037855.1|	pentatricopeptide repeat-containing protein At3g53700, chloroplastic [Eucalyptus grandis]
TR12357|c0_g1	-0.886001635	0.226976498	NC	-0.791539688	0.551071627	NC	-1.072277299	0.077489795	DOWN	gi|727517977|ref|XM_010437068.1|	Camelina sativa nudix hydrolase 7 (LOC104719202), transcript variant X4, mRNA
TR44990|c0_g1	-0.255245139	0.915380718	NC	0.254687729	1	NC	1.706606909	0.000623168	UP	gi|932283291|gb|CP012617.1|	Oryza sativa Indica Group cultivar RP Bio-226 chromosome 9 sequence
TR154720|c0_g1	-2.306308694	0.000697401	DOWN	-1.26870159	0.173149171	NC	-3.643733415	3.49E-07	NC	gi|720034665|ref|XM_010268490.1|	Nelumbo nucifera xylulose kinase-like (LOC104604219), transcript variant X2, mRNA
TR48197|c1_g2	0.407345905	0.734598083	NC	0.727364625	0.50812908	NC	1.228197128	0.013170972	UP	gi|672172613|ref|XP_008806406.1|	probable nucleoredoxin 2 [Phoenix dactylifera]
TR50341|c1_g2	-1.02690958	0.162020254	NC	-0.539836613	0.992482686	NC	-1.667069084	0.0058236	DOWN	gi|147810162|emb|CAN78062.1|	hypothetical protein VITISV_036399 [Vitis vinifera]
TR130705|c0_g1	0	1	NC	1.263689275	0.173757664	NC	2.038054667	0.000337774	UP
TR41278|c0_g1	0.552624341	0.523316533	NC	0.568383512	0.786551118	NC	1.061747601	0.036312183	UP	gi|731440191|ref|XP_003635287.2|	U-box domain-containing protein 8-like [Vitis vinifera]
TR119227|c0_g1	0.274192402	0.877167439	NC	-0.276894528	1	NC	-1.535390221	0.001632391	DOWN
TR49461|c0_g1	-0.364290213	0.802119935	NC	-0.06898777	1	NC	1.120810304	0.029352078	UP	gi|719968886|ref|XP_010266764.1|	uncharacterized protein LOC104604195 [Nelumbo nucifera]
TR46385|c0_g1	-0.47185592	0.708938912	NC	-0.289471511	1	NC	-1.246754709	0.034099304	DOWN
TR27118|c0_g1	1.295054697	0.025164646	NC	1.41261948	0.02323229	NC	2.497604271	1.60E-07	NC	gi|823247107|ref|XM_012600774.1|	Gossypium raimondii stem-specific protein TSJT1-like (LOC105777476), mRNA
TR44342|c1_g1	1.655970744	0.002862413	NC	1.816993277	0.001679677	UP	2.315968389	3.19E-06	UP	gi|123683767|emb|AM459651.1|	Vitis vinifera, whole genome shotgun sequence, contig VV78X193719.3, clone ENTAV 115
TR43730|c0_g1	2.552542116	1.04E-08	UP	2.695072968	2.97E-09	UP	3.695360957	1.48E-16	UP	gi|702496740|ref|XP_010037311.1|	protein YLS9-like [Eucalyptus grandis]
TR41562|c0_g2	-1.71529324	0.000254458	DOWN	-1.156382614	0.051417653	DOWN	-1.843827679	4.66E-05	DOWN	gi|590705649|ref|XP_007047498.1|	Acyl-CoA N-acyltransferases (NAT) superfamily protein [Theobroma cacao]
TR33986|c0_g1	-0.671648542	0.381401996	NC	-0.48121922	0.969108425	NC	-1.701692218	0.000388434	DOWN	gi|743881848|ref|XP_011036576.1|	adenine phosphoribosyltransferase 5 [Populus euphratica]
TR51964|c0_g2	-0.383262485	0.74720012	NC	-0.34841138	1	NC	-1.049863277	0.037065633	DOWN	gi|359488185|ref|XP_002279980.2|	HEAT repeat-containing protein 5B [Vitis vinifera]
TR37271|c0_g3	-0.58697442	0.689842301	NC	0.452430027	1	NC	1.322972171	0.018175067	UP	gi|661896872|emb|CDP00061.1|	unnamed protein product [Coffea canephora]
TR48552|c0_g1	-2.006804485	2.44E-05	DOWN	-1.27680877	0.02772646	DOWN	-2.541701346	3.65E-08	DOWN	gi|969997804|ref|XP_015069470.1|	peroxidase N1-like [Solanum pennellii]
TR37730|c0_g1	1.162864931	0.05177472	NC	1.338649782	0.037733746	UP	2.061487845	2.15E-05	UP
TR35804|c0_g1	-1.028126105	0.066077956	DOWN	-0.591620436	0.73624713	NC	-0.732641446	0.219914498	NC
TR42720|c2_g1	0.556757331	0.534050821	NC	0.727719714	0.505155439	NC	1.464623908	0.002091768	UP
TR2793|c0_g1	-0.703589054	0.316229728	NC	-0.738472957	0.455919572	NC	-2.155589262	2.00E-06	DOWN
TR14494|c0_g1	-1.187107256	0.105741482	NC	-0.709534288	0.790322487	NC	-1.725829438	0.006029244	DOWN
TR44754|c0_g2	1.957695336	0.000112588	UP	1.642481104	0.004375561	NC	2.012073659	4.11E-05	UP	gi|695013760|ref|XM_009395399.1|	Musa acuminata subsp. malaccensis actin-like (LOC103979306), mRNA
TR26919|c0_g1	1.057168398	0.060541333	UP	0.784454758	0.415262975	NC	1.485189518	0.001852996	UP	gi|403044395|ref|NM_001255819.2|	Glycine max poly(rC)-binding protein 1-like (LOC100819415), mRNA
TR44683|c0_g1	1.080261571	0.128794816	NC	1.138710883	0.201966754	NC	1.906416774	0.000327756	UP	gi|413932868|gb|AFW67419.1|	putative dnaJ chaperone family protein [Zea mays]
TR44024|c0_g1	0.360293026	0.774387079	NC	0.512468731	0.865884199	NC	1.079396157	0.028963585	UP	gi|703147469|ref|XP_010109059.1|	Carboxylesterase 1 [Morus notabilis]
TR26563|c0_g2	-1.305845039	0.014218773	DOWN	-0.686249779	0.60508505	NC	-1.02656508	0.059192416	DOWN	gi|629091733|gb|KCW57728.1|	hypothetical protein EUGRSUZ_H004812, partial [Eucalyptus grandis]
TR28732|c0_g1	-2.509322571	2.68E-06	DOWN	-1.396696064	0.02689657	DOWN	-3.146941691	4.14E-09	DOWN
TR50186|c0_g1	0	1	NC	0	1	NC	1.957648332	0.000396811	UP
TR44314|c0_g1	-0.148905671	0.955529252	NC	-0.56762235	0.786796019	NC	-1.478011454	0.001747878	DOWN	gi|694393712|ref|XP_009372283.1|	REF/SRPP-like protein At1g67360 [Pyrus x bretschneideri]
TR105337|c0_g1	1.692763855	0.000247928	UP	1.284798826	0.018862735	UP	1.976071641	8.26E-06	UP
TR31665|c0_g3	2.143615865	4.10E-05	NC	2.460528159	3.42E-06	NC	3.594072043	1.50E-13	NC
TR11025|c0_g1	1.211697167	0.017009326	UP	0.788413448	0.364696726	NC	0.58707547	0.364340955	NC	gi|950982694|ref|XP_014502603.1|	probable isoaspartyl peptidase/L-asparaginase 2 [Vigna radiata var. radiata]
TR46594|c0_g2	1.284882305	0.011636638	UP	0.913507725	0.222958004	NC	0.733014086	0.220996349	NC	gi|811917358|gb|KP246462.1|	Dendropanax morbifer microsatellite DpR145 sequence
TR51818|c8_g1	0.873737992	0.147409467	NC	1.01501172	0.120961785	NC	1.809113923	6.02E-05	UP	gi|442803143|gb|AGC78878.1|	hypothetical protein (mitochondrion) [Vicia faba]
TR47134|c1_g1	-1.845495822	0.000174014	DOWN	-1.07991046	0.107601259	NC	-2.535364907	1.59E-07	NC	gi|1001624615|ref|NR_135294.1|	Zea mays (LOC107275239), long non-coding RNA
TR35380|c0_g1	0.702003852	0.317091908	NC	0.821123203	0.324583072	NC	1.741996551	0.000120258	UP	gi|296089565|emb|CBI39384.3|	unnamed protein product [Vitis vinifera]
TR42669|c0_g2	-0.674010641	0.358403178	NC	-0.649819739	0.628559173	NC	-1.236672948	0.012649253	DOWN	gi|566200661|ref|XP_006376247.1|	hypothetical protein POPTR_0013s11330g [Populus trichocarpa]
TR49506|c0_g1	0.404347726	0.747501444	NC	0.785675993	0.425992742	NC	1.612939681	0.000615976	UP	gi|1009141012|ref|XP_015887962.1|	uncharacterized protein LOC107422972 [Ziziphus jujuba]
TR45809|c0_g1	-1.75325326	0.000787001	DOWN	-1.030346316	0.177619593	NC	-2.118299942	3.26E-05	DOWN	sp|Q9S7Y7|XYL1_ARATH	1 OS=Arabidopsis thaliana GN=XYL1 PE=1 SV=1
TR44408|c2_g8	1.094822545	0.206620564	NC	0	1	NC	1.862624723	0.001834167	UP	gi|1009121909|ref|XP_015877718.1|	receptor-like protein 12 [Ziziphus jujuba]
TR42559|c1_g1	-1.016042593	0.067730274	DOWN	-0.691815832	0.541291489	NC	-0.653396299	0.293755811	NC	gi|731408738|ref|XP_010656966.1|	uncharacterized protein LOC100267683 isoform X2 [Vitis vinifera]
TR46116|c0_g12	1.054583902	0.227900911	NC	1.325790487	0.127613414	NC	1.641298554	0.007943528	UP	gi|19229|emb|X55685.1|	Tomato extensin mRNA (clone uG-18)
TR51463|c1_g2	-1.283720506	0.017452477	DOWN	-0.830306094	0.364696726	NC	-1.4648527	0.003185965	DOWN	gi|590586280|ref|XP_007015662.1|	U-box domain-containing protein 23 [Theobroma cacao]
TR24084|c0_g1	0	1	NC	1.621581247	0.02533475	NC	2.876621334	5.82E-08	UP	gi|733578762|emb|LN713258.1|	Cucumis melo genomic chromosome, chr_4
TR43359|c0_g2	-1.387277735	0.005071545	DOWN	-0.961126677	0.166418473	NC	-0.846814231	0.122953975	NC	gi|225434427|ref|XP_002277552.1|	cation/H(+) antiporter 14-like [Vitis vinifera]
TR35671|c0_g1	-0.454259266	0.786575927	NC	0.138394871	1	NC	1.484163473	0.004685403	UP	gi|848924472|ref|XM_013002899.1|	Erythranthe guttatus probable mediator of RNA polymerase II transcription subunit 37c (LOC105977575), mRNA
TR33447|c0_g1	-0.48573779	0.606324959	NC	-0.544584501	0.8009489	NC	-1.502471272	0.001064932	DOWN	gi|229609831|gb|ACQ83531.1|	CBL-interacting protein kinase 15 [Vitis vinifera]
TR6266|c0_g1	-0.430560423	0.754472525	NC	-0.439494958	1	NC	-1.1802427	0.041177179	DOWN	gi|1002278528|ref|XM_015788107.1|	Oryza sativa Japonica Group uncharacterized LOC4339828 (LOC4339828), transcript variant X4, mRNA
TR39796|c0_g1	1.232796195	0.016417046	UP	1.113615218	0.070326287	UP	1.979264267	1.11E-05	UP	gi|1012327300|gb|KYP39027.1|	Beta-amylase [Cajanus cajan]
TR46372|c2_g1	-1.580387029	0.000874093	DOWN	-1.173890179	0.044953369	DOWN	-1.80168944	6.81E-05	DOWN
TR32067|c0_g1	-1.152110145	0.026351936	DOWN	-0.856804337	0.267075944	NC	-1.32892334	0.004879168	DOWN	gi|720062202|ref|XP_010275428.1|	ethylene-responsive transcription factor 2-like [Nelumbo nucifera]
TR39321|c2_g1	2.114958267	6.53E-06	NC	2.264766563	2.36E-06	NC	3.614454411	2.28E-15	NC	gi|224117108|ref|XP_002317478.1|	hypothetical protein POPTR_0011s11520g [Populus trichocarpa]
TR7331|c0_g2	-1.017247471	0.066911787	DOWN	-0.790353144	0.370343733	NC	-1.802264084	7.84E-05	DOWN	gi|720091560|ref|XP_010245454.1|	pathogenesis-related protein STH-2-like [Nelumbo nucifera]
TR44660|c0_g4	0	1	NC	0	1	NC	1.517745856	0.011043928	UP
TR44178|c0_g2	-0.77489427	0.230875486	NC	-0.707074239	0.503358259	NC	-1.204225214	0.013130332	DOWN	gi|802689209|ref|XP_012082843.1|	uncharacterized protein LOC105642581 [Jatropha curcas]
TR135669|c0_g1	-0.509667119	0.661805594	NC	-0.351434723	1	NC	-1.238813829	0.036706879	DOWN	gi|338794903|gb|JF282507.1|	Panicum virgatum clone F11_PVGA4 microsatellite sequence
TR43603|c0_g1	0.989025863	0.078076591	NC	1.077743252	0.08198953	UP	1.665530781	0.000249121	UP	gi|388491018|gb|AFK33575.1|	unknown [Lotus japonicus]
TR52016|c3_g15	0.440767091	0.716761783	NC	0.54133211	0.896340182	NC	1.049437233	0.052106643	UP
TR43711|c0_g3	-1.870270306	0.000185303	DOWN	-1.252544807	0.049775237	DOWN	-3.063735704	1.73E-09	DOWN
TR58223|c0_g1	0.759363864	0.251234893	NC	0.774632065	0.398372354	NC	1.570255986	0.000639276	UP	gi|590683748|ref|XP_007041669.1|	NAC domain containing protein 36 [Theobroma cacao]
TR48268|c3_g1	2.79692828	3.02E-06	NC	2.589897018	0.000101911	NC	3.853513864	6.14E-12	UP
TR50244|c13_g2	-1.137121538	0.03073701	DOWN	-0.962177473	0.160498468	NC	-1.4654064	0.001698407	DOWN	gi|222446752|gb|FJ565677.1|	Caulerpa filiformis photosystem I subunit VII (psaC) gene, complete cds; tRNA-Pro gene, complete sequence; and photochlorophyllide reductase subunit N (chlN) and photochlorophyllide reductase subunit L (chlL) genes, complete cds; chloroplast
TR42698|c0_g1	-1.775132751	0.000389053	DOWN	-1.025023042	0.153514116	NC	-1.330601872	0.008244622	DOWN
TR51920|c5_g4	0.821949092	0.178413949	NC	1.077933172	0.075467437	UP	2.057041372	3.14E-06	UP	gi|148491418|dbj|BAA99457.2|	NADH dehydrogenase subunit 1 (mitochondrion) [Beta vulgaris subsp. vulgaris]
TR47469|c0_g1	2.214485788	1.02E-06	UP	2.186356701	2.96E-06	UP	3.836743897	2.06E-17	UP	gi|695019718|ref|XP_009396881.1|	uncharacterized protein LOC103981853 isoform X1 [Musa acuminata subsp. malaccensis]
TR33349|c2_g1	0.3767717	0.8287603	NC	0.537202062	0.983241926	NC	1.191712081	0.034686288	UP	gi|965661712|dbj|AP015035.1|	Vigna angularis var. angularis DNA, chromosome 2, almost complete sequence, cultivar: Shumari
TR39120|c0_g1	0.629321462	0.400558083	NC	0.605190646	0.686490729	NC	1.201643343	0.012470606	UP	gi|359489695|ref|XP_002279966.2|	common plant regulatory factor 1 [Vitis vinifera]
TR43822|c1_g1	1.524374582	0.001201635	UP	1.738652358	0.000336039	UP	2.755193849	3.39E-10	UP	gi|225450819|ref|XP_002283998.1|	uncharacterized protein LOC100245905 [Vitis vinifera]
TR43080|c1_g1	1.424218308	0.003913326	UP	1.442545768	0.007202094	UP	2.468653439	3.22E-08	UP	gi|731428469|ref|XP_002284055.3|	uncharacterized protein LOC100245494 [Vitis vinifera] >gi|302141997|emb|CBI19200.3| unnamed protein product [Vitis vinifera]
TR72317|c1_g1	0.822936264	0.329629392	NC	1.536197959	0.014176412	UP	2.942329575	1.13E-09	UP
TR46143|c1_g1	-0.930105426	0.110858545	NC	-0.683669355	0.557235762	NC	-1.254223868	0.009622398	DOWN	gi|225462219|ref|XP_002269801.1|	protein RRNAD1 isoform X1 [Vitis vinifera]
TR38441|c1_g1	2.143228113	3.02E-06	UP	1.949797041	5.50E-05	UP	2.720502944	1.05E-09	UP	gi|697148858|ref|XP_009628620.1|	protein YLS9 [Nicotiana tomentosiformis]
TR140849|c0_g1	0.210981264	0.947640239	NC	-0.041083244	1	NC	-1.093718669	0.09180413	DOWN	gi|719978206|ref|XP_010249094.1|	transcription factor TCP20-like [Nelumbo nucifera]
TR14683|c0_g2	-1.445239175	0.030517642	DOWN	-0.832249768	0.566746375	NC	-1.5151889	0.017141266	DOWN	gi|658022027|ref|XP_008346426.1|	uncharacterized protein LOC103409390 isoform X2 [Malus domestica]
TR49476|c2_g1	1.268868806	0.0106495	UP	1.272539032	0.020778493	UP	2.050622214	3.48E-06	UP	gi|225431495|ref|XP_002274844.1|	uncharacterized protein LOC100265977 [Vitis vinifera]
TR48876|c2_g1	-1.283552485	0.012006443	NC	-1.178433389	0.049471853	DOWN	-1.630357615	0.000457875	NC
TR41992|c0_g3	0.645921364	0.462982122	NC	0.820926745	0.441520655	NC	1.211006033	0.024183118	UP	gi|828331378|ref|XM_004512223.2|	Cicer arietinum probable protein phosphatase 2C 47 (LOC101501662), mRNA
TR51847|c2_g12	0.700534155	0.372180022	NC	0.670705399	0.660527048	NC	1.637082377	0.000672072	UP	gi|645251057|ref|XP_008231505.1|	putative disease resistance RPP13-like protein 1 [Prunus mume]
TR46366|c0_g1	1.068024199	0.154978747	NC	1.838392075	0.002657189	NC	3.165291498	2.38E-10	UP	gi|332189094|gb|CP002684.1|	Arabidopsis thaliana chromosome 1 sequence
TR22985|c0_g1	-0.881459938	0.362304377	NC	-0.407285457	1	NC	-1.585956797	0.023300036	DOWN	gi|694191840|gb|AIS72748.1|	chlorophyll a b binding protein, partial [Rhizophora apiculata]
TR84071|c0_g1	2.170528044	2.89E-06	UP	2.316103138	1.02E-06	UP	3.526020145	7.33E-15	UP	gi|41688345|dbj|AP006660.1|	Lotus japonicus genomic DNA, chromosome 2, clone: LjT16J06, TM0346, complete sequence
TR48344|c0_g1	0.127352939	0.966315459	NC	0.941169011	0.190347905	NC	2.448813503	3.56E-08	UP	gi|147770298|emb|CAN62476.1|	hypothetical protein VITISV_005324 [Vitis vinifera]
TR39017|c1_g1	1.221289562	0.017926305	UP	0.810236125	0.356064103	NC	0.401379562	0.616381322	NC	gi|743786312|ref|XP_011027386.1|	uncharacterized protein LOC105127700 [Populus euphratica]
TR79828|c0_g1	-1.074978988	0.093801021	DOWN	-0.825749403	0.468008308	NC	-0.666202601	0.354854377	NC
TR43294|c0_g1	-0.190649309	0.93115711	NC	1.113967515	0.064633613	UP	2.392800107	5.76E-08	UP
TR11406|c0_g1	0.461218095	0.644051646	NC	0.694942621	0.522711683	NC	1.395532191	0.002784486	UP	gi|733578762|emb|LN713258.1|	Cucumis melo genomic chromosome, chr_4
TR127456|c0_g1	-1.252777308	0.039974282	DOWN	-0.654801404	0.768563418	NC	0.105295985	0.945925247	NC	gi|1012032137|ref|XM_016096794.1|	Arachis duranensis histone H2A-like (LOC107476865), mRNA
TR44578|c2_g6	1.711158152	0.000329524	UP	1.091701251	0.090652248	UP	1.122502813	0.028665898	UP	gi|1009149060|ref|XP_015892276.1|	probable pectate lyase 8 [Ziziphus jujuba]
TR48010|c0_g1	-0.62387849	0.405973934	NC	-0.532191009	0.826582579	NC	-1.238323623	0.009465518	DOWN	gi|731423323|ref|XP_010662444.1|	CCR4-NOT transcription complex subunit 1-like [Vitis vinifera]
TR44422|c0_g1	1.645605137	0.000390846	UP	1.475032688	0.004024728	UP	2.231856337	3.85E-07	UP	gi|225459247|ref|XP_002285762.1|	protein EXORDIUM [Vitis vinifera]
TR127679|c0_g1	1.219345961	0.109031719	NC	1.349521395	0.11432179	NC	1.789585357	0.002121577	UP	gi|568880902|ref|XP_006493340.1|	phosphatidylinositol 4-kinase gamma 4-like [Citrus sinensis]
TR51982|c10_g1	-2.092912123	3.42E-06	DOWN	-1.334213519	0.012807277	DOWN	-1.685468576	0.000181408	NC	gi|848892594|ref|XP_012846366.1|	uncharacterized protein LOC105966353 [Erythranthe guttata]
TR56247|c0_g1	1.702441643	0.002210021	UP	1.826990664	0.001958204	UP	3.136163569	1.18E-10	UP	gi|848850645|ref|XP_012833831.1|	subtilisin-like protease SBT1.7 [Erythranthe guttata]
TR145287|c0_g1	-1.454635581	0.015467873	DOWN	-0.67758442	0.725492178	NC	-1.072761914	0.085582275	NC	gi|937928473|dbj|AP014964.1|	Oryza sativa Japonica Group DNA, chromosome 8, cultivar: Nipponbare, complete sequence
TR112092|c0_g1	1.000470343	0.167928575	NC	0.882584718	0.461404256	NC	1.215376446	0.046060089	UP
TR44161|c0_g1	-0.176072246	0.947183631	NC	-0.231754806	1	NC	-1.642722579	0.001577097	DOWN	gi|147821643|emb|CAN72597.1|	hypothetical protein VITISV_015543 [Vitis vinifera]
TR38566|c0_g1	2.14609411	0.000174609	UP	1.594295425	0.031288821	NC	1.295035603	0.051902105	NC
TR47603|c0_g3	-0.547550983	0.516646076	NC	-0.508674322	0.878008098	NC	-1.107909421	0.024466145	DOWN	gi|225452157|ref|XP_002263692.1|	phosducin-like protein 3 [Vitis vinifera]
TR45621|c0_g2	0.691698632	0.317654837	NC	0.620935351	0.650856863	NC	1.26955814	0.007279396	UP	gi|380719865|gb|AFD63133.1|	senescence-associated protein [Vitis quinquangularis]
TR46500|c1_g1	-1.414148301	0.007376103	DOWN	-0.704241186	0.577095522	NC	-1.233511462	0.017665948	DOWN	gi|527190160|gb|EPS61512.1|	pectinesterase, partial [Genlisea aurea]
TR33731|c0_g1	-0.013140092	1	NC	0.10662724	1	NC	1.441618267	0.001889924	UP	gi|728850351|gb|KHG29794.1|	putative phosphatase 2C 75 -like protein [Gossypium arboreum]
TR32040|c0_g1	1.03487395	0.063676041	UP	0.625029847	0.680158105	NC	0.686755227	0.266898601	NC	gi|694392881|ref|XP_009371900.1|	uncharacterized protein LOC103961107 [Pyrus x bretschneideri]
TR44021|c0_g1	1.222101728	0.023960587	UP	0.815327342	0.393363019	NC	0.33049987	0.72230492	NC
TR26798|c0_g1	1.169565176	0.062171465	UP	1.426960901	0.02857532	UP	2.389000919	8.94E-07	UP	gi|764505961|ref|XM_004287086.2|	Fragaria vesca subsp. vesca transmembrane 9 superfamily member 10-like (LOC101314688), mRNA
TR46506|c0_g2	-0.121417435	0.968487802	NC	0.958272559	0.168420655	NC	2.494346623	1.81E-08	UP	gi|661885755|emb|CDP10372.1|	protein product [Coffea canephora]
TR40731|c0_g2	2.051271591	1.33E-05	UP	1.6469663	0.001631343	UP	2.072771251	6.50E-06	UP
TR37064|c0_g1	-1.347239152	0.009222927	DOWN	-1.192970739	0.051303314	DOWN	-3.465469813	1.74E-12	DOWN	gi|733581885|emb|LN713262.1|	Cucumis melo genomic chromosome, chr_8
TR41403|c0_g2	-1.272240738	0.021140249	DOWN	-0.750861712	0.516224036	NC	-1.06110763	0.057048902	DOWN	gi|661883182|emb|CDP13390.1|	unnamed protein product [Coffea canephora]
TR58417|c0_g1	1.563023723	0.007010695	UP	1.132293818	0.183550101	NC	1.803720002	0.000618781	UP	gi|848871211|ref|XP_012836185.1|	calcium-dependent protein kinase 1 [Erythranthe guttata]
TR41358|c0_g2	-0.77738216	0.454848218	NC	-0.322126689	1	NC	-1.511648765	0.026498639	DOWN	gi|729338346|ref|XP_010539175.1|	LOW QUALITY PROTEIN: vacuolar fusion protein CCZ1 homolog [Tarenaya hassleriana]
TR42881|c0_g1	-1.277939868	0.010398006	DOWN	-1.057339204	0.089800104	DOWN	-1.609980859	0.000414138	DOWN	gi|147841887|emb|CAN65217.1|	hypothetical protein VITISV_024689 [Vitis vinifera]
TR46452|c1_g1	-1.061141864	0.046554226	DOWN	-0.458515225	0.968154665	NC	-0.025123382	0.990926597	NC	gi|1012355443|gb|KYP66630.1|	Prolyl 4-hydroxylase subunit alpha-1 [Cajanus cajan]
TR49257|c1_g1	-0.686259774	0.374515465	NC	-0.708768954	0.562221792	NC	-1.159224551	0.025069644	DOWN	gi|71534894|gb|AAZ32851.1|	pentameric polyubiquitin [Medicago sativa]
TR79650|c0_g1	0	1	NC	0	1	NC	2.045755012	0.00061564	UP	gi|388516201|gb|AFK46162.1|	unknown [Medicago truncatula]
TR9784|c0_g1	-0.863854436	0.33320091	NC	-0.844016148	0.561615404	NC	-2.225801826	0.000215623	DOWN
TR48320|c0_g1	1.489092125	0.008294411	NC	2.272326152	1.92E-05	NC	3.567285184	1.07E-13	NC
TR33456|c0_g1	-1.544483579	0.015401542	NC	-0.568311713	1	NC	-2.457613199	0.000103551	NC	gi|123679630|emb|AM482510.1|	Vitis vinifera, whole genome shotgun sequence, contig VV78X084524.5, clone ENTAV 115
TR29117|c0_g1	0.053270587	0.996042877	NC	-0.195987582	1	NC	-1.089567954	0.059356048	DOWN
TR46136|c0_g1	1.169571917	0.054700453	NC	1.366491986	0.031099115	NC	2.992489884	2.19E-10	UP	gi|747080564|ref|XM_011089234.1|	Sesamum indicum S-adenosylmethionine synthase 1 (LOC105168993), mRNA
TR41003|c0_g2	0.986478949	0.177547776	NC	1.514761546	0.019637642	NC	2.390585282	1.56E-06	UP
TR39274|c0_g1	0.080383717	0.986503341	NC	0.252184554	1	NC	1.133739779	0.028375625	UP	gi|645248425|ref|XP_008230291.1|	developmental protein SEPALLATA 1-like isoform X3 [Prunus mume]
TR101957|c0_g1	0	1	NC	0	1	NC	2.0053389	0.001082855	UP
TR44697|c0_g1	-0.724778587	0.299735956	NC	-0.572259356	0.781544008	NC	-1.24785662	0.011386979	DOWN	gi|296089673|emb|CBI39492.3|	unnamed protein product [Vitis vinifera]
TR25737|c1_g1	-1.541372021	0.002629846	DOWN	-0.911943969	0.267075944	NC	-0.742349123	0.23721564	NC	gi|224923167|gb|AC235403.1|	Glycine max strain Williams 82 clone GM_WBb0124A23, complete sequence
TR49616|c0_g1	-0.476292192	0.643534866	NC	-0.51650979	0.898058156	NC	-1.04165675	0.04925566	DOWN	gi|568877088|ref|XP_006491584.1|	ARF guanine-nucleotide exchange factor GNOM-like [Citrus sinensis]
TR47060|c0_g1	1.003010458	0.07577168	UP	0.761335612	0.428130683	NC	1.208279572	0.013829561	UP	gi|115635768|emb|CAJ70646.1|	cytochrome c biogenesis protein [Helianthus annuus]
TR51878|c3_g1	-0.206090477	0.921287065	NC	0.326962493	1	NC	1.101083683	0.025805271	UP	gi|697151240|ref|XP_009629834.1|	origin recognition complex subunit 5 [Nicotiana tomentosiformis]
TR40962|c0_g1	-0.36079692	0.798996964	NC	0.238868954	1	NC	1.518986853	0.001163263	UP	gi|719969799|ref|XP_010269485.1|	mitogen-activated protein kinase kinase kinase NPK1-like [Nelumbo nucifera]
TR48864|c0_g1	1.559268983	0.00095686	UP	1.11234965	0.064515838	UP	1.588752908	0.000499483	UP	gi|147839110|emb|AM464618.2|	Vitis vinifera contig VV78X011041.3, whole genome shotgun sequence
TR46956|c0_g1	1.458926772	0.003150415	UP	1.635162746	0.001503567	UP	3.029173611	1.50E-11	UP	gi|697119048|ref|XP_009613470.1|	homeobox protein 2 [Nicotiana tomentosiformis]
TR45516|c0_g1	-0.950485559	0.097685256	NC	-0.649111859	0.612120802	NC	-1.030827062	0.043048505	DOWN	gi|645263634|ref|XP_008237324.1|	uncharacterized protein LOC103336068 [Prunus mume]
TR49236|c0_g1	0.722743403	0.339976673	NC	0.64500236	0.693850652	NC	1.165880773	0.025644305	UP	gi|971559035|ref|XM_015310861.1|	Solanum tuberosum probable aquaporin PIP-type pTOM75 (LOC102593589), transcript variant X2, mRNA
TR50926|c1_g7	0.368462517	0.765026991	NC	0.616256061	0.66384199	NC	1.465545663	0.001464181	UP	gi|833207424|gb|AKM22504.1|	ATPase subunit 4, partial (mitochondrion) [Geranium brycei]
TR58131|c0_g1	-1.255662707	0.011894944	DOWN	-0.699838844	0.505388649	NC	-0.884795869	0.095363796	NC	gi|720050864|ref|XP_010271909.1|	sucrose synthase [Nelumbo nucifera]
TR97687|c0_g1	0.578697018	0.588866879	NC	0.459931526	1	NC	-0.999827099	0.169315155	NC
TR43270|c0_g1	1.184034294	0.025384	UP	1.432162553	0.007863027	UP	2.600955122	5.71E-09	UP	gi|297733660|emb|CBI14907.3|	unnamed protein product [Vitis vinifera]
TR59388|c0_g1	0.938512205	0.121089541	NC	0.678922172	0.609757828	NC	1.578394248	0.000849914	UP
TR38559|c0_g1	-1.792194456	0.015401542	NC	-1.627597811	0.087980967	DOWN	-4.438934123	3.00E-07	NC	gi|763808196|gb|KJB75098.1|	hypothetical protein B456_012G024000 [Gossypium raimondii]
TR35704|c0_g1	0.578260639	0.64662623	NC	0.806475875	0.582218535	NC	1.557925537	0.004127476	UP	gi|195595424|gb|EU943070.1|	Zea mays clone 1558295 mRNA sequence
TR45010|c2_g1	-0.90676438	0.117774787	NC	-0.710515823	0.484352356	NC	-1.092349938	0.02698121	DOWN	gi|223542941|gb|EEF44477.1|	conserved hypothetical protein [Ricinus communis]
TR21007|c0_g1	-2.218702268	4.86E-06	DOWN	-1.197994517	0.05650331	DOWN	-3.515850114	2.26E-12	NC	gi|147775218|emb|CAN68112.1|	hypothetical protein VITISV_040983 [Vitis vinifera]
TR50792|c2_g1	-1.385681353	0.011740738	DOWN	-0.709255043	0.598079883	NC	-0.74484046	0.237657482	NC	gi|1012357372|gb|KYP68557.1|	Retrovirus-related Pol polyprotein from transposon TNT 1-94, partial [Cajanus cajan]
TR17910|c2_g1	1.388079521	0.063560613	UP	0	1	NC	0	1	NC	gi|932282751|gb|CP012611.1|	Oryza sativa Indica Group cultivar RP Bio-226 chromosome 3 sequence
TR23910|c0_g2	0.398040826	0.735331407	NC	0.667289986	0.593497775	NC	1.553776523	0.000799952	UP	gi|566192441|ref|XP_002316411.2|	hypothetical protein POPTR_0010s23800g [Populus trichocarpa]
TR3517|c0_g1	-1.185489907	0.022725404	DOWN	-0.54664487	0.81345621	NC	0.03458653	0.985200236	NC	gi|224143475|ref|XP_002324968.1|	hypothetical protein POPTR_0018s06230g [Populus trichocarpa]
TR34373|c0_g1	0.646898917	0.394598865	NC	0.139001563	1	NC	-0.969763945	0.073073406	NC	gi|729340860|ref|XM_010541727.1|	Tarenaya hassleriana probable ADP-ribosylation factor GTPase-activating protein AGD11 (LOC104813926), mRNA
TR45222|c4_g3	1.392473094	0.003894772	UP	1.354035614	0.011012392	UP	2.066498945	2.87E-06	UP	gi|255538086|ref|XP_002510108.1|	zinc finger protein ZAT10 [Ricinus communis]
TR136698|c0_g1	2.150037747	1.07E-05	UP	2.093646288	5.14E-05	UP	3.384708804	5.11E-13	NC	gi|932282494|gb|CP012609.1|	Oryza sativa Indica Group cultivar RP Bio-226 chromosome 1 sequence
TR28271|c0_g1	0.66680229	0.381401996	NC	0.631310872	0.686769723	NC	1.507437463	0.00143633	UP	gi|763779686|gb|KJB46757.1|	hypothetical protein B456_008G175600 [Gossypium raimondii]
TR42635|c0_g1	0	1	NC	0	1	NC	1.199953608	0.087776471	UP
TR34274|c1_g1	0.915339965	0.12108972	NC	0.753737965	0.430493207	NC	1.461042273	0.001747878	UP	gi|703065872|ref|XP_010087564.1|	hypothetical protein L484_001022 [Morus notabilis]
TR36898|c0_g1	-1.258507525	0.014237842	DOWN	-1.061733685	0.096206895	DOWN	-2.599734226	9.63E-09	DOWN	gi|698507930|ref|XP_009799266.1|	protein MKS1-like [Nicotiana sylvestris]
TR52024|c1_g1	0.170381324	0.943190456	NC	0.072416636	1	NC	-0.934640235	0.078601515	NC	gi|729344250|ref|XP_010541181.1|	uncharacterized protein LOC104814705 [Tarenaya hassleriana]
TR48382|c0_g1	-1.04895162	0.049701223	DOWN	-0.643802301	0.607499405	NC	-0.585905924	0.360550817	NC	gi|595847271|ref|XP_007209290.1|	hypothetical protein PRUPE_ppa007712mg [Prunus persica]
TR47559|c0_g1	0.265044171	0.880583082	NC	0.34505178	1	NC	1.109036131	0.027806049	UP
TR20478|c0_g1	-1.734953744	0.000303994	NC	-1.177189457	0.052794855	DOWN	-1.549490987	0.001016711	NC
TR18170|c0_g1	1.163628203	0.024056476	UP	0.840060228	0.288390988	NC	1.125441317	0.021942548	UP	gi|590722153|ref|XP_007051817.1|	60S ribosomal protein L36 isoform 1 [Theobroma cacao]
TR48307|c0_g1	0.913797428	0.208590764	NC	0.596476696	0.868068216	NC	1.074048611	0.069787194	UP
TR33349|c0_g1	0.567238055	0.485095177	NC	0.614458682	0.66384199	NC	1.154790762	0.017393038	UP	gi|674926325|emb|CDY06956.1|	BnaA04g23590D [Brassica napus]
TR30457|c0_g1	-1.166956536	0.027870419	DOWN	-0.852088943	0.297714533	NC	-1.163137018	0.020336941	NC	gi|802681806|ref|XP_012082160.1|	uncharacterized protein LOC105642082 [Jatropha curcas]
TR41270|c1_g1	-0.475226407	0.633763248	NC	-0.506719532	0.895733317	NC	-1.509998146	0.001352405	DOWN	gi|743801342|ref|XP_011014375.1|	uncharacterized protein LOC105118177 [Populus euphratica]
TR34775|c0_g1	-1.18586237	0.024266821	DOWN	-1.010740238	0.130495384	NC	-1.398671868	0.003400177	DOWN
TR33181|c0_g1	0.974998373	0.141153599	NC	1.069418727	0.165331698	NC	1.991566964	4.08E-05	UP	gi|225457574|ref|XP_002272420.1|	WUSCHEL-related homeobox 8 [Vitis vinifera]
TR49738|c1_g1	-0.55432676	0.559644856	NC	-0.471963905	0.998320793	NC	-1.044278572	0.061252054	DOWN	gi|728816906|gb|KHG02287.1|	Putative L-type lectin-domain containing receptor kinase V.2 -like protein [Gossypium arboreum]
TR65367|c0_g1	-1.94293479	0.000597622	DOWN	-0.928960314	0.370343733	NC	-1.113798767	0.058645663	DOWN	gi|147859814|emb|AM469913.2|	Vitis vinifera contig VV78X220355.8, whole genome shotgun sequence
TR50398|c0_g1	0.785132182	0.232223047	NC	0.559217114	0.8009489	NC	1.092980763	0.030694965	UP	gi|255538108|ref|XP_002510119.1|	subtilisin-like protease SBT1.7 [Ricinus communis]
TR50152|c0_g10	-1.388638556	0.00420246	DOWN	-0.863398203	0.257661168	NC	-0.712212712	0.223609174	NC	gi|595846957|ref|XP_007209229.1|	hypothetical protein PRUPE_ppa006942mg [Prunus persica]
TR12066|c0_g1	1.040232607	0.059797562	UP	0.609610343	0.695943035	NC	1.001672911	0.053509089	UP	gi|728831826|gb|KHG11269.1|	Salicylate O-methyltransferase [Gossypium arboreum]
TR14779|c0_g1	1.208606894	0.022788861	UP	1.019776319	0.136699747	NC	1.523428181	0.00130233	UP	gi|38423496|emb|AJ564648.1|	Prunus avium microsatellite DNA, clone EMPA005
TR52049|c1_g1	-0.344390413	0.79860352	NC	-0.278417844	1	NC	-1.180037938	0.016342702	DOWN	gi|694424828|ref|XM_009341905.1|	Pyrus x bretschneideri tetraketide alpha-pyrone reductase 1-like (LOC103932343), transcript variant X2, mRNA
TR11500|c0_g1	0.702763869	0.423374476	NC	0.667808047	0.768563418	NC	1.697669858	0.000749614	UP	gi|192383221|gb|ACF04633.1|	exocyst subunit Exo70-interacting protein Roh1 [Nicotiana tabacum]
TR45057|c0_g2	-0.496209255	0.749211535	NC	-0.552965008	1	NC	-1.301653523	0.063464441	DOWN
TR152960|c0_g1	0.472253861	0.67580252	NC	0.790979632	0.450025446	NC	1.644069957	0.000588586	UP	gi|663680989|emb|HG975517.1|	Solanum lycopersicum chromosome ch05, complete genome
TR50066|c4_g2	-0.15626202	0.951403213	NC	0.558617592	0.8009489	NC	1.377787671	0.003668594	UP	gi|359485673|ref|XP_002274405.2|	uncharacterized protein LOC100246569 [Vitis vinifera]
TR145147|c0_g1	1.3376956	0.010870066	UP	1.132406549	0.083424717	UP	1.433526442	0.003434406	UP	gi|719973828|ref|XM_010244969.1|	Nelumbo nucifera pyruvate kinase, cytosolic isozyme-like (LOC104587381), mRNA
TR48594|c0_g1	1.395463923	0.00745993	NC	1.397716909	0.015400695	NC	2.188908972	2.10E-06	UP	gi|728847024|gb|KHG26467.1|	DNA polymerase delta catalytic subunit [Gossypium arboreum]
TR28431|c0_g1	-0.467527631	0.742214763	NC	-0.885442239	0.469616494	NC	-1.77840902	0.002846287	DOWN
TR45375|c0_g1	-0.674895589	0.346730092	NC	-0.696851039	0.522110429	NC	-1.128806178	0.022863119	DOWN	gi|698519807|ref|XP_009804773.1|	5'-adenylylsulfate reductase 3, chloroplastic-like [Nicotiana sylvestris]
TR51194|c3_g1	-0.616787821	0.453729294	NC	-0.340950556	1	NC	-1.248860902	0.018095156	DOWN
TR32937|c0_g2	1.598224274	0.016223471	UP	1.078594684	0.422191731	NC	1.83111693	0.002184653	UP	gi|823177741|ref|XM_012631435.1|	Gossypium raimondii vesicle-associated membrane protein 721 (LOC105800354), mRNA
TR45381|c2_g1	-1.076723439	0.059921035	DOWN	-0.642969461	0.666074013	NC	-0.354485858	0.69040581	NC
TR30289|c0_g1	0	1	NC	0	1	NC	1.571778515	0.00882594	UP	gi|223529565|gb|EEF31516.1|	conserved hypothetical protein [Ricinus communis]
TR144507|c0_g1	2.253629071	0.00053968	UP	0	1	NC	0	1	NC	gi|702265285|ref|XR_722341.1|	Eucalyptus grandis uncharacterized LOC104429446 (LOC104429446), transcript variant X2, ncRNA
TR52103|c15_g2	0.883411137	0.287505866	NC	0	1	NC	1.643063997	0.002761703	UP
TR49450|c0_g9	-1.066110558	0.044573338	DOWN	-0.71518066	0.474490651	NC	-0.580267517	0.367616973	NC	gi|567862346|ref|XP_006423827.1|	hypothetical protein CICLE_v10028107mg [Citrus clementina]
TR44489|c0_g1	1.142091916	0.02760461	NC	0.787657201	0.361777781	NC	1.041991458	0.037715944	UP	gi|702245021|ref|XP_010052238.1|	protein E6 [Eucalyptus grandis]
TR22755|c0_g1	1.131720299	0.029027557	UP	1.241448387	0.025784172	UP	2.083799019	2.26E-06	UP	gi|703085997|ref|XP_010092888.1|	Fatty acid desaturase 3 [Morus notabilis]
TR41126|c0_g4	-0.743227979	0.258180333	NC	-0.634987637	0.627412525	NC	-1.15474423	0.017663135	DOWN	gi|743802489|ref|XP_011016916.1|	putative DNA-binding protein ESCAROLA [Populus euphratica]
TR28322|c0_g1	0.886654209	0.151061309	NC	0.834657568	0.337266083	NC	1.467816574	0.002027365	UP	gi|661888929|emb|CDP07372.1|	protein product [Coffea canephora]
TR52041|c8_g6	-1.210755673	0.097755087	DOWN	-0.495271952	1	NC	-1.006490327	0.158150833	NC	gi|1012328025|gb|KYP39695.1|	Copia protein [Cajanus cajan]
TR49958|c0_g1	-1.154385165	0.02849881	DOWN	-0.577705805	0.756960882	NC	-1.013127271	0.049940791	NC	gi|148807168|gb|ABR13294.1|	putative 40S ribosomal protein S8 [Prunus dulcis]
TR48118|c2_g1	0.062470194	0.99119879	NC	-0.148150544	1	NC	-1.050006977	0.063584603	DOWN
TR49028|c2_g3	-0.485928474	0.604828898	NC	-0.612935855	0.666074013	NC	-1.747008082	9.75E-05	DOWN	gi|567910155|ref|XP_006447391.1|	hypothetical protein CICLE_v10017298mg [Citrus clementina]
TR89325|c0_g1	0.854320309	0.274887063	NC	0.502571588	1	NC	1.105393258	0.066364199	UP	gi|1012362927|gb|KYP74110.1|	Chromodomain-helicase-DNA-binding protein 4 [Cajanus cajan]
TR42364|c0_g1	0.215522916	0.919396634	NC	0.616256663	0.695943035	NC	1.563848775	0.000740739	UP	gi|802546728|ref|XP_012086656.1|	laccase-12-like [Jatropha curcas]
TR49935|c0_g1	-0.223650664	0.914437172	NC	0.139630213	1	NC	1.034690846	0.043025626	UP	gi|645242965|ref|XP_008227768.1|	uncharacterized protein LOC103327247 [Prunus mume]
TR40395|c0_g2	-1.374279	0.005980503	DOWN	-0.97471508	0.159688092	NC	-1.954856292	1.96E-05	DOWN	gi|922381874|ref|XP_013461165.1|	hypothetical protein MTR_3g081560 [Medicago truncatula]
TR96789|c0_g1	0.560010837	0.715718516	NC	0	1	NC	1.234641304	0.052375476	UP	gi|566190572|ref|XP_006378470.1|	hypothetical protein POPTR_0010s13130g [Populus trichocarpa]
TR24156|c0_g1	-0.515613891	0.571057988	NC	-0.571382662	0.768068171	NC	-1.263558991	0.008990916	DOWN	gi|658040943|ref|XP_008356082.1|	mTERF domain-containing protein 1, mitochondrial-like [Malus domestica]
TR49304|c0_g5	-0.577232107	0.53345855	NC	-0.50535444	0.96518847	NC	-1.417007655	0.006087012	DOWN	gi|1009168880|ref|XP_015902898.1|	receptor-like protein 12 [Ziziphus jujuba]
TR35002|c0_g1	-0.771049021	0.259101406	NC	-0.738924098	0.487340826	NC	-1.219665596	0.015849209	DOWN	gi|747102506|ref|XP_011099420.1|	homeobox-leucine zipper protein HAT22-like [Sesamum indicum]
TR869|c0_g1	-0.090164389	0.978343105	NC	-0.277993398	1	NC	-1.322387657	0.006031743	DOWN	gi|567875241|ref|XP_006430210.1|	hypothetical protein CICLE_v10013431mg, partial [Citrus clementina]
TR43654|c0_g1	0.45372547	0.754472525	NC	0.697501114	0.768241358	NC	1.441243843	0.008520844	UP	gi|720043860|ref|XP_010269699.1|	putative disease resistance protein RGA3 [Nelumbo nucifera]
TR35096|c0_g1	-1.144923932	0.044514178	DOWN	-0.743192304	0.516638043	NC	0.123081243	0.929128978	NC	gi|255543933|ref|XP_002513029.1|	sigma factor binding protein 1, chloroplastic [Ricinus communis]
TR51238|c0_g18	0.962870828	0.165936134	NC	0.782853628	0.593231025	NC	1.090793331	0.068276748	UP	gi|20385440|gb|AAM21289.1|	resistance gene analog [Vitis vinifera]
TR27606|c0_g1	-1.598006024	0.003786896	DOWN	-0.714594932	0.615433687	NC	-1.146012119	0.043431874	DOWN
TR47666|c0_g1	-0.69174261	0.322220244	NC	-0.589719814	0.719163139	NC	-1.284418884	0.007005897	DOWN	gi|802769547|ref|XP_012090387.1|	uncharacterized protein LOC105648569 [Jatropha curcas]
TR46317|c2_g2	1.33610443	0.007685462	UP	0.920506029	0.211896857	NC	0.545369262	0.42807068	NC	gi|225441995|ref|XP_002266506.1|	uncharacterized protein LOC100253160 [Vitis vinifera]
TR3076|c0_g1	1.002986476	0.085598937	UP	0.972451036	0.182204212	NC	1.345998644	0.005846361	UP	gi|15219205|ref|NP_175721.1|	protein GRIM REAPER [Arabidopsis thaliana]
TR17910|c0_g1	1.02367542	0.068899276	UP	0.818440269	0.349858396	NC	1.540861015	0.000968764	UP	gi|590637037|ref|XP_007029006.1|	Concanavalin A-like lectin protein kinase family protein [Theobroma cacao]
TR35550|c0_g1	1.484727612	0.004207155	UP	1.329459586	0.029428553	UP	1.802609302	0.00018672	UP	gi|700197945|gb|KGN53103.1|	protein Csa_4G016420 [Cucumis sativus]
TR41519|c0_g2	1.052180108	0.04967171	UP	0.734913951	0.444055473	NC	0.634964153	0.304913111	NC	gi|225447614|ref|XP_002273270.1|	cytochrome b561 and DOMON domain-containing protein At5g35735 [Vitis vinifera]
TR40284|c0_g1	-1.335842119	0.016546136	DOWN	-0.987287284	0.220564446	NC	-1.89056554	0.000190235	DOWN	gi|567914497|ref|XP_006449562.1|	hypothetical protein CICLE_v10016126mg [Citrus clementina]
TR49800|c3_g4	0.559295841	0.546108792	NC	0.316421283	1	NC	1.030638887	0.055730607	UP
TR49554|c0_g1	1.356503457	0.031661675	UP	1.383226161	0.060037731	UP	1.456187605	0.012152524	UP	gi|1009169189|ref|XM_016047573.1|	Ziziphus jujuba uncharacterized LOC107435948 (LOC107435948), transcript variant X2, mRNA
TR147741|c0_g1	0.692470507	0.318960569	NC	0.646755894	0.606011786	NC	1.029704174	0.040806018	UP
TR132817|c0_g1	0	1	NC	0	1	NC	1.25476404	0.052290522	UP	gi|965656162|dbj|AP015034.1|	Vigna angularis var. angularis DNA, chromosome 1, almost complete sequence, cultivar: Shumari
TR43265|c0_g5	0.095975471	0.984912577	NC	0.503579364	1	NC	1.442252397	0.0058236	UP	gi|663680699|emb|HG975514.1|	Solanum lycopersicum chromosome ch02, complete genome
TR51685|c0_g1	0.837802979	0.336579968	NC	1.051881131	0.297714533	NC	1.171704483	0.056918364	UP
TR51321|c17_g1	-0.530931553	0.546685084	NC	-0.552010279	0.800702574	NC	-1.238063503	0.010586984	DOWN	gi|663681331|emb|HG975521.1|	Solanum lycopersicum chromosome ch09, complete genome
TR24933|c0_g1	-0.672460152	0.513249529	NC	-0.578150932	0.958177037	NC	-1.099583629	0.099230211	DOWN	gi|802652504|ref|XM_012224731.1|	Jatropha curcas nucleobase-ascorbate transporter 6 (LOC105640423), transcript variant X4, mRNA
TR47301|c0_g15	1.226317357	0.015311652	UP	0.862260815	0.261999668	NC	1.491589933	0.001206705	UP	gi|694425777|ref|XP_009340597.1|	endoglucanase 4-like isoform X2 [Pyrus x bretschneideri]
TR53235|c0_g1	1.922454002	2.66E-05	UP	1.82797179	0.00015967	UP	2.754113469	4.19E-10	UP	gi|590719535|ref|XP_007051082.1|	Uncharacterized protein TCM_004789 [Theobroma cacao]
TR31658|c0_g1	0.064170962	0.989441711	NC	0.54961465	0.835617835	NC	1.903405945	2.77E-05	UP	gi|1021488148|ref|XP_016187044.1|	UPF0496 protein At4g34320-like [Arachis ipaensis]
TR46019|c0_g2	-1.392700359	0.007172875	DOWN	-1.082099833	0.106941714	NC	-2.214030008	3.82E-06	DOWN	gi|802654602|ref|XP_012080475.1|	phosphatidylinositol 4-kinase gamma 7-like [Jatropha curcas]
TR28182|c0_g1	0.045281117	1	NC	-0.230917075	1	NC	-1.160585074	0.065290861	DOWN	gi|147805772|emb|AM439246.2|	Vitis vinifera contig VV78X216287.21, whole genome shotgun sequence
TR50917|c0_g1	0.404700101	0.718327015	NC	0.44535528	0.986449724	NC	1.068062129	0.032353961	UP	gi|198400319|gb|ACH87168.1|	senescence-related protein [Camellia sinensis]
TR140074|c0_g1	1.121857611	0.157300503	NC	1.366412265	0.102883088	NC	2.32018488	1.79E-05	UP
TR46778|c0_g1	-0.399108469	0.729022417	NC	-0.375064121	1	NC	-1.415957838	0.002805203	DOWN	gi|297741005|emb|CBI31317.3|	protein product [Vitis vinifera]
TR53875|c0_g1	1.162587001	0.121348617	NC	1.601255963	0.0262778	NC	3.458500472	1.40E-11	UP	gi|663681406|emb|HG975523.1|	Solanum lycopersicum chromosome ch11, complete genome
TR44418|c0_g1	-1.378800406	0.013453017	DOWN	-0.71248069	0.611813438	NC	-1.098986014	0.051777482	DOWN	gi|663673443|emb|HG975444.1|	Solanum pennellii chromosome ch05, complete genome
TR45409|c0_g1	-0.658489194	0.36953247	NC	-0.54305008	0.816129507	NC	-1.457124097	0.001855456	DOWN	gi|567855439|ref|XP_006420839.1|	hypothetical protein CICLE_v10005336mg [Citrus clementina]
TR31829|c0_g1	-0.55924872	0.547762316	NC	-0.706936444	0.562903294	NC	-1.558427266	0.001570786	DOWN	gi|731370876|ref|XP_010648263.1|	E3 ubiquitin-protein ligase RNF38-like [Vitis vinifera]
TR41533|c1_g1	-0.784651582	0.223751762	NC	-0.669562174	0.576580661	NC	-1.383851444	0.003438317	DOWN	gi|823148945|ref|XP_012474352.1|	36.4 kDa proline-rich protein-like [Gossypium raimondii]
TR50806|c0_g1	-1.065099589	0.045348294	DOWN	-0.536448982	0.815951924	NC	-0.298383902	0.733934134	NC	gi|719999991|ref|XP_010255891.1|	keratin, type I cytoskeletal 9 [Nelumbo nucifera]
TR49862|c0_g1	1.196407298	0.023546631	UP	0.596651007	0.753519994	NC	-0.969171434	0.084205379	NC	gi|731382448|ref|XP_002283754.2|	probable mitochondrial chaperone BCS1-B [Vitis vinifera]
TR40394|c0_g1	0.389982254	0.84242298	NC	0.657231404	0.880082904	NC	2.046577305	6.06E-05	UP	gi|698540940|ref|XP_009765924.1|	HVA22-like protein e [Nicotiana sylvestris]
TR78330|c1_g1	-1.917061043	8.35E-05	DOWN	-1.159507047	0.066085629	DOWN	-1.698196368	0.000413707	DOWN	gi|965668308|dbj|AP015037.1|	Vigna angularis var. angularis DNA, chromosome 4, almost complete sequence, cultivar: Shumari
TR39334|c0_g15	0.291676257	0.852027342	NC	0.952245884	0.161952472	NC	1.824980796	4.41E-05	UP	gi|302857466|ref|XP_002959877.1|	hypothetical protein VOLCADRAFT_71945 [Volvox carteri f. nagariensis]
TR45651|c0_g1	-1.752885513	0.000521072	DOWN	-1.191770078	0.063901154	DOWN	-2.137598692	8.95E-06	DOWN	gi|802640827|ref|XM_012223637.1|	Jatropha curcas rac-like GTP-binding protein RAC2 (LOC105639557), mRNA
TR14792|c0_g1	1.147502353	0.099100198	UP	0.747890434	0.753519994	NC	1.057618553	0.107320587	NC	gi|380446961|gb|JN800007.1|	Saccharum hybrid cultivar R570 isolate RLC_scAle_1.2 retrotransposon, complete sequence
TR25887|c0_g1	1.139401059	0.033380368	UP	0.948102055	0.190956375	NC	1.59671727	0.000580852	UP	gi|731376833|ref|XM_010669388.1|	Beta vulgaris subsp. vulgaris cytochrome P450 71A4-like (LOC104884701), mRNA
TR144759|c0_g1	0	1	NC	0	1	NC	1.438146467	0.017987871	UP	gi|567159453|ref|XM_006418956.1|	Eutrema salsugineum hypothetical protein (EUTSA_v10002582mg) mRNA, complete cds
TR101760|c0_g1	-1.260888814	0.088913791	DOWN	-0.866206682	0.577689333	NC	-1.843372781	0.00303376	DOWN	gi|698431787|ref|XM_009796687.1|	Nicotiana sylvestris uncharacterized LOC104241753 (LOC104241753), transcript variant X1, mRNA
TR15931|c0_g1	-1.553104252	0.017894247	DOWN	-1.469732459	0.077624661	DOWN	-1.75466883	0.003934142	NC
TR13043|c0_g1	-1.352074014	0.043421841	DOWN	-1.166541558	0.19378571	NC	-1.681890822	0.006417666	DOWN	gi|225451581|ref|XP_002275325.1|	mitochondrial phosphate carrier protein 3, mitochondrial isoform X1 [Vitis vinifera]
TR38220|c0_g2	-0.709699419	0.304044417	NC	-0.694937459	0.523561664	NC	-2.089290683	3.19E-06	DOWN	gi|255573483|ref|XP_002527667.1|	E3 ubiquitin-protein ligase Os04g0590900 [Ricinus communis]
TR50248|c5_g11	-0.05699042	1	NC	-0.321821991	1	NC	-1.282870814	0.057041953	DOWN
TR47953|c3_g1	0.883165551	0.156744087	NC	1.016574233	0.139749085	NC	2.373488607	1.27E-07	UP	gi|764612590|ref|XP_011467704.1|	calcium-binding protein CML38 [Fragaria vesca subsp. vesca]
TR38308|c0_g1	-1.678855299	0.000877839	DOWN	-1.130136296	0.085393799	DOWN	-0.765885197	0.210611387	NC	gi|147841819|emb|AM486713.2|	Vitis vinifera contig VV78X076577.15, whole genome shotgun sequence
[truncated: 336 more rows]
